# Supplementary material for: AT-hook DNA-binding motif-containing protein one knockdown downregulates EWS-FLI1 transcriptional activity in Ewing’s sarcoma cells
Source: PLoS One. 2022 Oct 4;17(10):e0269077. doi: 10.1371/journal.pone.0269077 (PMC9531837; doi:10.1371/journal.pone.0269077)
Supplement: S2 Table — (XLSX) [file pone.0269077.s011.xlsx]

## Sheet: S2 Table
Table S2 Primers for RT-qPCR
Target gene	Forward oligonucleotide	Sequence (5'-3')	Reverse oligonucleotide	Sequence (5'-3')
EWS-FLI1	EF-qPCR-f	AACACCTATGGGCAACCGAG	EF-qPCR-r	ACTGATCGTTTGTGCCCCTC
FOXM1	FoxM1-qPCR-f	GCAAGGTCTCCTTCTGGACC	FoxM1-qPCR-r	GAGCTCTGGATTCGGTCGTT
GAPDH	hGAPDH-qPCR-F1	ATGGGGAAGGTGAAGGTCG	hGAPDH-qPCR-R1	GGGGTCATTGATGGCAACAATA
GLI1	qGLI1-f1	GAAGACCTCTCCAGCTTGGA	qGLI1-r1	GGCTGACAGTATAGGCAGAG
NR0B1	NROB1-qPCR-f	TGCTCTTTAACCCGGACGTG	NROB1-qPCR-r	GCGTCATCCTGGTGTGTTCA
NKX2-2	NKX2.2-qPCR-f	GTCTCGAACCATGTCGCTGA	NKX2.2-qPCR-r	CCAGACCGTGCAGGGAGTA
PPP1R1A	qPPP1R1A-f1	GCAACGGAAGAAGATGACAAG	qPPP1R1A-r1	AGGTTCCTCTCCTTGCTGCT
