# Supplementary material for: AT-hook DNA-binding motif-containing protein one knockdown downregulates EWS-FLI1 transcriptional activity in Ewing’s sarcoma cells
Source: PLoS One. 2022 Oct 4;17(10):e0269077. doi: 10.1371/journal.pone.0269077 (PMC9531837; doi:10.1371/journal.pone.0269077)
Supplement: S3 Table — (XLSX) [file pone.0269077.s012.xlsx]

## Sheet: Raw data
Accession	Description	Exp. q-value: Combined	Sum PEP Score	Coverage [%]	# Peptides	# PSMs	# Unique Peptides	# Protein Groups	# AAs	MW [kDa]	calc. pI	Score Sequest HT: Sequest HT	# Peptides (by Search Engine): Sequest HT	Abundance Ratio: (EWS-ETV4) / (BioID)	Abundance Ratio: (EWS-ERG) / (BioID)	Abundance Ratio: (EWS-FLI1) / (BioID)	Abundance Ratio: (EWS-ETV4) / (Luc2)	Abundance Ratio: (EWS-ERG) / (Luc2)	Abundance Ratio: (EWS-FLI1) / (Luc2)	Abundance Ratio Adj. P-Value: (EWS-ETV4) / (BioID)	Abundance Ratio Adj. P-Value: (EWS-ERG) / (BioID)	Abundance Ratio Adj. P-Value: (EWS-FLI1) / (BioID)	Abundance Ratio Adj. P-Value: (EWS-ETV4) / (Luc2)	Abundance Ratio Adj. P-Value: (EWS-ERG) / (Luc2)	Abundance Ratio Adj. P-Value: (EWS-FLI1) / (Luc2)	Abundance Ratio Variability [%]: (EWS-ETV4) / (BioID)	Abundance Ratio Variability [%]: (EWS-ERG) / (BioID)	Abundance Ratio Variability [%]: (EWS-FLI1) / (BioID)	Abundance Ratio Variability [%]: (EWS-ETV4) / (Luc2)	Abundance Ratio Variability [%]: (EWS-ERG) / (Luc2)	Abundance Ratio Variability [%]: (EWS-FLI1) / (Luc2)	Abundances (Grouped): BioID	Abundances (Grouped): Luc2	Abundances (Grouped): EWS-ETV4	Abundances (Grouped): EWS-ERG	Abundances (Grouped): EWS-FLI1	Abundances (Grouped) CV [%]: BioID	Abundances (Grouped) CV [%]: Luc2	Abundances (Grouped) CV [%]: EWS-ETV4	Abundances (Grouped) CV [%]: EWS-ERG	Abundances (Grouped) CV [%]: EWS-FLI1	Abundance: F1: Sample, BioID	Abundance: F3: Sample, BioID	Abundance: F4: Sample, BioID	Abundance: F14: Sample, Luc2	Abundance: F15: Sample, Luc2	Abundance: F16: Sample, Luc2	Abundance: F5: Sample, EWS-ETV4	Abundance: F6: Sample, EWS-ETV4
Q6KC79	Nipped-B-like protein [OS=Homo sapiens]	0	177.097	21	40	162	40	1	2804	315.9	7.91	497.48	40	100	100	100	4.098	2.479	5.471	5.31229e-17	4.36955e-17	4.68139e-17	0.422937	0.650755	0.178999				0.34	0	7.41		205716	1.32595e+07	1.11235e+07	2.67949e+07			6.25	10.09	12.2						205716	9.69106e+06	1.06451e+07
Q6VMQ6-4	Isoform 3 of Activating transcription factor 7-interacting protein 1 [OS=Homo sapiens]	0	58.781	15	12	74	12	1	1278	137.4	4.72	233.88	12	100	100	100	100	100	100	5.31229e-17	4.36955e-17	4.68139e-17	6.02719e-17	4.28783e-17	5.05393e-17									1.01529e+07	5.32995e+06	1.19798e+07			4.01	10.8	6.02							7.8719e+06	7.5882e+06
P51532-4	Isoform 4 of Transcription activator BRG1 [OS=Homo sapiens]	0	371.517	44	59	610	1	1	1617	181.6	8.07	1925.08	59	100	100	100	100	100	100	5.31229e-17	4.36955e-17	4.68139e-17	6.02719e-17	4.28783e-17	5.05393e-17									798866	1.1002e+06	1.19732e+06			22.94	24.89	32.75							583874	747733
O75177	Calcium-responsive transactivator [OS=Homo sapiens]	0.003	4.046	3	1	4	1	1	396	43	6.44	9.89	1	100	100	100	100	100	100	5.31229e-17	4.36955e-17	4.68139e-17	6.02719e-17	4.28783e-17	5.05393e-17									641476	625905	1.31308e+06			25.67	22.16	9.44							685914	479433
P17535	Transcription factor jun-D [OS=Homo sapiens]	0	14.669	22	4	22	4	1	347	35.2	7.37	71.26	4	100	100	100	100	100	100	5.31229e-17	4.36955e-17	4.68139e-17	6.02719e-17	4.28783e-17	5.05393e-17									1.37533e+06	2.50095e+06	3.43592e+06			45.01	13.68	15.12							1.0052e+06	1.80446e+06
P17029	Zinc finger protein with KRAB and SCAN domains 1 [OS=Homo sapiens]	0	15.592	13	4	11	2	1	563	63.6	7.05	29.14	4	100		100	3.217	0.01	1.991	5.31229e-17		4.68139e-17	0.191704	4.28783e-17	0.949083				19.94		48.35		155422	480552		309451		19.59	23.8		49.65				91185.4		135191	461829	295703
P14410	Sucrase-isomaltase, intestinal [OS=Homo sapiens]	0.108	1.438	1	1	1	1	1	1827	209.3	5.64	0	1	100		100	2.761	0.01	2.572	5.31229e-17		4.68139e-17	0.474148	4.28783e-17	0.799668				14.73		14.73		310864	858236		799509		13.98								214372	281514
Q15043	Zinc transporter ZIP14 [OS=Homo sapiens]	0.003	3.861	2	1	3	1	1	492	54.2	5.33	7.33	1	100		100	1.327	0.01	2.184	5.31229e-17		4.68139e-17	0.965296	4.28783e-17	0.922147				21.58		35.93		236427	313698		460336		19.52	23.33		32.97				105006		271662		276926
Q99570	Phosphoinositide 3-kinase regulatory subunit 4 [OS=Homo sapiens]	0	12.036	5	4	5	4	1	1358	153	7.17	13.51	4	100	100	100	0.977	1.263	1.664	5.31229e-17	4.36955e-17	4.68139e-17	0.945216	0.939354	0.988719				8.87	0	0		226650	270330	286273	187938			18.99		85.16						226650	223161	155070
Q9HC21	Mitochondrial thiamine pyrophosphate carrier [OS=Homo sapiens]	0.022	2.374	3	1	1	1	1	320	35.5	9.55	0	1	100	100	100	1.876	1.421	2.321	5.31229e-17	4.36955e-17	4.68139e-17	0.735113	0.856945	0.858725				27.22	21.29	22.89		178442	293185	288250	461386		22.06	25.98	15.24	15.03				106576		152469	319463	208665
O60583	Cyclin-T2 [OS=Homo sapiens]	0	12.637	5	3	21	2	1	730	81	8.92	59.75	3	100	100	100	100	100	100	5.31229e-17	4.36955e-17	4.68139e-17	6.02719e-17	4.28783e-17	5.05393e-17									219288	157967	246296			36.41	43.19	52.19							160273	256188
O75529-1	TAF5-like RNA polymerase II p300/CBP-associated factor-associated factor 65 kDa subunit 5L [OS=Homo sapiens]	0.006	3.225	3	1	2	1	1	589	66.1	5.88	4.78	1	100	100	100	2.094	1.2	2.584	5.31229e-17	4.36955e-17	4.68139e-17	0.611191	0.958331	0.742874				17.27	17.31	17.01		145135	303336	174231	375044		16.4	5.4		2.46				65922.6		163064	234487	215239
Q96DF8	Protein DGCR14 [OS=Homo sapiens]	0	37.089	28	8	25	8	1	476	52.5	7.56	83.3	8	100	100	100	100	100	100	5.31229e-17	4.36955e-17	4.68139e-17	6.02719e-17	4.28783e-17	5.05393e-17									2.14931e+06	721631	2.81312e+06			30.38	27.86	14.74							1.57088e+06	1.48473e+06
Q86Y56	Dynein assembly factor 5, axonemal [OS=Homo sapiens]	0.001	6.668	4	2	2	2	1	855	93.5	6.42	6.36	2	100		100	100		100	5.31229e-17		4.68139e-17	6.02719e-17		5.05393e-17									409220		671964			50.73		62.47							205470
Q5SQQ9	Ventral anterior homeobox 1 [OS=Homo sapiens]	0	20.949	21	5	36	5	1	334	34.7	9.38	116.52	5	100	100	100	100	100	100	5.31229e-17	4.36955e-17	4.68139e-17	6.02719e-17	4.28783e-17	5.05393e-17									5.93091e+06	4.14492e+06	6.61389e+06			29.88	4.49	3.38							4.33478e+06	2.61766e+06
Q1ED39	Lysine-rich nucleolar protein 1 [OS=Homo sapiens]	0	8.735	9	2	2	2	1	458	51.6	9.86	7.74	2	100	100	100	100	100	100	5.31229e-17	4.36955e-17	4.68139e-17	6.02719e-17	4.28783e-17	5.05393e-17									255525	201019	250065			41.15	23.46	38.55							186758	87500.9
Q96L73-1	Histone-lysine N-methyltransferase, H3 lysine-36 and H4 lysine-20 specific [OS=Homo sapiens]	0.002	4.442	1	2	3	1	1	2696	296.5	8.03	8.27	2	100	100	100	100	100	100	5.31229e-17	4.36955e-17	4.68139e-17	6.02719e-17	4.28783e-17	5.05393e-17									248180	129329	463278			24.67	29.44	44.48							181390	254174
Q02930	Cyclic AMP-responsive element-binding protein 5 [OS=Homo sapiens]	0.011	2.822	2	1	7	1	1	508	56.9	8.5	12.01	1	100	100	100	100	100	100	5.31229e-17	4.36955e-17	4.68139e-17	6.02719e-17	4.28783e-17	5.05393e-17									849730	729481	440302			6.02	13.48	42.29							648423	635080
Q9Y4P8-1	WD repeat domain phosphoinositide-interacting protein 2 [OS=Homo sapiens]	0	23.238	20	5	15	5	1	454	49.4	6.46	62.11	5	100	100	100	1.484	1.061	1.716	5.31229e-17	4.36955e-17	4.68139e-17	0.967461	0.982813	0.988719				10.89	6.46	45.12		1.11671e+06	2.10296e+06	341894	691284		70.8	26.12	67.57	62.15				569889	192850	1.85822e+06	1.53701e+06	1.02384e+06
O43303	centriolar coiled-coil protein of 110 kDa [OS=Homo sapiens]	0.002	4.773	1	1	6	1	1	1012	113.4	8.65	15.61	1	100			1.329	0.01	0.01	5.31229e-17			0.95666	4.28783e-17	5.05393e-17				34.91				124060	164853				41.34	36.06							104693	91806.1	92831
Q71SY5-3	Isoform 3 of Mediator of RNA polymerase II transcription subunit 25 [OS=Homo sapiens]	0.003	4.094	2	1	6	1	1	796	82.9	8.84	18.49	1	100	100	100	100	100	100	5.31229e-17	4.36955e-17	4.68139e-17	6.02719e-17	4.28783e-17	5.05393e-17									380908	420234	581844			28.01	11.18	21.89							278398	320614
P21675-4	Isoform 4 of Transcription initiation factor TFIID subunit 1 [OS=Homo sapiens]	0	11.471	2	3	4	3	1	1906	216.3	5.03	11.18	3	100	100	100	3.623	1.779	2.063	5.31229e-17	4.36955e-17	4.68139e-17	0.243707	0.674824	0.945195				16.39	21.7	5.95		212144	1.0605e+06	377362	437582			28.18	20.48	17.82						212144	498580	916443
O43683	Mitotic checkpoint serine/threonine-protein kinase BUB1 [OS=Homo sapiens]	0	10.593	4	3	7	3	1	1085	122.3	6.47	18.59	3	100	100	100	100	100	100	5.31229e-17	4.36955e-17	4.68139e-17	6.02719e-17	4.28783e-17	5.05393e-17									232007	157893	227871												169569
Q9UJQ4	Sal-like protein 4 [OS=Homo sapiens]	0.002	4.314	4	2	2	2	1	1053	112.2	7.47	5.72	2	100	100	100	100	100	100	5.31229e-17	4.36955e-17	4.68139e-17	6.02719e-17	4.28783e-17	5.05393e-17									135067	152382	271339				6.89	5.95
Q96GY3	Protein lin-37 homolog [OS=Homo sapiens]	0	8.763	5	1	3	1	1	246	28.4	8.7	9.76	1	100	100	100	100	100	100	5.31229e-17	4.36955e-17	4.68139e-17	6.02719e-17	4.28783e-17	5.05393e-17									260733	115454	236919			34.34	31.87	27.67							190564	288079
Q96JM2-3	Isoform 3 of Zinc finger protein 462 [OS=Homo sapiens]	0.002	4.427	1	1	3	1	1	2566	290.9	7.37	5.98	1	100	100	100	100	100	100	5.31229e-17	4.36955e-17	4.68139e-17	6.02719e-17	4.28783e-17	5.05393e-17									74579.1	29253.5	58750.2			19.02	24.87	27.36							62406
Q969M3-3	Isoform 3 of Protein YIPF5 [OS=Homo sapiens]	0.002	4.611	5	1	11	1	1	265	29.1	4.46	36.6	1	100	100	100	1.473	1.584	2.415	5.31229e-17	4.36955e-17	4.68139e-17	0.953699	0.765279	0.856369				24.74	42.98	24.74		514503	757979	687741	1.24244e+06		31.84	8.67	23.57	25.68				262565	196957	617570	533479	566506
Q6ZRS2	Helicase SRCAP [OS=Homo sapiens]	0	43.26	6	12	25	12	1	3230	343.3	5.96	70.04	12	100	100	100	100	100	100	5.31229e-17	4.36955e-17	4.68139e-17	6.02719e-17	4.28783e-17	5.05393e-17									2.85331e+06	1.57137e+06	1.55919e+06			22	13.36	38.93							2.76939e+06	1.86177e+06
Q76L83	Putative Polycomb group protein ASXL2 [OS=Homo sapiens]	0	24.463	8	8	18	8	1	1435	153.7	8.81	51.64	8	100	100	100	100	100	100	5.31229e-17	4.36955e-17	4.68139e-17	6.02719e-17	4.28783e-17	5.05393e-17									222703	88869	842709			26.14	58.1	16.94							162769	218667
Q9Y294	Histone chaperone ASF1A [OS=Homo sapiens]	0.001	7.117	11	2	8	1	1	204	23	4.41	23.72	2	100	100	100	100	100	100	5.31229e-17	4.36955e-17	4.68139e-17	6.02719e-17	4.28783e-17	5.05393e-17									567052	261318	666147			15.34		5.84							411349	423809
Q9NQB0	Transcription factor 7-like 2 [OS=Homo sapiens]	0	20.728	10	5	29	3	1	619	67.9	8.53	83.71	5	100	100	100	100	100	100	5.31229e-17	4.36955e-17	4.68139e-17	6.02719e-17	4.28783e-17	5.05393e-17									1.77066e+06	2.43629e+06	4.88097e+06			13.8	14.8	7.61							1.39139e+06	1.32337e+06
O15054-1	Isoform 1 of Lysine-specific demethylase 6B [OS=Homo sapiens]	0	101.025	21	23	94	23	1	1682	180.6	8.76	277.61	23	100	100	100	3.122	1.222		5.31229e-17	4.36955e-17	4.68139e-17	0.555652	0.975928					4.65	0			75056.7	2.39177e+07	6.08831e+06	1.49503e+07			9.28	20.16	13.9					46872.4		1.74809e+07	1.55563e+07
Q9Y508-1	E3 ubiquitin-protein ligase RNF114 [OS=Homo sapiens]	0.002	4.645	6	1	8	1	1	228	25.7	7.25	18.66	1	100		100	100		100	5.31229e-17		4.68139e-17	6.02719e-17		5.05393e-17									319246		226268					35.59
Q9H2F5-2	Isoform 2 of Enhancer of polycomb homolog 1 [OS=Homo sapiens]	0	63.1	27	14	62	14	1	813	90.8	8.43	184.34	14	100	100	100	4.339	3.37	5.857	5.31229e-17	4.36955e-17	4.68139e-17	0.316286	0.245695	0.145656				20.78	11.76	8.19		141391	6.84431e+06	2.95585e+06	7.152e+06			6.83	33.04	7.44				72155.6			4.76526e+06	5.11537e+06
Q8IWV7-1	E3 ubiquitin-protein ligase UBR1 [OS=Homo sapiens]	0.002	4.406	1	2	2	2	1	1749	200.1	6.01	2.17	2	100	100	100	1.408	0.907	1.934	5.31229e-17	4.36955e-17	4.68139e-17	0.940828	0.969477	0.962207				41.32	15.26	20.2		167173	235347	151708	323272			37.97	17.54	19.09						167173		133574
Q86UK7-1	E3 ubiquitin-protein ligase ZNF598 [OS=Homo sapiens]	0.001	5.927	3	2	2	2	1	904	98.6	8.4	6.48	2	100			0.684	0.01	0.01	5.31229e-17			0.662732	4.28783e-17	5.05393e-17				11.06				224475	142033				24.02	15.52						135986		189101	129600	99448.6
Q8N1W2	Zinc finger protein 710 [OS=Homo sapiens]	0.002	5.59	3	1	8	1	1	664	74.4	6.8	28.54	1	100	100	100	100	100	100	5.31229e-17	4.36955e-17	4.68139e-17	6.02719e-17	4.28783e-17	5.05393e-17									1.16851e+06	415697	1.39577e+06			17.01	27.69	3.07							1.0507e+06	771389
Q9NRP7	Serine/threonine-protein kinase 36 [OS=Homo sapiens]	0.003	3.838	1	2	4	1	1	1315	143.9	5.9	8.11	2	100	100		1.692	2.598	0.01	5.31229e-17	4.36955e-17		0.949172	0.598419	5.05393e-17				10.85	12.2			6.67614e+06	1.12964e+07	1.73423e+07				10.9	11.74					3.40702e+06			7.12532e+06	9060859
Q9HBE1-1	POZ-, AT hook-, and zinc finger-containing protein 1 [OS=Homo sapiens]	0.002	4.372	2	1	2	1	1	687	74	8.35	5.97	1	100	100	100	100	100	100	5.31229e-17	4.36955e-17	4.68139e-17	6.02719e-17	4.28783e-17	5.05393e-17									199407	65353.2	331426					62.89
P50851-1	Lipopolysaccharide-responsive and beige-like anchor protein [OS=Homo sapiens]	0	35.854	5	9	13	9	1	2863	318.9	5.6	40.48	9	100	100	100	1.503	0.65	1.396	5.31229e-17	4.36955e-17	4.68139e-17	0.967461	0.802424	0.983426				30	10.76	29.07		921496	2.01233e+06	200021	1.77846e+06		68.58	0.99	96.06	4.94				144884	575468	1.5383e+06	1.44864e+06	1.50923e+06
Q8NDX5-7	Isoform 7 of Polyhomeotic-like protein 3 [OS=Homo sapiens]	0	17.532	9	5	21	4	1	995	107.4	6.55	74.61	5	100	100	100	100	100	100	5.31229e-17	4.36955e-17	4.68139e-17	6.02719e-17	4.28783e-17	5.05393e-17									842122	614315	1.58228e+06			1.86	3.54	24.74							619742	611818
Q9UHB7-1	AF4/FMR2 family member 4 [OS=Homo sapiens]	0	17.428	4	4	11	4	1	1163	127.4	9.31	36.87	4	100	100	100	100	100	100	5.31229e-17	4.36955e-17	4.68139e-17	6.02719e-17	4.28783e-17	5.05393e-17									773108	315955	239554			82.35	25.85	43.47								296886
Q8TF71	Monocarboxylate transporter 10 [OS=Homo sapiens]	0.041	1.938	3	1	1	1	1	515	55.5	7.69	0	1	100	100	100	100	100	100	5.31229e-17	4.36955e-17	4.68139e-17	6.02719e-17	4.28783e-17	5.05393e-17									857388	410352	1.22032e+06			32.32	4.54	37.03							626646	435758
Q01433-1	AMP deaminase 2 [OS=Homo sapiens]	0.002	4.895	2	2	2	2	1	879	100.6	6.93	4.39	2	100			1.363	0.01	0.01	5.31229e-17			0.955988	4.28783e-17	5.05393e-17				0				429410	585430													429410
Q16637	Survival motor neuron protein [OS=Homo sapiens]	0	12.564	16	3	19	3	1	294	31.8	6.55	68.54	3	100	100	100	100	100	100	5.31229e-17	4.36955e-17	4.68139e-17	6.02719e-17	4.28783e-17	5.05393e-17									562602	291488	371174			49.91									284385	607978
O00716	transcription factor E2F3 [OS=Homo sapiens]	0	9.044	5	2	12	2	1	465	49.1	5.44	38.35	2	100	100	100	100	100	100	5.31229e-17	4.36955e-17	4.68139e-17	6.02719e-17	4.28783e-17	5.05393e-17									189413	123316	184249			3.05		21.85							138438	142085
O95785-3	Isoform 3 of Protein Wiz [OS=Homo sapiens]	0	73.354	30	17	71	17	1	965	102.9	9.52	224.02	17	100	100	100	13.373	4.65	11.041	5.31229e-17	4.36955e-17	4.68139e-17	0.0208966	0.12242	0.0119811				29.77	16.61	24.79		239393	1.15247e+07	3.59302e+06	1.18149e+07		49.38	3.31	20.13	8.04					103831	344684	8.42315e+06	8.44823e+06
Q96H12	Myb/SANT-like DNA-binding domain-containing protein 3 [OS=Homo sapiens]	0.009	3.061	3	1	5	1	1	275	32.3	8.37	9.96	1	100	100	100	100	100	100	5.31229e-17	4.36955e-17	4.68139e-17	6.02719e-17	4.28783e-17	5.05393e-17									622932	275151	446137			9.39	12.57	5.23							423469	465573
P61201-2	Isoform 2 of COP9 signalosome complex subunit 2 [OS=Homo sapiens]	0.002	5.307	3	1	6	1	1	450	52.4	5.47	19.89	1	100		100	1.145	0.01	1.915	5.31229e-17		4.68139e-17	0.998392	4.28783e-17	0.96751				23.03		23.87		283371	358947		542737		22.48	13.84						123196		332633	207690	268273
Q15528-1	Mediator of RNA polymerase II transcription subunit 22 [OS=Homo sapiens]	0.001	7.009	16	2	3	2	1	200	22.2	4.68	9.47	2	100	100	100	100	100	100	5.31229e-17	4.36955e-17	4.68139e-17	6.02719e-17	4.28783e-17	5.05393e-17									251810	224426	519709			15.81	32.41	2.7							184043	184048
P18146	early growth response protein 1 [OS=Homo sapiens]	0	16.139	7	3	22	2	1	543	57.5	8.25	54.56	3	100	100	100	1.259	1.201	3.835	5.31229e-17	4.36955e-17	4.68139e-17	0.99262	0.961428	0.430439				25.91	27.38	25.53		293563	1.10072e+06	361607	2.78961e+06		25.06	8.72	21.79	8.27					153268	351139	865847	822668
Q9H7L9	Sin3 histone deacetylase corepressor complex component SDS3 [OS=Homo sapiens]	0.02	2.456	2	1	3	1	1	328	38.1	5.66	6.21	1	100	100	100	100	100	100	5.31229e-17	4.36955e-17	4.68139e-17	6.02719e-17	4.28783e-17	5.05393e-17									643151	612556	1.12661e+06			1.4		11.97							470066	477276
O15357	Phosphatidylinositol 3,4,5-trisphosphate 5-phosphatase 2 [OS=Homo sapiens]	0.002	4.498	1	1	2	1	1	1258	138.5	6.54	6.05	1	100			0.618	0.01	0.01	5.31229e-17			0.475072	4.28783e-17	5.05393e-17				7.42				79617.5	49235.6				20.16	13.63							43071.2	91908.7	32669.8
Q9Y5S2	Serine/threonine-protein kinase MRCK beta [OS=Homo sapiens]	0	8.836	2	2	3	2	1	1711	194.2	6.37	10.16	2	100	100	100	0.669	0.347	0.751	5.31229e-17	4.36955e-17	4.68139e-17	0.592859	0.132163	0.522893				23.56	0	14.9		126912	84885.6	44038.3	139747			37.51		71.83						126912	62041	40907.4
Q8IZ40	REST corepressor 2 [OS=Homo sapiens]	0	17.012	11	4	7	3	1	523	58	9.01	22.2	4	100	100	100	100	100	100	5.31229e-17	4.36955e-17	4.68139e-17	6.02719e-17	4.28783e-17	5.05393e-17									189363	295141	287327					4.17								141528
Q9NXR8-1	Inhibitor of growth protein 3 [OS=Homo sapiens]	0	15.951	16	4	10	4	1	418	46.7	6.27	34.01	4	100	100	100	100	100	100	5.31229e-17	4.36955e-17	4.68139e-17	6.02719e-17	4.28783e-17	5.05393e-17									907544	491989	790110			27.02	46.33	19.63							663305	624226
Q9HAF1-3	Isoform 3 of Chromatin modification-related protein MEAF6 [OS=Homo sapiens]	0.011	2.862	5	1	7	1	1	201	22.7	8.28	15.27	1	100	100	100	100	100	100	5.31229e-17	4.36955e-17	4.68139e-17	6.02719e-17	4.28783e-17	5.05393e-17									870794	588321	968529			17.59	7.4	12.73							491952	717373
Q9BQB6-1	vitamin K epoxide reductase complex subunit 1 [OS=Homo sapiens]	0.002	4.446	8	1	4	1	1	163	18.2	9.36	12.69	1	100		100	1.057	0.01	1.255	5.31229e-17		4.68139e-17	0.949172	4.28783e-17	0.96751				54.77		36.69		770233	988894		967009		32.37	36.12		42.17				496216		610132	722761	373499
O94953	lysine-specific demethylase 4B [OS=Homo sapiens]	0	12.428	4	3	7	3	1	1096	121.8	7.09	19.04	3	100		100	100		100	5.31229e-17		4.68139e-17	6.02719e-17		5.05393e-17									172842		209006			6		33.12							126327	140328
Q14494-1	Nuclear factor erythroid 2-related factor 1 [OS=Homo sapiens]	0	8.918	5	3	5	3	1	772	84.7	4.64	14.72	3	100		100	100		100	5.31229e-17		4.68139e-17	6.02719e-17		5.05393e-17									504018		80101.5			59.08									458329	107560
O15534-1	period circadian protein homolog 1 [OS=Homo sapiens]	0.003	3.793	1	1	2	1	1	1290	136.1	6.09	6.74	1	100			100			5.31229e-17			6.02719e-17											608868					14.86									445009	513400
Q2YD98-1	UV-stimulated scaffold protein A [OS=Homo sapiens]	0	10.313	5	3	7	3	1	709	80.5	6.3	15.74	3	100		100	100		100	5.31229e-17		4.68139e-17	6.02719e-17		5.05393e-17									463585		165979			13.87		78.09							338824	331340
P78332	RNA-binding protein 6 [OS=Homo sapiens]	0	21.685	8	6	16	5	1	1123	128.6	6.32	48.65	6	100	100	100	4.268	1.455		5.31229e-17	4.36955e-17	4.68139e-17	0.184365	0.84917					50.78	53.31			106033	1.64797e+06	540198	590498		49.85	11.98	54.75	54.51				39021.8	66216.6	197601	1.20447e+06	1.02295e+06
Q9NYY8	FAST kinase domain-containing protein 2, mitochondrial [OS=Homo sapiens]	0	8.303	4	2	3	2	1	710	81.4	8.05	7.88	2	100		100	0.399	0.01	0.708	5.31229e-17		4.68139e-17	0.137156	4.28783e-17	0.478189				5.51		12.45		260297	103870		184323			32.14		23.36				132837			95669.6
O94864-1	STAGA complex 65 subunit gamma [OS=Homo sapiens]	0.001	6.047	7	1	5	1	1	414	46.2	5.12	21.55	1	100		100	3.211	0.01	3.101	5.31229e-17		4.68139e-17	0.141013	4.28783e-17	0.493015				13.32		17.71		46808.1	150281		145152			12.66		16.77				23887.5				102679
Q96K37-1	Solute carrier family 35 member E1 [OS=Homo sapiens]	0.001	6.907	5	2	2	2	1	410	44.7	9.79	3.91	2	100	100	100	100	100	100	5.31229e-17	4.36955e-17	4.68139e-17	6.02719e-17	4.28783e-17	5.05393e-17									220183	187210	244466			6.58	16.17	34.28							146719	164562
O60271	C-jun-amino-terminal kinase-interacting protein 4 [OS=Homo sapiens]	0	16.547	6	5	9	5	1	1321	146.1	5.15	24.05	5	100			0.421	0.01	0.01	5.31229e-17			0.208566	4.28783e-17	5.05393e-17				13.55				397261	210587				71.35	11.37						105404	248087	898248	141995	170601
Q15906-2	Isoform 2 of Vacuolar protein sorting-associated protein 72 homolog [OS=Homo sapiens]	0.003	3.841	6	2	3	2	1	375	41.8	6.67	7.53	2	100		100	100		100	5.31229e-17		4.68139e-17	6.02719e-17		5.05393e-17									1.16915e+06		977902			22.72		12							854504	826508
Q14161-1	ARF GTPase-activating protein GIT2 [OS=Homo sapiens]	0.002	4.609	2	1	1	1	1	759	84.5	7.23	3.39	1	100		100	0.905	0.01	1.029	5.31229e-17		4.68139e-17	0.907779	4.28783e-17	0.851272				38.49		49.69		39556.1	34685.7		40703.5		44.94	5.96						14524.4		54976.7	27670.9	25923.7
Q99583	Max-binding protein MNT [OS=Homo sapiens]	0	9.702	6	3	7	3	1	582	62.3	8.78	19.07	3	100	100	100	100	100	100	5.31229e-17	4.36955e-17	4.68139e-17	6.02719e-17	4.28783e-17	5.05393e-17									469066	348970	1.11622e+06			20.21	11.17	23.08							342831	345905
P18846	Cyclic AMP-dependent transcription factor ATF-1 [OS=Homo sapiens]	0	9.859	15	3	12	1	1	271	29.2	8.37	29.85	3	100	100	100	100	100	100	5.31229e-17	4.36955e-17	4.68139e-17	6.02719e-17	4.28783e-17	5.05393e-17									197989	191057	495786			1.41										149455
P19532	Transcription factor E3 [OS=Homo sapiens]	0.003	3.767	2	1	3	1	1	575	61.5	5.58	8.27	1	100		100	100		100	5.31229e-17		4.68139e-17	6.02719e-17		5.05393e-17									533770		707634			24.07		32.67							390121	446435
P28347	Transcriptional enhancer factor TEF-1 [OS=Homo sapiens]	0	14.038	10	4	25	4	1	426	47.9	8.15	60.86	4	100	100	100	8.027	6.949	13.518	5.31229e-17	4.36955e-17	4.68139e-17	0.0207661	0.0260889	0.00455748				8.93	23.29	5.05		147061	2.30958e+06	3.16779e+06	6.9137e+06		2.45	6.11	6.15	3.56				73759.8		149632	1.68803e+06	1.73951e+06
P14859-6	Isoform 6 of POU domain, class 2, transcription factor 1 [OS=Homo sapiens]	0	15.234	6	4	21	3	1	766	78.5	6.11	52.28	4	100	100	100	100	100	100	5.31229e-17	4.36955e-17	4.68139e-17	6.02719e-17	4.28783e-17	5.05393e-17									1.3138e+06	1.61483e+06	2.24054e+06			5.7	12.68	27.78							882168	1.00751e+06
P54132	Bloom syndrome protein [OS=Homo sapiens]	0.006	3.188	2	2	2	2	1	1417	158.9	7.49	5.44	2	100	100	100	2.225	1.771	2.689	5.31229e-17	4.36955e-17	4.68139e-17	0.47494	0.634615	0.674145				15.62	34.12	47.13		76840	170983	136047	206603		0.8	59.09	31.89	44.43					47714.4	77277.5	111800	308556
P35453	Homeobox protein Hox-D13 [OS=Homo sapiens]	0	15.071	19	3	5	3	1	343	36.1	9.45	19.42	3	100	100	100	100	100	100	5.31229e-17	4.36955e-17	4.68139e-17	6.02719e-17	4.28783e-17	5.05393e-17									290867	264354	709086			5.75	21.06	10.86							221422	208718
P25054-1	Adenomatous polyposis coli protein [OS=Homo sapiens]	0.002	4.815	1	1	2	1	1	2843	311.5	7.8	7.17	1	100	100	100	3.892	3.498	4.022	5.31229e-17	4.36955e-17	4.68139e-17	0.067993	0.0960372	0.281534				73.68	72	72		72102.3	280615	252211	290012		61.78	87.92						23036.3		115169	99056.5	434243
P15408-1	Fos-related antigen 2 [OS=Homo sapiens]	0	15.768	14	3	25	3	1	326	35.2	7.49	89.08	3	100	100	100	100	100	100	5.31229e-17	4.36955e-17	4.68139e-17	6.02719e-17	4.28783e-17	5.05393e-17									1.53564e+06	3.98083e+06	5.45561e+06			11.79	10.48	51.37							1.17792e+06	1.14772e+06
P61968	LIM domain transcription factor LMO4 [OS=Homo sapiens]	0	29.435	47	6	31	6	1	165	18	8.34	83.21	6	100	100	100	100	100	100	5.31229e-17	4.36955e-17	4.68139e-17	6.02719e-17	4.28783e-17	5.05393e-17									2.44792e+06	2.80412e+06	7.12228e+06			33.11	6.09	18.02							1.78913e+06	2.76456e+06
P51610-4	Isoform 4 of Host cell factor 1 [OS=Homo sapiens]	0	348.811	43	58	659	2	1	2079	213.3	7.33	2121.6	58	100	100	100	5.216	2.248	4.799	5.31229e-17	4.36955e-17	4.68139e-17	0.0943392	0.430329	0.255715				30.15	43.63	8.25		296926	1.54874e+06	667613	1.42497e+06			25.32	39.93	25.92				151530			807529	1.15751e+06
Q15833-3	Isoform 3 of Syntaxin-binding protein 2 [OS=Homo sapiens]	0	19.356	21	6	7	6	1	604	67.7	6.68	23.4	6	100	100	100	0.618	1.012	1.89	5.31229e-17	4.36955e-17	4.68139e-17	0.535064	0.999925	0.96751				0	0	36.66		285680	128902	132571	296765				61.36	74.43						285680
Q9NUL3	Double-stranded RNA-binding protein Staufen homolog 2 [OS=Homo sapiens]	0.002	4.834	4	2	3	1	1	570	62.6	9.61	7.26	2	100		100	100		100	5.31229e-17		4.68139e-17	6.02719e-17		5.05393e-17									451192		451779			46.56		1.75								474712
Q9HC07	Transmembrane protein 165 [OS=Homo sapiens]	0.002	5.595	8	1	4	1	1	324	34.9	7.02	18.22	1	100		100	1.523	0.01	3.282	5.31229e-17		4.68139e-17	0.910079	4.28783e-17	0.575279				9.15		0		236314	359793		775474			8.71								236314	279692	252824
P10244	Myb-related protein B [OS=Homo sapiens]	0	21.988	16	6	13	6	1	700	78.7	6.87	40.55	6	100	100	100	0.818	0.743		5.31229e-17	4.36955e-17	4.68139e-17	0.841154	0.865953					3.53	0			428119	792513	219141	339348			10.85	64.06	35.14						428119	579230	639160
Q07687	Homeobox protein DLX-2 [OS=Homo sapiens]	0.002	4.793	5	1	2	1	1	328	34.2	9.23	6.21	1	100	100	100	100	100	100	5.31229e-17	4.36955e-17	4.68139e-17	6.02719e-17	4.28783e-17	5.05393e-17									538139	472757	1.30428e+06				21.93	7.06							393314
Q9UEG4	zinc finger protein 629 [OS=Homo sapiens]	0.074	1.642	1	1	2	1	1	869	96.6	7.93	3.84	1	100		100	1.413	0.01	1.082	5.31229e-17		4.68139e-17	0.949172	4.28783e-17	0.894826				3.59		5.31		210825	297860		228042			14.66		40.51						210825	222977	172758
P28070	Proteasome subunit beta type-4 [OS=Homo sapiens]	0.001	6.78	15	2	3	2	1	264	29.2	5.97	9.55	2	100	100	100	0.749	1.057	0.912	5.31229e-17	4.36955e-17	4.68139e-17	0.792514	0.980952	0.747792				9.01	32.45	12.04		598350	447202	632163	545569		12.33	19.13	32.86	14.99				333246	342392		402792	281594
P20020	Plasma membrane calcium-transporting ATPase 1 [OS=Homo sapiens]	0.001	7.896	2	2	2	2	1	1258	138.7	6.04	6.41	2	100	100	100	1.657	1.302	1.564	5.31229e-17	4.36955e-17	4.68139e-17	0.836206	0.914377	0.99598				27.58	27.58	27.58		108733	180116	74717.8	269516		25.86		79.77					66763.5		90371.6
Q14119	Vascular endothelial zinc finger 1 [OS=Homo sapiens]	0	21.319	19	6	26	6	1	521	56.9	9.52	74.06	6	100	100	100	100	100	100	5.31229e-17	4.36955e-17	4.68139e-17	6.02719e-17	4.28783e-17	5.05393e-17									3.24538e+06	2.15703e+06	5.98491e+06			17.29	24.86	25.2							2.49252e+06	1.81776e+06
Q9NPJ6-1	mediator of RNA polymerase II transcription subunit 4 [OS=Homo sapiens]	0.002	4.313	6	1	1	1	1	270	29.7	5.1	3.2	1	100		100	100		100	5.31229e-17		4.68139e-17	6.02719e-17		5.05393e-17									119741		219898			36.05									67434	116144
O43808	peroxisomal membrane protein PMP34 [OS=Homo sapiens]	0	10.982	13	3	11	3	1	307	34.5	10.08	27.06	3	100	100	100	2.012	0.899	1.977	5.31229e-17	4.36955e-17	4.68139e-17	0.664135	0.969979	0.954672				86.57	73.76	89.69		198606	399675	178535	390646		74.14	7.48		1.77					69292.3	355489	307985	283319
Q9UKS7-1	Zinc finger protein Helios [OS=Homo sapiens]	0.003	3.623	2	1	4	1	1	526	59.5	6.77	9.74	1	100	100	100	100	100	100	5.31229e-17	4.36955e-17	4.68139e-17	6.02719e-17	4.28783e-17	5.05393e-17									559481	356641	587754			5.53	16.07	17.04							408912	385743
P43268-3	Isoform 3 of ETS translocation variant 4 [OS=Homo sapiens]	0	70.078	77	8	198	5	1	207	23.4	5.2	618.86	8	100	1.057	1.046	100	2.345	1.803	5.31229e-17	0.885013	0.999855	6.02719e-17	0.367722	0.975947	35.01	35.01	52.13	103.49	105.07	67.78	320132	144350	1289010464	272678	420491	46.48	81.77	1.3	30.08	64.28	97147	78050.2	98365.2	142495		74624.4	9.48078e+08	9.45499e+08
Q6WKZ4-4	Rab11 family-interacting protein 1 [OS=Homo sapiens]	0.002	4.745	2	1	1	1	1	1283	137.1	5.43	4.01	1	100	100	100	0.351	0.653	0.331	5.31229e-17	4.36955e-17	4.68139e-17	0.0765298	0.752503	0.0331327				22.47	105.09	27.05		219591	77023.2	143333	72725.1		121.21	41.27							38042.2	791572	41681.1	77749.3
Q3LXA3	Triokinase/FMN cyclase [OS=Homo sapiens]	0	12.474	11	3	4	3	1	575	58.9	7.49	14.63	3	100	100	100	100	100	100	5.31229e-17	4.36955e-17	4.68139e-17	6.02719e-17	4.28783e-17	5.05393e-17									257350	181519	312702			21	7.99	58.76							161962	223372
Q6IAA8	ragulator complex protein LAMTOR1 [OS=Homo sapiens]	0.003	4.264	7	1	2	1	1	161	17.7	5.15	5.07	1	100	100	100	0.53	0.433	0.716	5.31229e-17	4.36955e-17	4.68139e-17	0.4195	0.401959	0.511873				9.39	6.26	17.14		534251	283276	231288	382749		31.07								266852	667955	207040
P08579	U2 small nuclear ribonucleoprotein B'' [OS=Homo sapiens]	0	10.7	20	4	30	2	1	225	25.5	9.72	62.98	4	100		100	100		100	5.31229e-17		4.68139e-17	6.02719e-17		5.05393e-17									684097		1.21506e+06			24.15										607528
Q96KM6	zinc finger protein 512B [OS=Homo sapiens]	0	20.514	9	5	17	5	1	892	97.2	9.83	56.53	5	100	100	100	100	100	100	5.31229e-17	4.36955e-17	4.68139e-17	6.02719e-17	4.28783e-17	5.05393e-17									1.15534e+06	306317	730811			15.48	10.27	50.69							796093	1.08168e+06
Q96HR3	Mediator of RNA polymerase II transcription subunit 30 [OS=Homo sapiens]	0	8.555	12	2	14	2	1	178	20.3	8.27	38.05	2	100	100	100	100	100	100	5.31229e-17	4.36955e-17	4.68139e-17	6.02719e-17	4.28783e-17	5.05393e-17									916355	661771	1.30071e+06			18.51	17.5	11.92							669744	504036
Q9NVH2	Integrator complex subunit 7 [OS=Homo sapiens]	0	16.26	9	5	10	5	1	962	106.8	8.02	30.55	5	100	100	100	1.813	2.092	2.282	5.31229e-17	4.36955e-17	4.68139e-17	0.739547	0.479322	0.8632				6.73	28.13	7.85		132159	249435	276521	458358		3.86	19.2	16.39	13.28				69311.4		128599	233904	165800
P39880-3	Isoform 3 of Homeobox protein cut-like 1 [OS=Homo sapiens]	0	179.582	32	38	232	38	1	1516	165.6	5.86	728.07	38	100	100	100	6.977	10.401	8.39	5.31229e-17	4.36955e-17	4.68139e-17	0.05315	0.0209336	0.0395662				149.15	14.35	148.01		451555	3.9414e+07	1.4735e+07	4.94796e+07		78.3	3.5	5.06	7.48				280492	23978.9	451555	2.91403e+07	2.94576e+07
O75486-1	transcription initiation protein SPT3 homolog [OS=Homo sapiens]	0.002	4.665	3	1	6	1	1	399	44.3	8.48	16.39	1	100	100	100	2.888	1.157	2.93	5.31229e-17	4.36955e-17	4.68139e-17	0.203007	0.970778	0.555035				31.53	31.53	27.4		41871.8	116918	48455.7	103069		30.38	6.62	4.78	23.74					32526	33662.1	85452.5	96194.9
Q8IUH5-1	Palmitoyltransferase ZDHHC17 [OS=Homo sapiens]	0	9.971	6	3	8	3	1	632	72.6	7.5	26.45	3	100	100	100	100	100	100	5.31229e-17	4.36955e-17	4.68139e-17	6.02719e-17	4.28783e-17	5.05393e-17									654144	395252	1.68059e+06			31.46	44.8	5.88							693472	384068
Q9H582-1	zinc finger protein 644 [OS=Homo sapiens]	0	18.016	5	5	7	5	1	1327	149.5	8.16	19.79	5	100	100	100	100	100	100	5.31229e-17	4.36955e-17	4.68139e-17	6.02719e-17	4.28783e-17	5.05393e-17									1.46001e+06	1148923	1.99838e+06			7.58	23.03	18.31							1.18678e+06	1.05084e+06
P61956	small ubiquitin-related modifier 2 [OS=Homo sapiens]	0.001	6.864	23	2	5	2	1	95	10.9	5.5	14.6	2	100	100	100	100	100	100	5.31229e-17	4.36955e-17	4.68139e-17	6.02719e-17	4.28783e-17	5.05393e-17									8.26777e+06	9.0679e+06	1.06664e+07			17.16	108.7	17.03							5.78856e+06	6.17925e+06
Q969R5-1	Lethal(3)malignant brain tumor-like protein 2 [OS=Homo sapiens]	0	8.199	3	3	4	1	1	705	79.1	6.84	11.7	3	100	100	100	100	100	100	5.31229e-17	4.36955e-17	4.68139e-17	6.02719e-17	4.28783e-17	5.05393e-17									688609	578054	614559			16.31	6.71	19.01							494647	669186
A0MZ66-3	Isoform 3 of Shootin-1 [OS=Homo sapiens]	0	22.617	12	6	7	6	1	649	73.6	5.45	19.34	6	100			0.624	0.01	0.01	5.31229e-17			0.598149	4.28783e-17	5.05393e-17				11.2				787099	249977				36.58	53.11						401679	461675	1.37448e+06	366923	186830
P54253	Ataxin-1 [OS=Homo sapiens]	0	10.758	7	2	5	2	1	815	86.9	8.35	21.15	2	100		100	100		100	5.31229e-17		4.68139e-17	6.02719e-17		5.05393e-17									321076		374843			21.17		21.4							212364	239969
P33240	cleavage stimulation factor subunit 2 [OS=Homo sapiens]	0	58.836	38	12	70	6	1	577	60.9	6.83	240.08	12	100	100	100	100	100	100	5.31229e-17	4.36955e-17	4.68139e-17	6.02719e-17	4.28783e-17	5.05393e-17									1.02864e+07	3.81321e+06	6.87567e+06			12.66	5.57	3.99							7.51808e+06	6.72283e+06
Q96QT6-1	PHD finger protein 12 [OS=Homo sapiens]	0	55.882	22	12	45	12	1	1004	109.6	7.74	146.08	12	100	100	100	7.777	2.261	4.936	5.31229e-17	4.36955e-17	4.68139e-17	0.110292	0.52825	0.236514				48.9	46.98	63.22		439595	7.78675e+06	2.10434e+06	4.15742e+06		23.51	4.88	19.59	4.52					232123	519894	5.52805e+06	5.81974e+06
Q5SVZ6	Zinc finger MYM-type protein 1 [OS=Homo sapiens]	0.001	6.46	2	2	3	2	1	1142	128.6	7.44	8.1	2	100		100	100		100	5.31229e-17		4.68139e-17	6.02719e-17		5.05393e-17									153680		169657			29.5									162568	114859
Q9BRZ2-1	E3 ubiquitin-protein ligase TRIM56 [OS=Homo sapiens]	0.001	7.381	5	2	2	2	1	755	81.4	7.74	6.98	2	100		100	1.86	0.01	1.815	5.31229e-17		4.68139e-17	0.701727	4.28783e-17	0.96751				0		0		49090	91306.4		89087.1											49090
Q9H4B6	Protein salvador homolog 1 [OS=Homo sapiens]	0	9.696	11	3	6	3	1	383	44.6	9.09	17.89	3	100	100	100	100	100	100	5.31229e-17	4.36955e-17	4.68139e-17	6.02719e-17	4.28783e-17	5.05393e-17									307870	371602	302933					29.6								230099
Q92889	DNA repair endonuclease XPF [OS=Homo sapiens]	0.005	3.357	3	1	2	1	1	916	104.4	6.93	7.22	1	100		100	100		100	5.31229e-17		4.68139e-17	6.02719e-17		5.05393e-17									72427		80706.7			16.63										60921.4
P48163	NADP-dependent malic enzyme [OS=Homo sapiens]	0.002	4.916	4	1	2	1	1	572	64.1	6.13	8.38	1	100			0.439	0.01	0.01	5.31229e-17			0.151292	4.28783e-17	5.05393e-17				2.09				118122	51880.6					10.28								118122		41705.2
Q8WU58	Protein FAM222B [OS=Homo sapiens]	0	27.168	20	5	22	5	1	562	59.6	9.23	88.79	5	100	100	100	100	100	100	5.31229e-17	4.36955e-17	4.68139e-17	6.02719e-17	4.28783e-17	5.05393e-17									1.36883e+06	600455	2.90919e+06			33.39	64.69	29.12							1.00045e+06	899400
Q9H7N4	Splicing factor, arginine/serine-rich 19 [OS=Homo sapiens]	0.002	5.324	1	1	3	1	1	1312	139.2	9.25	9.99	1	100	100	100	100	100	100	5.31229e-17	4.36955e-17	4.68139e-17	6.02719e-17	4.28783e-17	5.05393e-17									105364	114005	176693				23.87								77008.1
P01100	proto-oncogene c-Fos [OS=Homo sapiens]	0	19.753	16	4	20	4	1	380	40.7	4.87	78.69	4	100	100	100	100	100	100	5.31229e-17	4.36955e-17	4.68139e-17	6.02719e-17	4.28783e-17	5.05393e-17									7.29205e+06	4.62735e+06	4.6718e+06			14.02	7.32	34.42							4.40006e+06	5.45e+06
Q9BTD8-1	RNA-binding protein 42 [OS=Homo sapiens]	0.07	1.678	2	1	4	1	1	480	50.4	9.63	6.99	1	100	100	100	100	100	100	5.31229e-17	4.36955e-17	4.68139e-17	6.02719e-17	4.28783e-17	5.05393e-17									710149	588436	697556			11.57	29.66	16.81							600789	490694
Q96J84-2	Isoform 2 of Kin of IRRE-like protein 1 [OS=Homo sapiens]	0.002	5.33	2	1	2	1	1	773	85	5.73	7.29	1	100		100	2.565	0.01	4.196	5.31229e-17		4.68139e-17	0.321309	4.28783e-17	0.242959				0		4.92		62612.8	160625		262714					18.74						62612.8		120049
O95429	BAG family molecular chaperone regulator 4 [OS=Homo sapiens]	0	18.271	14	4	20	4	1	457	49.6	5.12	58.93	4	100	100	100	1.623	1.938	3.889	5.31229e-17	4.36955e-17	4.68139e-17	0.864354	0.597061	0.387615				33.59	12.86	1.24		163476	386985	399936	635826			48.76	43.7	43.36					102089		430464	289229
Q5T1M5	FK506-binding protein 15 [OS=Homo sapiens]	0.001	7.472	3	2	2	2	1	1219	133.5	5.2	7.32	2	100			100			5.31229e-17			6.02719e-17											315470					15.16									256767	211723
P53539-1	Protein fosB [OS=Homo sapiens]	0.002	4.357	5	1	1	1	1	338	35.9	4.86	3.69	1	100		100	100		100	5.31229e-17		4.68139e-17	6.02719e-17		5.05393e-17									416690		234150			5.05		13.06							306720	311430
Q8IXM2-3	Isoform 3 of Chromatin complexes subunit BAP18 [OS=Homo sapiens]	0	19.82	48	5	10	2	1	192	19.9	5.66	32.63	5	100	100	100	100	100	100	5.31229e-17	4.36955e-17	4.68139e-17	6.02719e-17	4.28783e-17	5.05393e-17									1.327e+06	571521	678955			25.69	24.7	24.8							606245	1.0289e+06
Q96PU8	protein quaking [OS=Homo sapiens]	0	11.708	21	4	4	4	1	341	37.6	8.56	12.59	4	100	100	100	1.034	1.544	1.052	5.31229e-17	4.36955e-17	4.68139e-17	0.950729	0.768707	0.873604				60.08	10.25	28.95		372662	808645	959392	1.89725e+06		12.3	31.56	48.4	46.04				159834	232725	400351	591021	476890
Q9Y6W3	Calpain-7 [OS=Homo sapiens]	0	9.031	4	2	5	2	1	813	92.6	7.65	18.18	2	100		100	1.239	0.01	1.609	5.31229e-17		4.68139e-17	0.980036	4.28783e-17	0.989326				5.01		5.01		147730	183039		237771		4.77								89194	152803		136801
Q9H2X6-1	Homeodomain-interacting protein kinase 2 [OS=Homo sapiens]	0	28.559	8	7	33	3	1	1198	130.9	8.43	96.44	7	100	100	100	100	100	100	5.31229e-17	4.36955e-17	4.68139e-17	6.02719e-17	4.28783e-17	5.05393e-17									777315	1.11358e+06	2.15199e+06			46.2	29.08	54.84							335223	580957
Q5T200-1	Zinc finger CCCH domain-containing protein 13 [OS=Homo sapiens]	0	9.13	2	2	4	2	1	1668	196.5	9.42	14.24	2	100	100	100	100	100	100	5.31229e-17	4.36955e-17	4.68139e-17	6.02719e-17	4.28783e-17	5.05393e-17									108268	107561	264924			30.73	107.52	9.89							98681.5
Q9ULJ6-1	Zinc finger MIZ domain-containing protein 1 [OS=Homo sapiens]	0	47.023	12	10	59	7	1	1067	115.4	7.46	181.23	10	100	100	100	100	100	100	5.31229e-17	4.36955e-17	4.68139e-17	6.02719e-17	4.28783e-17	5.05393e-17									9.18227e+06	9.6737e+06	1.43525e+07			8.32	12.23	21.19							6.71112e+06	6.84184e+06
Q96A47	Insulin gene enhancer protein ISL-2 [OS=Homo sapiens]	0.001	6.357	6	2	6	1	1	359	39.7	8.28	17.95	2	100	100	100	100	100	100	5.31229e-17	4.36955e-17	4.68139e-17	6.02719e-17	4.28783e-17	5.05393e-17									203224	283715	359750				28.98	34.27							148532
O95674-1	phosphatidate cytidylyltransferase 2 [OS=Homo sapiens]	0	9.702	8	2	9	2	1	445	51.4	7.09	32	2	100		100	1.09	0.01	2.049	5.31229e-17		4.68139e-17	0.982711	4.28783e-17	0.945195				0		1.16		175905	191744		421768					0.45						175905
Q9Y253-1	DNA polymerase eta [OS=Homo sapiens]	0	8.672	4	2	5	2	1	713	78.4	8.44	14.65	2	100	100	100			1.379	5.31229e-17	4.36955e-17	4.68139e-17			0.986041						45.54		228040	205691	128784	159552		41.53	16.08		83.49				157491		168507	134110
Q2M1K9	Zinc finger protein 423 [OS=Homo sapiens]	0	11.814	3	3	5	3	1	1284	144.5	6.89	13.91	3	100	100	100	100	100	100	5.31229e-17	4.36955e-17	4.68139e-17	6.02719e-17	4.28783e-17	5.05393e-17									750511	464966	1.01631e+06			36.73		40.01							618499	288562
P30414	NK-tumor recognition protein [OS=Homo sapiens]	0.025	2.301	1	1	1	1	1	1462	165.6	9.99	2.13	1	100	100	100	100	100	100	5.31229e-17	4.36955e-17	4.68139e-17	6.02719e-17	4.28783e-17	5.05393e-17									291717	586168	477957			16.47	43.02	52.73							239678	193948
Q9UPW0-1	Forkhead box protein J3 [OS=Homo sapiens]	0	30.798	17	6	25	6	1	622	68.9	7.09	78.19	6	100	100	100	100	100	100	5.31229e-17	4.36955e-17	4.68139e-17	6.02719e-17	4.28783e-17	5.05393e-17									2.22569e+06	1.11874e+06	4.19978e+06			38.1	58.91	11.2							1.62671e+06	948078
P17544	Cyclic AMP-dependent transcription factor ATF-7 [OS=Homo sapiens]	0	19.502	12	4	14	4	1	494	52.9	8.65	56.22	4	100	100	100	100	100	100	5.31229e-17	4.36955e-17	4.68139e-17	6.02719e-17	4.28783e-17	5.05393e-17									729820	92624.4	1.35999e+06			24.11	116.37	23.66							533410	448580
Q8IUC1	keratin-associated protein 11-1 [OS=Homo sapiens]	0	9.329	15	2	2	2	1	163	17.1	7.9	5.95	2	100			100			5.31229e-17			6.02719e-17											438585															327794
Q5U651	ras-interacting protein 1 [OS=Homo sapiens]	0	11.76	5	2	3	2	1	963	103.4	7.96	12.83	2	100	100	100	100	100	100	5.31229e-17	4.36955e-17	4.68139e-17	6.02719e-17	4.28783e-17	5.05393e-17									82500.3	85607.2	142136				7.19
Q8IVF4-1	Dynein heavy chain 10, axonemal [OS=Homo sapiens]	0.114	1.402	0	1	1	1	1	4471	514.5	5.88	1.96	1	100	100	100	10.613	12.164	12.443	5.31229e-17	4.36955e-17	4.68139e-17	0.0258475	0.012293	0.00671001				17.39	3.87	23.75		614669	6.52378e+06	7.56939e+06	7.64829e+06		1.82	14.11	10.81	19.65				309664		622646	5326839	4.09637e+06
Q9UIU6	Homeobox protein SIX4 [OS=Homo sapiens]	0	9.166	3	2	10	2	1	781	82.9	5.71	25.31	2	100	100	100	100	100	100	5.31229e-17	4.36955e-17	4.68139e-17	6.02719e-17	4.28783e-17	5.05393e-17									540164	478990	1.01111e+06			11.87	40.81	16.22							339588	440932
Q5T8P6-2	Isoform 2 of RNA-binding protein 26 [OS=Homo sapiens]	0	91.661	23	20	146	1	1	983	111	9.07	448.38	20	100			100			5.31229e-17			6.02719e-17											332382					31.48									305589	248419
Q969G3	SWI/SNF-related matrix-associated actin-dependent regulator of chromatin subfamily E member 1 [OS=Homo sapiens]	0	113.927	55	19	149	19	1	411	46.6	4.88	557	19	100	100	100	25.762	29.301	71.799	5.31229e-17	4.36955e-17	4.68139e-17	4.29468e-05	9.24366e-05	3.03589e-08				122.25	38.65	19.84		647720	6.12189e+07	6.19159e+07	1.01198e+08		60.64	2.17	14.73	9.11					639760	409529	4.53212e+07	4.44213e+07
P61006	Ras-related protein Rab-8A [OS=Homo sapiens]	0	19.063	28	5	60	2	1	207	23.7	9.07	160.07	5	100	100		100	100		5.31229e-17	4.36955e-17		6.02719e-17	4.28783e-17										57775.3	181621					16.18									43180.7
Q92784-3	Isoform 3 of Zinc finger protein DPF3 [OS=Homo sapiens]	0	9.441	10	2	8	1	1	412	46.4	7.28	28.89	2	100		100	100		100	5.31229e-17		4.68139e-17	6.02719e-17		5.05393e-17									169032		362268					32.59
P53611	Geranylgeranyl transferase type-2 subunit beta [OS=Homo sapiens]	0.002	4.436	3	1	2	1	1	331	36.9	5.03	5.52	1	100		100	1.023	0.01	1.007	5.31229e-17		4.68139e-17	0.95958	4.28783e-17	0.823268				46.35		46.35		133764	136835		134701		42.2								113636	98331.3
Q6UN15-1	Pre-mRNA 3'-end-processing factor FIP1 [OS=Homo sapiens]	0	98.16	38	15	146	2	1	594	66.5	5.59	519.78	15	100	100	100	100	100	100	5.31229e-17	4.36955e-17	4.68139e-17	6.02719e-17	4.28783e-17	5.05393e-17									1.44862e+06	770381	1.44706e+06			25.01	18.83	5.87							1.05877e+06	1.07571e+06
Q9BWG4	Single-stranded DNA-binding protein 4 [OS=Homo sapiens]	0	16.691	14	4	23	3	1	385	39.4	6.8	65.47	4	100	100	100	100	100	100	5.31229e-17	4.36955e-17	4.68139e-17	6.02719e-17	4.28783e-17	5.05393e-17									1.55283e+06	321463	5.19524e+06			55.98	74.3	3.37							545512	1.90911e+06
Q96MY1	Nucleolar protein 4-like [OS=Homo sapiens]	0.001	7.941	6	2	5	2	1	436	47.2	5.08	12.73	2	100		100	1.215	0.01	0.867	5.31229e-17		4.68139e-17	0.99262	4.28783e-17	0.709232				16.09		0		670946	815274		581805			11.11								670946	531214	609327
Q9BWH6	RNA polymerase II-associated protein 1 [OS=Homo sapiens]	0.001	6.445	2	2	3	2	1	1393	152.7	6.38	7.98	2	100			1.204	0.01	0.01	5.31229e-17			0.991142	4.28783e-17	5.05393e-17				6.68				90824.8	109138				5.4	8.16							58929.4	87418.7	74165	89216.4
Q8NEY1	neuron navigator 1 [OS=Homo sapiens]	0	37.356	8	9	15	9	1	1877	202.3	8.07	49.38	9	100	100	100	0.896	1.386	3.028	5.31229e-17	4.36955e-17	4.68139e-17	0.911293	0.867599	0.662529				12.18	21.29	21.29		554654	443500	285488	623729		19.1	7.66						273614	346377	747506	307046
Q9NU19	TBC1 domain family member 22B [OS=Homo sapiens]	0.006	3.303	3	1	2	1	1	505	59	7.39	6.84	1	100		100	100		100	5.31229e-17		4.68139e-17	6.02719e-17		5.05393e-17									194041		261983			9.26		44.07								135821
Q96K19-3	Isoform 3 of E3 ubiquitin-protein ligase RNF170 [OS=Homo sapiens]	0.025	2.315	4	1	6	1	1	200	22.1	5.94	14	1	100	100	100	16.608	43.612	28.926	5.31229e-17	4.36955e-17	4.68139e-17	0.00223848	6.16173e-05	4.57807e-05				17.19	27.04	16.28		362155	5.50802e+06	1.29141e+07	9.98629e+06		13.42	7.42	16.06	7.61				184818	181022	375149	4.55369e+06	4.09477e+06
Q13029	PR domain zinc finger protein 2 [OS=Homo sapiens]	0	13.694	4	4	10	4	1	1718	188.8	7.31	29.7	4	100		100	100		100	5.31229e-17		4.68139e-17	6.02719e-17		5.05393e-17									592603		822853			53.43		19.48							297799	852530
Q13433-1	Zinc transporter ZIP6 [OS=Homo sapiens]	0.002	5.436	3	1	1	1	1	755	85	6.95	4.77	1	100		100	1.264	0.01	3.989	5.31229e-17		4.68139e-17	0.973761	4.28783e-17	0.242959				0		23.77		8595.46	10864.2		34283					22.39						8595.46
Q8N5W9	Refilin-B [OS=Homo sapiens]	0.002	4.599	6	1	2	1	1	214	22.9	5.44	6.38	1	100			0.417	0.01	0.01	5.31229e-17			0.21064	4.28783e-17	5.05393e-17				6.74				406176	169172				16.64	37.16						164453	253654	451139	123644	93288.6
Q9GZM8-2	Isoform 2 of Nuclear distribution protein nudE-like 1 [OS=Homo sapiens]	0.003	3.622	3	1	2	1	1	367	40.6	5.6	6.05	1	100			1.57	0.01	0.01	5.31229e-17			0.869375	4.28783e-17	5.05393e-17				16.7				75000.7	117723				15.83								41858.1	83922.4	86041.1
Q52LA3	protein lin-52 homolog [OS=Homo sapiens]	0.016	2.526	8	1	3	1	1	116	13	4.98	2.28	1	100	100	100	100	100	100	5.31229e-17	4.36955e-17	4.68139e-17	6.02719e-17	4.28783e-17	5.05393e-17									550380	343927	886801			25.96	29.76	10.22							402261	621604
Q9H792	Pseudopodium-enriched atypical kinase 1 [OS=Homo sapiens]	0	8.433	1	2	2	2	1	1746	193	6.89	6.28	2	100			0.839	0.01	0.01	5.31229e-17			0.859628	4.28783e-17	5.05393e-17				11.64				178463	149696				13.48							91074.8	95585.5	200875
Q9NRC1-1	Suppressor of tumorigenicity 7 protein [OS=Homo sapiens]	0	11.024	6	3	11	3	1	585	67.1	7.24	36.86	3	100	100	100	3.934	2.74	4.072	5.31229e-17	4.36955e-17	4.68139e-17	0.195527	0.2465	0.376152				38.28	24.77	25.1		142186	1.52999e+06	1.16903e+06	1.50972e+06		64.8	38.01	51.99	68.81				60279.2	226093	142186	1.38676e+06	1.1435e+06
P48382	DNA-binding protein RFX5 [OS=Homo sapiens]	0.032	2.108	2	1	3	1	1	616	65.3	9.29	4.26	1	100	100	100	100	100	100	5.31229e-17	4.36955e-17	4.68139e-17	6.02719e-17	4.28783e-17	5.05393e-17									581940	292176	530560			40.18	6.96	15.79							326812	434936
Q9H9B1	histone-lysine N-methyltransferase EHMT1 [OS=Homo sapiens]	0	50.438	14	14	44	14	1	1298	141.4	5.76	117.34	14	100	100	100	2.402	2.03	4.101	5.31229e-17	4.36955e-17	4.68139e-17	0.798481	0.653691	0.371229				43.54	52.52	26.91		437567	6.64213e+06	2.90079e+06	8.80863e+06			8.22	28	10.85						437567	4.62279e+06	5.53863e+06
Q06330-1	Recombining binding protein suppressor of hairless [OS=Homo sapiens]	0	24.472	16	6	21	6	1	500	55.6	7.18	63.27	6	100	100	100	100	100	100	5.31229e-17	4.36955e-17	4.68139e-17	6.02719e-17	4.28783e-17	5.05393e-17									2.36175e+06	3.1859e+06	4.39803e+06			11.28	3.76	35.13							1.72615e+06	1.75019e+06
O75886	Signal transducing adapter molecule 2 [OS=Homo sapiens]	0	12.214	6	3	4	1	1	525	58.1	5.07	11.47	3	100			1.338	0.01	0.01	5.31229e-17			0.955988	4.28783e-17	5.05393e-17				30.97				358914	480362				31.51	15.57						133632	224139	495200	392114	321453
Q96AE4-2	Isoform 2 of Far upstream element-binding protein 1 [OS=Homo sapiens]	0	125.178	40	20	226	1	1	653	68.6	7.31	670.83	20	100	100	100	100	100	100	5.31229e-17	4.36955e-17	4.68139e-17	6.02719e-17	4.28783e-17	5.05393e-17									3.40553e+06	2.8521e+06	2.17329e+06			30.77	26.17	4.9							1.50368e+06	2.54526e+06
Q99811	Paired mesoderm homeobox protein 2 [OS=Homo sapiens]	0	13.625	19	4	7	3	1	253	27.1	10.14	18.05	4	100	100	100	100	100	100	5.31229e-17	4.36955e-17	4.68139e-17	6.02719e-17	4.28783e-17	5.05393e-17									446644	1.03623e+06	2.38715e+06			83.2		9.56							166190
Q99575	Ribonucleases P/MRP protein subunit pop1 [OS=Homo sapiens]	0.002	5.609	3	2	3	2	1	1024	114.6	9.22	9.64	2	100	100		100	100		5.31229e-17	4.36955e-17		6.02719e-17	4.28783e-17										211116	234992				3.73	1.51								163529	156155
P46108-1	Adapter molecule crk [OS=Homo sapiens]	0	75.61	50	13	171	2	1	304	33.8	5.55	534.54	13	100	100	100	3.111	2.46	3.528	5.31229e-17	4.36955e-17	4.68139e-17	0.563481	0.611491	0.50815				93.66	100.05	86.96		832032	6.05008e+06	4.73557e+06	6.55921e+06		104.74	13.92	4.87	8.43				271592	519598	3.78537e+06	4.42187e+06	3.91732e+06
Q9Y692-1	Glucocorticoid modulatory element-binding protein 1 [OS=Homo sapiens]	0	12.473	9	3	7	2	1	573	62.6	4.83	29.02	3	100		100	100		100	5.31229e-17		4.68139e-17	6.02719e-17		5.05393e-17									166266		87935			38.47									103165	211538
Q9P0W2	SWI/SNF-related matrix-associated actin-dependent regulator of chromatin subfamily E member 1-related [OS=Homo sapiens]	0	24.327	24	7	27	7	1	317	35.8	9.35	71.18	7	100	100	100	100	100	100	5.31229e-17	4.36955e-17	4.68139e-17	6.02719e-17	4.28783e-17	5.05393e-17									4.92156e+06	929576	5.84499e+06			16.36	23.87	3.12							3.38919e+06	3.67832e+06
Q5TKA1-2	Isoform 2 of Protein lin-9 homolog [OS=Homo sapiens]	0	18.669	14	5	14	5	1	558	63.8	9.36	53.51	5	100	100	100	100	100	100	5.31229e-17	4.36955e-17	4.68139e-17	6.02719e-17	4.28783e-17	5.05393e-17									1.97671e+06	1.00174e+06	1.25596e+06			19.4	4.72	17.53							1.44473e+06	1.26512e+06
Q6NSW5	Putative protein FAM45B [OS=Homo sapiens]	0.001	6.278	7	2	3	2	1	357	40.5	6.54	7.6	2	100	100	100	100	100	100	5.31229e-17	4.36955e-17	4.68139e-17	6.02719e-17	4.28783e-17	5.05393e-17									475439	428144	816985			43.21		33.7							147397	388794
Q9UBB5-1	Methyl-CpG-binding domain protein 2 [OS=Homo sapiens]	0	20.332	17	4	14	4	1	411	43.2	10.04	54.83	4	100	100	100	100	100	100	5.31229e-17	4.36955e-17	4.68139e-17	6.02719e-17	4.28783e-17	5.05393e-17									2.17095e+06	440788	951414			11.19	58.16	16.55							1.31269e+06	1.62255e+06
Q71F56	mediator of RNA polymerase II transcription subunit 13-like [OS=Homo sapiens]	0	34.715	6	9	21	8	1	2210	242.4	6.04	61.93	9	100	100	100	100	100	100	5.31229e-17	4.36955e-17	4.68139e-17	6.02719e-17	4.28783e-17	5.05393e-17									820670	181855	1.98187e+06			26.85	49.91	11.13							447573	613361
O75182-2	Isoform 2 of Paired amphipathic helix protein Sin3b [OS=Homo sapiens]	0	71.72	20	14	72	13	1	1130	129.3	6.98	248.67	14	100	100	100	100	100	100	5.31229e-17	4.36955e-17	4.68139e-17	6.02719e-17	4.28783e-17	5.05393e-17									3.70865e+06	2.23229e+06	5.92102e+06			8.64	15.45	20.3							2.52623e+06	2.77181e+06
Q9NUL7	Probable ATP-dependent RNA helicase DDX28 [OS=Homo sapiens]	0.002	4.532	4	1	1	1	1	540	59.5	10.42	4.53	1	100		100	1.73	0.01	1.476	5.31229e-17		4.68139e-17	0.796764	4.28783e-17	0.99598				0		1.62		72569.6	125552		107089					31.83						72569.6		93836.5
Q8IX15-3	Isoform 2 of Homeobox and leucine zipper protein Homez [OS=Homo sapiens]	0	11.205	8	3	9	3	1	552	61.7	5.21	28.55	3	100		100	100		100	5.31229e-17		4.68139e-17	6.02719e-17		5.05393e-17									283514		170903			37.28		4.3							143414	211895
Q8IY57-5	Isoform 2 of YY1-associated factor 2 [OS=Homo sapiens]	0	17.165	25	3	13	3	1	204	22.5	9.8	60.28	3	100	100	100	100	100	100	5.31229e-17	4.36955e-17	4.68139e-17	6.02719e-17	4.28783e-17	5.05393e-17									751907	393108	989908			13.59	26.66	25.88							549553	453728
Q13472-1	DNA topoisomerase 3-alpha [OS=Homo sapiens]	0.001	6.399	2	2	3	2	1	1001	112.3	8.34	7.45	2	100	100	100	100	100	100	5.31229e-17	4.36955e-17	4.68139e-17	6.02719e-17	4.28783e-17	5.05393e-17									363600	59940.5	260848			12.39		50.97							265748	314054
Q96DT7	Zinc finger and BTB domain-containing protein 10 [OS=Homo sapiens]	0	14.387	6	3	6	3	1	871	94.8	5.16	23	3	100	100	100	100	100	100	5.31229e-17	4.36955e-17	4.68139e-17	6.02719e-17	4.28783e-17	5.05393e-17									504501	341017	879216			7.98	19.02	12.47							344381	412631
Q9P1Z0	Zinc finger and BTB domain-containing protein 4 [OS=Homo sapiens]	0	10.218	4	3	7	3	1	1013	105	8.37	15.95	3	100	100	100	4.08	2.766	8.304	5.31229e-17	4.36955e-17	4.68139e-17	0.0700522	0.193717	0.0381859				7.33	26.52	32.27		49613	429713	163931	961116			6.56	28.08	27.7						49613	341066	306760
Q9UPN9-1	E3 ubiquitin-protein ligase TRIM33 [OS=Homo sapiens]	0	54.288	14	14	88	13	1	1127	122.5	6.67	239.43	14	100	100	100	11.311	6.519	10.27	5.31229e-17	4.36955e-17	4.68139e-17	0.0302682	0.0546877	0.0167379				12.7	4.95	42.23		403044	13624474	5.88488e+06	1.08372e+07			14.88	1.74	16.75						403044	9.95784e+06	8.32047e+06
O95243	Methyl-CpG-binding domain protein 4 [OS=Homo sapiens]	0.001	7.197	4	2	8	2	1	580	66	8.82	22.18	2	100	100	100	100	100	100	5.31229e-17	4.36955e-17	4.68139e-17	6.02719e-17	4.28783e-17	5.05393e-17									92141.9	85202.8	73672.5			27.54	24.91								67344.5	87422.7
Q8NFQ8	Torsin-1A-interacting protein 2 [OS=Homo sapiens]	0.002	4.432	3	1	2	1	1	470	51.2	4.96	6.22	1	100	100	100	100	100	100	5.31229e-17	4.36955e-17	4.68139e-17	6.02719e-17	4.28783e-17	5.05393e-17									170047	160053	245580			13.46	37.62	40.63							142288	111103
P15822-1	zinc finger protein 40 [OS=Homo sapiens]	0	47.203	7	13	31	12	1	2718	296.7	7.84	102.05	13	100	100	100	2.974	3.034	5.399	5.31229e-17	4.36955e-17	4.68139e-17	0.508755	0.284943	0.186293				9.5	23.6	18.37		286978	2.09121e+06	2.18215e+06	4.58985e+06			21.03	45.65	40.05						286978	1.49412e+06	2.18535e+06
Q9BRR8	G patch domain-containing protein 1 [OS=Homo sapiens]	0	19.697	8	5	10	5	1	931	103.3	7.05	44.43	5	100	100	100	100	100	100	5.31229e-17	4.36955e-17	4.68139e-17	6.02719e-17	4.28783e-17	5.05393e-17									591967	125784	176660			8.59	24.04	1.8							385263	467411
Q9NPI1-2	Isoform 2 of Bromodomain-containing protein 7 [OS=Homo sapiens]	0	77.912	38	16	89	16	1	652	74.2	6.39	304.56	16	100	100	100	3.008	2.085	2.202	5.31229e-17	4.36955e-17	4.68139e-17	0.646424	0.784016	0.93066				32.3	38.7	45.35		347113	1.75987e+07	1.29359e+07	1.46809e+07		78.24	4.72	17.62	28.44				177141	136098	964162	1.33406e+07	1.31531e+07
Q5T1R4-1	transcription factor HIVEP3 [OS=Homo sapiens]	0	20.754	3	4	12	4	1	2406	259.3	7.81	43.2	4	100	100	100	100	100	100	5.31229e-17	4.36955e-17	4.68139e-17	6.02719e-17	4.28783e-17	5.05393e-17									614206	594829	1.32489e+06			14.03	29.36	0.16							503145	387547
P43897	Elongation factor Ts, mitochondrial [OS=Homo sapiens]	0	10.965	15	3	6	3	1	325	35.4	8.38	16.53	3	100		100	1.263	0.01	1.907	5.31229e-17		4.68139e-17	0.995695	4.28783e-17	0.968346				27.28		27.28		689170	870519		1.31397e+06		25.59							422317	358420			650618
Q9BPZ3	Polyadenylate-binding protein-interacting protein 2 [OS=Homo sapiens]	0.002	4.903	15	1	2	1	1	127	15	4.12	8.04	1	100			1.588	0.01	0.01	5.31229e-17			0.864631	4.28783e-17	5.05393e-17				18.51				114231	181353					30.58						58295.3			116001	135541
O15541	RING finger protein 113A [OS=Homo sapiens]	0.002	4.471	4	1	1	1	1	343	38.8	5.69	3.69	1	100		100	100		100	5.31229e-17		4.68139e-17	6.02719e-17		5.05393e-17									595349		710822			27.05		21.46							273360	444958
Q9H8E8-1	Cysteine-rich protein 2-binding protein [OS=Homo sapiens]	0.011	2.824	2	1	2	1	1	782	88.8	6.57	5.28	1	100	100	100	100	100	100	5.31229e-17	4.36955e-17	4.68139e-17	6.02719e-17	4.28783e-17	5.05393e-17									341444	179225	315887			26.94	21.49	9.73							249554	311053
Q8IXM2-2	Isoform 2 of Chromatin complexes subunit BAP18 [OS=Homo sapiens]	0	17.14	59	4	8	1	1	138	13.9	7.24	26.93	4	100			100			5.31229e-17			6.02719e-17											682614															510179
P12755	Ski oncogene [OS=Homo sapiens]	0	73.679	34	17	92	17	1	728	80	7.62	283.59	17	100	100	100	1.856		3.98	5.31229e-17	4.36955e-17	4.68139e-17	0.931002		0.395507				110.14		15.14		251885	1.51789e+07	8.66033e+06	1.69095e+07			9.8	11.66	19.64						251885	1.10939e+07	1.00034e+07
Q8N1G0	zinc finger protein 687 [OS=Homo sapiens]	0	8.281	4	2	7	2	1	1237	129.4	8.19	25.81	2	100		100	100		100	5.31229e-17		4.68139e-17	6.02719e-17		5.05393e-17									91916.8		109052			13.16		49.1							61195
Q5T8P6	RNA-binding protein 26 [OS=Homo sapiens]	0	91.022	23	21	145	2	1	1007	113.5	9.16	438.59	21	100	100	100	100	100	100	5.31229e-17	4.36955e-17	4.68139e-17	6.02719e-17	4.28783e-17	5.05393e-17									604230	367684	420018			18.8		15.7							441619	362280
Q69YH5-1	cell division cycle-associated protein 2 [OS=Homo sapiens]	0	9.349	4	2	3	2	1	1023	112.6	8.4	9.91	2	100			100			5.31229e-17			6.02719e-17											52129.6					36.45									33265.4	38961.2
Q9NP92	39S ribosomal protein S30, mitochondrial [OS=Homo sapiens]	0.001	7.48	5	2	3	2	1	439	50.3	7.97	7.31	2	100	100	100	2.347	1.063	1.825	5.31229e-17	4.36955e-17	4.68139e-17	0.474148	0.983788	0.969988				62.18	33.28	4.39		166639	500023	206153	304049		26.6	44.39	23.3					129382	101069	166639	365456	164824
Q86YT6	E3 ubiquitin-protein ligase mib1 [OS=Homo sapiens]	0	10.164	5	3	6	3	1	1006	110.1	6.92	20.36	3	100	100	100	1.25	1.405	1.645	5.31229e-17	4.36955e-17	4.68139e-17	0.979475	0.852478	0.988719				21.94	20.13	58.48		154747	171998	217412	254626		20.49	21.61	10.67	62.37					111823	133734	125710	121497
O60216	Double-strand-break repair protein rad21 homolog [OS=Homo sapiens]	0	13.796	8	4	17	4	1	631	71.6	4.65	43.72	4	100	100	100	4.284		5.555	5.31229e-17	4.36955e-17	4.68139e-17	0.19834		0.17087				32.66		29.87		518599	1.73474e+06	742987	4.71138e+06		32.31	46.33	41.55	30.49				339438	211039	518599	1.26789e+06	2.5367e+06
Q9NZL6-2	Isoform B of Ral guanine nucleotide dissociation stimulator-like 1 [OS=Homo sapiens]	0.003	4.249	2	1	3	1	1	803	90.6	5.83	8.27	1	100	100	100	1.078	0.701	1.53	5.31229e-17	4.36955e-17	4.68139e-17	0.982711	0.832333	0.99598				9.88	0.14	0.28		432853	497117	303492	662134		7.96	9.04						220486	309111	432853		396112
Q5H9F3-3	Isoform 3 of BCL-6 corepressor-like protein 1 [OS=Homo sapiens]	0	107.797	19	23	120	22	1	1785	190.5	7.85	358.65	23	100	100	100	14.667	6.215	9.109	5.31229e-17	4.36955e-17	4.68139e-17	0.0102254	0.113347	0.0282088				18.26	23.63	16.13		150481	1.66987e+07	8.25712e+06	1.31995e+07			2.44	7.07	7.51						150481	1.27101e+07	1.24804e+07
Q6NUN9-2	Isoform 2 of Zinc finger protein 746 [OS=Homo sapiens]	0.003	3.986	3	2	6	2	1	645	69.2	6.86	8.59	2	100	100	100	100	100	100	5.31229e-17	4.36955e-17	4.68139e-17	6.02719e-17	4.28783e-17	5.05393e-17									497971	276193	524734			29.73	16.49	2.71							420829	372178
Q8WYQ5-1	Microprocessor complex subunit DGCR8 [OS=Homo sapiens]	0	54.082	28	12	50	12	1	773	86	5.95	151.18	12	100	100	100	3.933	5.629	7.135	5.31229e-17	4.36955e-17	4.68139e-17	0.387328	0.113613	0.0741265				34.78	12.93	29.23		299355	6.2966e+06	8.38821e+06	1.13521e+07			3.43	9.2	21.37						299355	4.60205e+06	4.71636e+06
Q9BUT9-1	MAPK regulated corepressor interacting protein 2 [OS=Homo sapiens]	0.002	5.492	13	1	1	1	1	160	17.8	9.41	4.42	1	100			100			5.31229e-17			6.02719e-17											48287.3					7.74									33964.9	36089.4
P78413-2	Isoform 2 of Iroquois-class homeodomain protein IRX-4 [OS=Homo sapiens]	0.015	2.638	1	1	8	1	1	545	57	6.74	15.2	1	100	100	100	100	100	100	5.31229e-17	4.36955e-17	4.68139e-17	6.02719e-17	4.28783e-17	5.05393e-17									380069	465573	821195			23.1	15.09	27.85							358557	284060
Q8WUZ0-2	Isoform 2 of B-cell CLL/lymphoma 7 protein family member C [OS=Homo sapiens]	0	19.753	28	4	22	3	1	242	26.4	10.76	70.88	4	100	100	100	100	100	100	5.31229e-17	4.36955e-17	4.68139e-17	6.02719e-17	4.28783e-17	5.05393e-17									1.17474e+06	1.13e+06	4.02124e+06			16.07	41.75	20							772800	877987
Q9H3P2-1	Negative elongation factor A [OS=Homo sapiens]	0.001	6.811	6	2	9	2	1	528	57.2	9.03	25.31	2	100	100	100	3.005	1.387	1.655	5.31229e-17	4.36955e-17	4.68139e-17	0.26632	0.878176	0.988719				9.81	9.86	23.02		211169	631841	292908	349524		9.38	12.77		34.34				115167		197598	461799	417404
Q70EL1-1	Inactive ubiquitin carboxyl-terminal hydrolase 54 [OS=Homo sapiens]	0.002	4.793	1	1	1	1	1	1684	187.3	7.28	3.67	1	100	100	100	100	100	100	5.31229e-17	4.36955e-17	4.68139e-17	6.02719e-17	4.28783e-17	5.05393e-17									106825	257699	276501					29.08								79839.8
P35227	Polycomb group RING finger protein 2 [OS=Homo sapiens]	0.03	2.16	2	1	5	1	1	344	37.8	7.96	5.22	1	100	100	100	3.825	2.38	4.968	5.31229e-17	4.36955e-17	4.68139e-17	0.162749	0.379861	0.232726				22.02	51.35	35.77		223979	809004	348409	936272		28.71	23.96	44.44	21.95				114303	85771.5	248397	423850	604641
Q70CQ2	Ubiquitin carboxyl-terminal hydrolase 34 [OS=Homo sapiens]	0	8.748	1	2	3	2	1	3546	404	5.82	8.64	2	100			100			5.31229e-17			6.02719e-17											65050.7					17.23									53735.8
O00763	Acetyl-CoA carboxylase 2 [OS=Homo sapiens]	0	127.795	18	29	133	18	1	2458	276.4	6.49	443.94	29	100	100	100	2.389	1.298	2.591	5.31229e-17	4.36955e-17	4.68139e-17	0.70431	0.916894	0.79439				61.12	36.17	60.45		162577	2.52613e+06	678191	3.24384e+06		131.39	11.08	59.97	22.91				15910.9		847762	1.80676e+06	2.24903e+06
Q13405	39S ribosomal protein L49, mitochondrial [OS=Homo sapiens]	0.003	4.234	8	1	1	1	1	166	19.2	9.45	3.12	1	100	100	100	100	100	100	5.31229e-17	4.36955e-17	4.68139e-17	6.02719e-17	4.28783e-17	5.05393e-17									294424	399415	535558			49.08	5.17	31.05							309075	153206
Q8TF76-1	serine/threonine-protein kinase haspin [OS=Homo sapiens]	0.03	2.153	2	1	1	1	1	798	88.4	9.16	3.07	1	100	100		100	100		5.31229e-17	4.36955e-17		6.02719e-17	4.28783e-17										86430	47648.2
Q8WUU5	GATA zinc finger domain-containing protein 1 [OS=Homo sapiens]	0	8.068	13	2	5	2	1	269	28.7	9.41	15.23	2	100	100	100	2.987	1.32	1.233	5.31229e-17	4.36955e-17	4.68139e-17	0.243707	0.908545	0.966233				15.11	6.27	27.22		180782	539986	238680	222862			15.66	6.34	25.54						180782	480065	362460
P32242	Homeobox protein otx1 [OS=Homo sapiens]	0	7.987	8	3	15	1	1	354	37.3	9.33	32.22	3	100	100	100	100	100	100	5.31229e-17	4.36955e-17	4.68139e-17	6.02719e-17	4.28783e-17	5.05393e-17									136503	104045	187171			5.68	20	17.77							90384.5	102278
Q9Y6A9	Signal peptidase complex subunit 1 [OS=Homo sapiens]	0.015	2.669	15	1	1	1	1	102	11.8	9.31	3.28	1	100	100	100	0.841	0.764	1.198	5.31229e-17	4.36955e-17	4.68139e-17	0.883033	0.904156	0.949083				15.94	7.15	11.53		509475	401661	389147	610246		11.65	23.86		8.53					292955	553315	426293	300198
Q9UK61	Protein TASOR [OS=Homo sapiens]	0	54.57	11	13	40	13	1	1670	188.9	5.8	124.57	13	100	100	100	2.662	1.499	3.666	5.31229e-17	4.36955e-17	4.68139e-17	0.694138	0.862396	0.470942				33.42	64.23	37.34		634561	3.51671e+06	918373	2.29079e+06		48.28	20.02	24.46	50.33				120347	396279	707678	1.92102e+06	2.62835e+06
O95096	Homeobox protein Nkx-2.2 [OS=Homo sapiens]	0.002	5.083	6	2	7	2	1	273	30.1	8.09	14.61	2	100	100	100	100	100	100	5.31229e-17	4.36955e-17	4.68139e-17	6.02719e-17	4.28783e-17	5.05393e-17									291709	1.02488e+06	2.1497e+06			18.71	36.84	21.45								190850
Q9C0A6	SET domain-containing protein 5 [OS=Homo sapiens]	0.001	5.942	2	1	2	1	1	1442	157.4	8.46	10.45	1	100		100	100		100	5.31229e-17		4.68139e-17	6.02719e-17		5.05393e-17									114081		274516					33.79
Q7Z3T8	Zinc finger FYVE domain-containing protein 16 [OS=Homo sapiens]	0	8.226	2	2	3	2	1	1539	168.8	4.82	10.06	2	100			0.525	0.01	0.01	5.31229e-17			0.350222	4.28783e-17	5.05393e-17				4.89				382828	113973				58.28	2.76							154254	593334	86400.9	85182.6
Q9NQC7	Ubiquitin carboxyl-terminal hydrolase CYLD [OS=Homo sapiens]	0.001	7.671	3	2	4	2	1	956	107.2	5.59	11.79	2	100			1.015	0.01	0.01	5.31229e-17			0.952109	4.28783e-17	5.05393e-17				26.18				254301	239606				40.12	13.75						146366	74954.8	254301	164488	217480
Q9UIF9-1	Bromodomain adjacent to zinc finger domain protein 2A [OS=Homo sapiens]	0	29.187	6	8	21	8	1	1905	211.1	6.64	63.4	8	100	100	100	3.502	2.739	4.455	5.31229e-17	4.36955e-17	4.68139e-17	0.373208	0.336145	0.309084				34.67	44.22	55.06		147132	2.90714e+06	1.45155e+06	2.58967e+06		16.97	39.05	16.64	20.04					81448.6	165981	952632	2175257
Q5TC82-1	Roquin-1 [OS=Homo sapiens]	0	29.776	11	6	18	5	1	1133	125.7	7.27	62.7	6	100	100		3.917	1.392	0.01	5.31229e-17	4.36955e-17		0.239164	0.849799	5.05393e-17				15.14	10.11			49552.4	1.86485e+06	68997.3			10.07	5.64	6.46					23547.5		53214.9	1.36298e+06	1.4448e+06
Q9BWW4	Single-stranded DNA-binding protein 3 [OS=Homo sapiens]	0	23.068	17	5	33	3	1	388	40.4	6.9	89.33	5	100	100	100	100	100	100	5.31229e-17	4.36955e-17	4.68139e-17	6.02719e-17	4.28783e-17	5.05393e-17									1.08084e+06	986164	2.48708e+06			7.26	14.86	3.67							747559	881899
Q9UIF8-1	Bromodomain adjacent to zinc finger domain protein 2B [OS=Homo sapiens]	0	42.973	8	10	25	10	1	2168	240.3	6.54	82.92	10	100	100	100	100	100	100	5.31229e-17	4.36955e-17	4.68139e-17	6.02719e-17	4.28783e-17	5.05393e-17									1.29325e+06	1.25364e+06	1.88308e+06			14.73	26.41	15.31							945209	965437
Q5T3J3	Ligand-dependent nuclear receptor-interacting factor 1 [OS=Homo sapiens]	0	18.526	7	4	13	4	1	769	84.5	9.72	39.94	4	100	100	100	100	100	100	5.31229e-17	4.36955e-17	4.68139e-17	6.02719e-17	4.28783e-17	5.05393e-17									964108	420926	826519			16.37	56.72	19.32							731444	720564
O94880	PHD finger protein 14 [OS=Homo sapiens]	0	44.998	19	11	33	11	1	888	100	5.33	97.18	11	100	100	100	6.558	3.027	8.079	5.31229e-17	4.36955e-17	4.68139e-17	0.101007	0.278481	0.0460442				65.46	5.27	29.83		273295	4.94527e+06	2.0992e+06	5.61856e+06			41.22	27.27	32.58						273295	1.62564e+06	3.69604e+06
Q7L523	Ras-related GTP-binding protein A [OS=Homo sapiens]	0	10.351	5	1	4	1	1	313	36.5	7.72	15.63	1	100		100	0.651	0.01	0.567	5.31229e-17		4.68139e-17	0.535064	4.28783e-17	0.244424				13.52		9.05		86271.2	66321.9		48877.4		26.42	23.9							44595.6	104224	31683.5	49568.3
P49750-3	Isoform 3 of YLP motif-containing protein 1 [OS=Homo sapiens]	0	368.539	41	59	786	1	1	1862	209.4	6.61	2410.83	59	100	100	100	100	100	100	5.31229e-17	4.36955e-17	4.68139e-17	6.02719e-17	4.28783e-17	5.05393e-17									320236	513146	853326			26.4	39.18	39.24							282721
Q96CW5	Gamma-tubulin complex component 3 [OS=Homo sapiens]	0.003	3.976	2	2	2	2	1	907	103.5	8.12	4.1	2	100	100	100	1.074	0.773	1.33	5.31229e-17	4.36955e-17	4.68139e-17	0.979475	0.900042	0.975947				25.03	0	1.35		278316	298907	215262	370237			18.03		44.59						278316	181588	223400
Q7Z2Z2	Elongation factor-like GTPase 1 [OS=Homo sapiens]	0.01	2.866	1	1	2	1	1	1120	125.4	5.91	6.06	1	100	100		0.267	0.406	0.01	5.31229e-17	4.36955e-17		0.0112469	0.258567	5.05393e-17				0.61	1.42			190078	50681.3	77149.8			8.19								125783	179377
O75586	Mediator of RNA polymerase II transcription subunit 6 [OS=Homo sapiens]	0.001	6.328	8	1	6	1	1	246	28.4	8.62	27.02	1	100		100	100		100	5.31229e-17		4.68139e-17	6.02719e-17		5.05393e-17									321949		402174			2.95		25.93								245695
P81877-1	single-stranded DNA-binding protein 2 [OS=Homo sapiens]	0	19.537	15	4	25	2	1	361	37.8	6.64	74.22	4	100	100	100	100	100	100	5.31229e-17	4.36955e-17	4.68139e-17	6.02719e-17	4.28783e-17	5.05393e-17									185398	122233	735192			69.64	23.06	31.21								237601
Q9NRM7	Serine/threonine-protein kinase LATS2 [OS=Homo sapiens]	0	10.574	4	3	5	2	1	1088	120.1	8.21	13.98	3	100			0.715	0.01	0.01	5.31229e-17			0.748123	4.28783e-17	5.05393e-17				6.66				447345	319994				12.37							249212		409794
Q13495-1	Mastermind-like domain-containing protein 1 [OS=Homo sapiens]	0	40.947	21	7	38	7	1	774	83.2	8.29	134.81	7	100	100	100	2.452	0.855		5.31229e-17	4.36955e-17	4.68139e-17	0.761848	0.968977					25.73	8.6			295635	3.88452e+06	927690	4.20691e+06		11.18	20.1	35.49	5.55					199850	273109	2.83911e+06	2.50983e+06
P48443	Retinoic acid receptor RXR-gamma [OS=Homo sapiens]	0.001	6.831	6	3	3	3	1	463	50.8	7.62	6.56	3	100			100			5.31229e-17			6.02719e-17											230991
Q9BZJ0	Crooked neck-like protein 1 [OS=Homo sapiens]	0	14.634	5	4	12	4	1	848	100.4	8	36.81	4	100	100	100	2.428	2.945	1.574	5.31229e-17	4.36955e-17	4.68139e-17	0.445777	0.221272	0.997598				7.96	0	0		221557	537891	652591	348775			7.58							138361		414799
Q96EK5	KIF1-binding protein [OS=Homo sapiens]	0	23.442	14	5	12	5	1	621	71.8	5.49	35.54	5	100	100	100	0.749	0.594	1.323	5.31229e-17	4.36955e-17	4.68139e-17	0.778115	0.698363	0.974006				37.2	26.45	70.24		596131	529689	354287	829429		67.13	35.29	9.27	15.42					222185	998842	387138	276724
Q8NB78-1	Lysine-specific histone demethylase 1B [OS=Homo sapiens]	0.001	7.616	6	3	4	3	1	822	92	7.87	11.45	3	100	100	100	100	100	100	5.31229e-17	4.36955e-17	4.68139e-17	6.02719e-17	4.28783e-17	5.05393e-17									217094	271295	417360			17.33	15.27	13.86							142520	162254
Q03936	Zinc finger protein 92 [OS=Homo sapiens]	0.004	3.527	2	1	4	1	1	586	68.4	9.28	8.73	1	100		100	3.044	0.01	1.653	5.31229e-17		4.68139e-17	0.274544	4.28783e-17	0.988719				0.29		0		250830	763465		414622			6.83								250830	626128	570606
P10398-1	serine/threonine-protein kinase A-Raf [OS=Homo sapiens]	0	15.573	10	4	24	3	1	606	67.5	9.01	65.77	4	100	100	100	0.986	0.958	1.597	5.31229e-17	4.36955e-17	4.68139e-17	0.950729	0.98303	0.993999				22.23	18.94	18.1		200992	198120	201755	325907		18.16	22.03	18.61	11.15				102572	156820	176453	144802	125228
P57682	Krueppel-like factor 3 [OS=Homo sapiens]	0.002	5.439	7	2	4	2	1	345	38.8	9.38	10.35	2	100	100	100	100	100	100	5.31229e-17	4.36955e-17	4.68139e-17	6.02719e-17	4.28783e-17	5.05393e-17									185445	288848	1.25321e+06			119.15	43.5	16.29							1.0209e+06	138600
O75665	Oral-facial-digital syndrome 1 protein [OS=Homo sapiens]	0.014	2.7	1	1	3	1	1	1012	116.6	6.1	6.65	1	100			0.463	0.01	0.01	5.31229e-17			0.187528	4.28783e-17	5.05393e-17				4.84				87561.3	40532					21.29								87561.3	25453.8
Q01658	Protein Dr1 [OS=Homo sapiens]	0.002	5.577	14	1	2	1	1	176	19.4	4.75	9.7	1	100	100	100	100	100	100	5.31229e-17	4.36955e-17	4.68139e-17	6.02719e-17	4.28783e-17	5.05393e-17									138605	92871.2	116120			43.01	23.98	32.76							74001.2	141812
Q04864	Proto-oncogene c-Rel [OS=Homo sapiens]	0	11.668	6	3	5	3	1	619	68.5	5.86	13.97	3	100	100	100	100	100	100	5.31229e-17	4.36955e-17	4.68139e-17	6.02719e-17	4.28783e-17	5.05393e-17									218900	141610	285785			47.77	17.86	3.14							141042	163604
Q9HCM1	uncharacterized protein KIAA1551 [OS=Homo sapiens]	0	40.3	8	9	33	9	1	1747	194.7	8.78	107.93	9	100	100	100	5.025	2.836	7.258	5.31229e-17	4.36955e-17	4.68139e-17	0.0786219	0.235873	0.069433				31.72	23.89	29.09		113815	1.44268e+06	919907	1.83757e+06		12.62	7.77	37.76	17.41				63519.2		104074	1.05443e+06	1.07434e+06
O43707	Alpha-actinin-4 [OS=Homo sapiens]	0	36.664	12	9	29	3	1	911	104.8	5.44	80.83	9	100			0.932	0.01	0.01	5.31229e-17			0.944925	4.28783e-17	5.05393e-17				41.02				326447	293456				44.62	8.35							147055	452558	214481	209883
Q12824-1	SWI/SNF-related matrix-associated actin-dependent regulator of chromatin subfamily B member 1 [OS=Homo sapiens]	0	118.619	59	16	150	1	1	385	44.1	6.23	561.41	16	100	100	100	100	100	100	5.31229e-17	4.36955e-17	4.68139e-17	6.02719e-17	4.28783e-17	5.05393e-17									2.30162e+06	2.52573e+06	4.2582e+06			20.74	11.76	21.84							1.6822e+06	1.30969e+06
P49336	Cyclin-dependent kinase 8 [OS=Homo sapiens]	0	12.068	8	3	10	3	1	464	53.3	8.57	13.19	3	100		100	100		100	5.31229e-17		4.68139e-17	6.02719e-17		5.05393e-17									592904		730222			4.02		13.2							433341	414837
Q96B23-1	Uncharacterized protein C18orf25 [OS=Homo sapiens]	0.001	5.772	8	2	6	2	1	403	43.3	4.88	15.9	2	100	100	100	1.644	1.357	3.153	5.31229e-17	4.36955e-17	4.68139e-17	0.855634	0.883198	0.582979				0.52	0	31.87		163208	268323	221448	514659			0.49		29.72				83289.9			195428
Q8IU81	Interferon regulatory factor 2-binding protein 1 [OS=Homo sapiens]	0	24.002	20	6	20	6	1	584	61.6	8.18	68.27	6	100	100	100	100	100	100	5.31229e-17	4.36955e-17	4.68139e-17	6.02719e-17	4.28783e-17	5.05393e-17									2.23821e+06	415768	1.88398e+06			15.77	66.14	25.9							1.50034e+06	1.67281e+06
Q13042	cell division cycle protein 16 homolog [OS=Homo sapiens]	0.028	2.213	1	1	2	1	1	620	71.6	5.85	4.21	1	100	100	100	1.636	1.857	2.794	5.31229e-17	4.36955e-17	4.68139e-17	0.848987	0.607647	0.671246				23.22	0	2.56		116777	191060	216865	326292			17.66		4.55				59594.4			117769	171493
Q6ZW76-1	Ankyrin repeat and SAM domain-containing protein 3 [OS=Homo sapiens]	0.084	1.587	1	1	1	1	1	656	72	5.45	1.83	1	100	100	100	100	100	100	5.31229e-17	4.36955e-17	4.68139e-17	6.02719e-17	4.28783e-17	5.05393e-17									701410	238854	639691			18.33	18.67	6.8							549852	524227
Q96DI7-2	Isoform 2 of U5 small nuclear ribonucleoprotein 40 kDa protein [OS=Homo sapiens]	0	13.808	8	2	17	2	1	409	44.5	7.9	86.4	2	100	100	100	1.52	1.822	1.573	5.31229e-17	4.36955e-17	4.68139e-17	0.949172	0.65644	0.999899				18.7	29.81	21.26		370981	775101	502849	429982		35.57	32.07	30.94	39.29					179169	479698	607190	320808
Q9H6J7-2	Isoform 2 of UPF0705 protein C11orf49 [OS=Homo sapiens]	0	21.073	20	5	10	5	1	337	38.1	5.41	36.17	5	100	100	100	0.507	0.434	0.579	5.31229e-17	4.36955e-17	4.68139e-17	0.36216	0.458704	0.333629				9.93	4.38	9.89		1.25411e+06	622457	120906	353562		32.63	6.24	18.8	26.42				485823	783181	1.81366e+06	495946	465218
P83916	Chromobox protein homolog 1 [OS=Homo sapiens]	0	16.834	23	3	19	2	1	185	21.4	4.93	78.65	3	100		100	100		100	5.31229e-17		4.68139e-17	6.02719e-17		5.05393e-17									481479		332547			21.22		30.47								418586
Q96AE4	Far upstream element-binding protein 1 [OS=Homo sapiens]	0	124.306	41	20	221	1	1	644	67.5	7.61	659.71	20	100	100	100	100	100	100	5.31229e-17	4.36955e-17	4.68139e-17	6.02719e-17	4.28783e-17	5.05393e-17									1.60294e+06	1.53152e+06	2.55768e+06			16.12		1.91							1.30973e+06	966341
Q8N594-1	MPN domain-containing protein [OS=Homo sapiens]	0.002	5.105	4	1	5	1	1	471	50.6	5.72	18.4	1	100	100	100	100	100	100	5.31229e-17	4.36955e-17	4.68139e-17	6.02719e-17	4.28783e-17	5.05393e-17									89471.3	39875.1	79777.2			5.24	60.81	23.55								69397.5
P06865	Beta-hexosaminidase subunit alpha [OS=Homo sapiens]	0.102	1.478	1	1	1	1	1	529	60.7	5.16	1.63	1	100	100	100	2.599	1.719	1.947	5.31229e-17	4.36955e-17	4.68139e-17	0.401417	0.684158	0.959097				50.21	0	30.09		160662	417542	276223	312786			50.12		28.13						160662	408530	132725
O60293	Zinc finger C3H1 domain-containing protein [OS=Homo sapiens]	0	10.267	2	3	6	3	1	1989	226.2	8.13	15.44	3	100	100	100	100	100	100	5.31229e-17	4.36955e-17	4.68139e-17	6.02719e-17	4.28783e-17	5.05393e-17									84635.1	82716.4	64298.9			12.98		5.04							61858	58618.6
O75419-3	Isoform 3 of Cell division control protein 45 homolog [OS=Homo sapiens]	0.001	7.52	5	2	4	2	1	598	68.7	5.6	14.31	2	100			1.221	0.01	0.01	5.31229e-17			0.982711	4.28783e-17	5.05393e-17				18.51				111125	135716				17.52								61272.8	125858
O15084-1	Isoform 3 of Serine/threonine-protein phosphatase 6 regulatory ankyrin repeat subunit A [OS=Homo sapiens]	0	8.535	6	3	3	3	1	1086	116.5	6.18	8.46	3	100			0.657	0.01	0.01	5.31229e-17			0.614302	4.28783e-17	5.05393e-17				6.53				270499	177662				10.9							138043	188149	242175
P28749-1	Retinoblastoma-like protein 1 [OS=Homo sapiens]	0.006	3.281	1	1	1	1	1	1068	120.8	7.5	2.54	1	100			100			5.31229e-17			6.02719e-17											105496														77104.8
O76011	keratin, type I cuticular Ha4 [OS=Homo sapiens]	0	30.96	20	7	9	1	1	436	49.4	5.06	28.99	7	100			100			5.31229e-17			6.02719e-17											436240															326042
Q8NF64	Zinc finger MIZ domain-containing protein 2 [OS=Homo sapiens]	0	27.624	12	7	37	4	1	920	96.5	7.12	100.71	7	100	100	100	3.93	5.541	7.713	5.31229e-17	4.36955e-17	4.68139e-17	0.165371	0.0328198	0.0550138				55.78	6.99	2.79		133960	1.35196e+06	1.58455e+06	2.68217e+06			18.18	20.95	24.56				68363.7			1123092	793506
P15407	Fos-related antigen 1 [OS=Homo sapiens]	0	26.454	28	6	32	6	1	271	29.4	8.02	82.76	6	100	100	100	100	100	100	5.31229e-17	4.36955e-17	4.68139e-17	6.02719e-17	4.28783e-17	5.05393e-17									6.21689e+06	5.46176e+06	6.35998e+06			22.69	24.12	54.11							4.54379e+06	4113226
Q6STE5	SWI/SNF-related matrix-associated actin-dependent regulator of chromatin subfamily D member 3 [OS=Homo sapiens]	0	66.385	32	13	73	5	1	483	55	9.35	229.75	13	100	100	100		1.605	4.646	5.31229e-17	4.36955e-17	4.68139e-17		0.753878	0.279387					19.65	18.16		273311	510083	789427	3.49632e+06			26.05	30.54	7.7				139478			372808	502035
Q9BZF1-1	Oxysterol-binding protein-related protein 8 [OS=Homo sapiens]	0	8.166	5	3	4	3	1	889	101.1	6.96	10.75	3	100		100	0.769	0.01	0.699	5.31229e-17		4.68139e-17	0.798563	4.28783e-17	0.458227				1.58		14.33		228304	175456		159590		1.11	10.62		27.64				115599		230104	107057	131134
Q9ULK4	Mediator of RNA polymerase II transcription subunit 23 [OS=Homo sapiens]	0	13.972	4	4	9	4	1	1368	156.4	7.4	24.46	4	100	100	100	2.324	1.506	2.834	5.31229e-17	4.36955e-17	4.68139e-17	0.489036	0.802424	0.708276				32.17	28.56	29.91		103141	523833	304403	753061			65.84	43.32	19.9						103141	813186	391507
Q13506-1	NGFI-A-binding protein 1 [OS=Homo sapiens]	0.003	4.058	5	1	1	1	1	487	54.4	6.7	3.29	1	100	100	100	2.571	1.04	2.902	5.31229e-17	4.36955e-17	4.68139e-17	0.346152	0.995168	0.60322				44.8	16.31	28.68		92606.9	238104	96295.1	255790		35.34	21.13	7.25	15.26				47259.9	30732.9	104188	121434	177956
O60763-2	Isoform 2 of General vesicular transport factor p115 [OS=Homo sapiens]	0	8.716	5	3	4	3	1	973	109.1	4.89	11.95	3	100		100	0.383	0.01	0.619	5.31229e-17		4.68139e-17	0.156364	4.28783e-17	0.384308				0.12		0		1.15993e+06	322723		310137			68.15								1.15993e+06		142619
Q7L590-1	Protein MCM10 homolog [OS=Homo sapiens]	0.002	5.724	3	2	2	2	1	875	98.1	8.75	6.08	2	100			0.602	0.01	0.01	5.31229e-17			0.470813	4.28783e-17	5.05393e-17				4.86				155871	93844.8					27.93								155871	68589.1	76485.6
Q8WUI4-8	Isoform 8 of Histone deacetylase 7 [OS=Homo sapiens]	0	27.167	11	6	17	6	1	1014	108.9	8.51	54.42	6	100	100	100	1.584	2.006	4.967	5.31229e-17	4.36955e-17	4.68139e-17	0.864354	0.56028	0.232726				37.22	22.85	36.1		117041	780665	841924	2.53053e+06		66.03	24.27	14.29	7.83				45186.2	181218	117041	570571	718102
Q02413	Desmoglein-1 [OS=Homo sapiens]	0.003	3.893	2	1	1	1	1	1049	113.7	5.03	0	1	100			100			5.31229e-17			6.02719e-17											1.3998e+06															1.0462e+06
Q6PGP7	Tetratricopeptide repeat protein 37 [OS=Homo sapiens]	0	17.374	6	5	7	5	1	1564	175.4	7.53	21.37	5	100		100	100		100	5.31229e-17		4.68139e-17	6.02719e-17		5.05393e-17									66051.4		136891			38.42		45.3							36534.3
Q9NZC9	SWI/SNF-related matrix-associated actin-dependent regulator of chromatin subfamily A-like protein 1 [OS=Homo sapiens]	0.001	6.96	3	2	13	2	1	954	105.9	9.06	35.5	2	100	100	100	100	100	100	5.31229e-17	4.36955e-17	4.68139e-17	6.02719e-17	4.28783e-17	5.05393e-17									720837	344419	857610			41.98	33.72	18.34							526844	227412
P52952-1	Homeobox protein Nkx-2.5 [OS=Homo sapiens]	0	11.63	10	3	19	3	1	324	34.9	9.38	59.99	3	100	100	100	100	100	100	5.31229e-17	4.36955e-17	4.68139e-17	6.02719e-17	4.28783e-17	5.05393e-17									1.63742e+06	1.21255e+06	3.03112e+06			21.45	12.22	9.52							1.47666e+06	979456
Q6P2P2	putative protein arginine N-methyltransferase 9 [OS=Homo sapiens]	0.002	5.286	4	2	2	2	1	845	94.4	5.25	2.94	2	100	100	100	1.331	1.272	1.715	5.31229e-17	4.36955e-17	4.68139e-17	0.959937	0.929595	0.981308				0	0	0		133371	177525	169609	228795											133371		132680
Q9BYE7-1	Polycomb group RING finger protein 6 [OS=Homo sapiens]	0	12.156	15	2	8	2	1	350	39	4.97	32.58	2	100	100	100	4.723	1.952	2.473	5.31229e-17	4.36955e-17	4.68139e-17	0.0231051	0.508447	0.749048				22	49.32	25.59		29246.1	337163	62636.4	201247			23.96	31.22	62.53						29246.1	213913	344372
P49366-1	deoxyhypusine synthase [OS=Homo sapiens]	0	32.219	37	7	8	7	1	369	40.9	5.36	28.87	7	100		100	0.907	0.01	1.514	5.31229e-17		4.68139e-17	0.893381	4.28783e-17	0.999636				37.01		45.03		103754	94069.2		157049		41.1								48037.8	139945		70306.3
Q6P2C8-1	Mediator of RNA polymerase II transcription subunit 27 [OS=Homo sapiens]	0	15.734	15	4	9	4	1	311	35.4	9.31	22.9	4	100	100	100	4.731	2.438	5.928	5.31229e-17	4.36955e-17	4.68139e-17	0.109003	0.337779	0.140451				43.36	31.87	7.58		64809.9	1.18973e+06	411634	1.95317e+06			27.64	42.53	9.86					40473.3		869548	996287
Q9BVG9	phosphatidylserine synthase 2 [OS=Homo sapiens]	0.002	4.305	5	2	4	2	1	487	56.2	6.25	9.76	2	100	100	100	1.766	1.103	1.088	5.31229e-17	4.36955e-17	4.68139e-17	0.808941	0.98303	0.899337				31.75	6.84	6.74		159837	282196	176238	173913		6.52	26.7		2.15				85422.1		152628	250529	147339
Q9Y232-1	Chromodomain Y-like protein [OS=Homo sapiens]	0	9.173	5	2	2	2	1	598	66.4	9.45	5.48	2	100		100	100		100	5.31229e-17		4.68139e-17	6.02719e-17		5.05393e-17									424964		408390			38.55									438455	200153
P41212	Transcription factor ETV6 [OS=Homo sapiens]	0	29.671	18	7	37	7	1	452	53	7.43	103.66	7	100	100	100	8.571	11.679	10.926	5.31229e-17	4.36955e-17	4.68139e-17	0.0139988	0.00132773	0.0125874				60.02	77.25	23.86		31016.9	2.07866e+06	2.06204e+06	2.03262e+06		44.69	9.43	25.66	52.98					26867	22361.7	1.51925e+06	1.70425e+06
Q9UGU5	HMG domain-containing protein 4 [OS=Homo sapiens]	0	15.476	10	3	11	3	1	601	65.7	9.32	41.41	3	100	100	100	6.591	2.446	4.165	5.31229e-17	4.36955e-17	4.68139e-17	0.0155471	0.318994	0.333776				5.24	34.72	9.22		88079.4	962684	294544	702927		31.15	6.24	39.09	41.43					43967.7	110190	668228	773284
P43007-1	neutral amino acid transporter A [OS=Homo sapiens]	0	11.218	8	2	10	2	1	532	55.7	6.25	32.36	2	100		100	2.505	0.01	2.61	5.31229e-17		4.68139e-17	0.410121	4.28783e-17	0.762482				0		4.2		188630	472593		492408					4.01						188630
Q96IR2	Zinc finger protein 845 [OS=Homo sapiens]	0.002	4.566	2	1	4	1	1	970	113.1	9.33	11.52	1	100	100	100	100	100	100	5.31229e-17	4.36955e-17	4.68139e-17	6.02719e-17	4.28783e-17	5.05393e-17									175929	99626.8	201321			48.19	51.39	14.08							128583	110719
Q9BT25	HAUS augmin-like complex subunit 8 [OS=Homo sapiens]	0	19.91	21	4	8	4	1	410	44.8	7.06	33.53	4	100			0.612	0.01	0.01	5.31229e-17			0.527008	4.28783e-17	5.05393e-17				14.41				309200	33623.9				78.93	11.09						44347.8	193093	618391	26584
Q8N2W9	E3 SUMO-protein ligase PIAS4 [OS=Homo sapiens]	0	24.951	21	6	20	6	1	510	56.5	6.14	69.56	6	100	100	100	100	100	100	5.31229e-17	4.36955e-17	4.68139e-17	6.02719e-17	4.28783e-17	5.05393e-17									405889	1.78536e+06	4.42681e+06			73.19	9.89	19.77							33404.8	303357
Q8IXH7	Negative elongation factor C/D [OS=Homo sapiens]	0.002	4.593	3	1	1	1	1	590	66.2	5.1	3.74	1	100	100	100	1.254	0.861	0.789	5.31229e-17	4.36955e-17	4.68139e-17	0.979536	0.94196	0.572071				42.07	24.91	21.61		69197.1	86802.9	47617.2	45037.1		38.6		31.82	23.65				26687.6		91561.9	63442.4
Q15404-1	Ras suppressor protein 1 [OS=Homo sapiens]	0	9.396	21	3	6	3	1	277	31.5	8.65	19.3	3	100		100	0.673	0.01	1.474	5.31229e-17		4.68139e-17	0.592859	4.28783e-17	0.993999				7.04		52.03		152420	75385.3		214348		40.34	31.53		2.37				55689.8	95185.3	241875	90649.8	54867.5
P24863-1	Cyclin-C [OS=Homo sapiens]	0	10.259	13	3	6	3	1	283	33.2	7.33	15.75	3	100	100	100	100	100	100	5.31229e-17	4.36955e-17	4.68139e-17	6.02719e-17	4.28783e-17	5.05393e-17									533946	317854	1.87835e+06			20.62	66.14	32.91							338662	515735
P27540	Aryl hydrocarbon receptor nuclear translocator [OS=Homo sapiens]	0	57.472	29	12	38	12	1	789	86.6	6.54	144.99	12	100	100	100	100	100	100	5.31229e-17	4.36955e-17	4.68139e-17	6.02719e-17	4.28783e-17	5.05393e-17									2.57596e+06	975036	6.1779e+06			19.75	37.03	3.75							1.90861e+06	1.34363e+06
Q00613	heat shock factor protein 1 [OS=Homo sapiens]	0.002	4.57	5	1	5	1	1	529	57.2	5.19	18.38	1	100		100	100		100	5.31229e-17		4.68139e-17	6.02719e-17		5.05393e-17									78576.5		86810.4					6.29								58727.3
O60281-1	zinc finger protein 292 [OS=Homo sapiens]	0	55.029	7	14	31	14	1	2723	304.6	7.39	97.35	14	100	100	100	100	100	100	5.31229e-17	4.36955e-17	4.68139e-17	6.02719e-17	4.28783e-17	5.05393e-17									1.09175e+06	815594	3.13497e+06			11.68	37.31	11.34							702183	815966
P16519	Neuroendocrine convertase 2 [OS=Homo sapiens]	0.003	3.625	2	1	2	1	1	638	70.5	6.49	5.15	1	100		100	0.98	0.01	1.593	5.31229e-17		4.68139e-17	0.955988	4.28783e-17	0.999378				4.41		1.21		342507	335685		545565		1.15	4.42							215643	339726	237800
Q96PN7	Transcriptional-regulating factor 1 [OS=Homo sapiens]	0	9.707	4	2	2	2	1	1200	132.2	6.74	6.68	2	100		100	100		100	5.31229e-17		4.68139e-17	6.02719e-17		5.05393e-17									264741		560407			16.94		36.56								223173
P78386	Keratin, type II cuticular Hb5 [OS=Homo sapiens]	0	23.197	15	8	8	4	1	507	55.8	6.55	19.18	8	100			100			5.31229e-17			6.02719e-17											1.66689e+06					111.55										3.62539e+06
Q9UQC2-1	GRB2-associated-binding protein 2 [OS=Homo sapiens]	0.096	1.51	2	1	1	1	1	676	74.4	8.31	2.07	1	100		100	0.562	0.01	0.695	5.31229e-17		4.68139e-17	0.455432	4.28783e-17	0.447108				8.7		11.4		338601	189612		206417		11.77	23.1		19.27				183365	211454	284620	138583	119494
Q4G0F5	Vacuolar protein sorting-associated protein 26B [OS=Homo sapiens]	0.001	6.936	9	2	7	2	1	336	39.1	7.36	19.16	2	100	100	100	100	100	100	5.31229e-17	4.36955e-17	4.68139e-17	6.02719e-17	4.28783e-17	5.05393e-17									122791	114875	209773					14.08								91773.1
Q96D71	RalBP1-associated Eps domain-containing protein 1 [OS=Homo sapiens]	0	11.398	5	3	6	3	1	796	86.6	5.69	16.57	3	100			0.757	0.01	0.01	5.31229e-17			0.80274	4.28783e-17	5.05393e-17				0.27				430840	326054				21.34							219870	268201	611495	238306
Q7Z2K8-1	G protein-regulated inducer of neurite outgrowth 1 [OS=Homo sapiens]	0	22.39	9	6	7	6	1	1008	102.3	8.06	19.92	6	100			0.795	0.01	0.01	5.31229e-17			0.846434	4.28783e-17	5.05393e-17				10.89				527957	159084				11.28	8.83						231632	329706	568878	109228
Q9Y484-2	Isoform 2 of WD repeat domain phosphoinositide-interacting protein 4 [OS=Homo sapiens]	0.001	5.947	7	2	4	2	1	371	41	7.24	12.33	2	100			0.275	0.01	0.01	5.31229e-17			0.0383944	4.28783e-17	5.05393e-17				1.38				699005	200538				17.97	12.97						356722	395833	890055	160691	136709
Q7Z7F0-1	UPF0469 protein KIAA0907 [OS=Homo sapiens]	0	33.996	24	8	39	8	1	614	64.8	8.73	119.32	8	100	100	100	100	100	100	5.31229e-17	4.36955e-17	4.68139e-17	6.02719e-17	4.28783e-17	5.05393e-17									4.6846e+06	6.36855e+06	1.38979e+07			9.55	11.77	7.93							3.87578e+06	3.50122e+06
Q92782-2	Isoform 2 of Zinc finger protein neuro-d4 [OS=Homo sapiens]	0	10.853	12	3	8	2	1	414	46.8	7.2	28.41	3	100	100	100	100	100	100	5.31229e-17	4.36955e-17	4.68139e-17	6.02719e-17	4.28783e-17	5.05393e-17									356289	257899	740244			19.65		21.59							299493
Q04726-6	Isoform 6 of Transducin-like enhancer protein 3 [OS=Homo sapiens]	0	166.562	56	29	239	1	1	767	82.9	7.2	812.65	29	100	100	100	100	100	100	5.31229e-17	4.36955e-17	4.68139e-17	6.02719e-17	4.28783e-17	5.05393e-17									263192	238855	354753			12.54	30.11	16.3							210615	167320
P07197	Neurofilament medium polypeptide [OS=Homo sapiens]	0	22.39	10	6	29	5	1	916	102.4	4.91	65.69	6	100	100	100		4.957		5.31229e-17	4.36955e-17	4.68139e-17		0.0291032						48.98			54404.3	614052	1.02946e+06	1.02241e+06			64.3	32.55	53.84						54404.3	274783
P05412	transcription factor AP-1 [OS=Homo sapiens]	0	28.681	35	6	29	6	1	331	35.7	8.76	101.34	6	100	100	100	100	100	100	5.31229e-17	4.36955e-17	4.68139e-17	6.02719e-17	4.28783e-17	5.05393e-17									4.45161e+06	5.8223e+06	5.98348e+06			32.97	17.28	30.1							3.25359e+06	2.18084e+06
Q15853	Upstream stimulatory factor 2 [OS=Homo sapiens]	0.003	3.883	3	1	4	1	1	346	36.9	5.1	11.18	1	100	100	100	100	100	100	5.31229e-17	4.36955e-17	4.68139e-17	6.02719e-17	4.28783e-17	5.05393e-17									483913	290174	699619			22.72	21.13	12.94							376056	244655
O00622	Protein CYR61 [OS=Homo sapiens]	0	11.757	14	4	8	4	1	381	42	8.21	23.19	4	100	100		100	100		5.31229e-17	4.36955e-17		6.02719e-17	4.28783e-17										950179	3.40044e+06				35.68	38.27								694466	481768
Q92610	Zinc finger protein 592 [OS=Homo sapiens]	0.002	5.363	2	2	5	2	1	1267	137.4	7.84	10.72	2	100		100	100		100	5.31229e-17		4.68139e-17	6.02719e-17		5.05393e-17									399260		304511			16.64									224340	319173
Q96JJ3	Engulfment and cell motility protein 2 [OS=Homo sapiens]	0.002	4.596	3	1	1	1	1	720	82.6	5.9	3.42	1	100	100		1.205	1.241	0.01	5.31229e-17	4.36955e-17		0.989711	0.939354	5.05393e-17				0	0			69399.5	83623.4	86100.4												69399.5		62499.3
Q8IZP9-1	Adhesion G-protein coupled receptor G2 [OS=Homo sapiens]	0	8.84	3	2	4	2	1	1017	111.5	7.55	12.05	2	100		100	1.001	0.01	1.678	5.31229e-17		4.68139e-17	0.964124	4.28783e-17	0.988719				62.35		63.62		361337	334998		606428		58.96	10.01		9.41					351772	231788	244843	247798
Q86V15-1	Zinc finger protein castor homolog 1 [OS=Homo sapiens]	0	23.708	5	5	9	5	1	1759	189.9	7.03	33.99	5	100	100	100	2.545	1.755	3.442	5.31229e-17	4.36955e-17	4.68139e-17	0.646424	0.665858	0.481349				43.2	30.37	26.3		147328	1.89195e+06	258597	507056		24.7	45.12	33.57						77120.8	175763	578114	1.41403e+06
Q8N5N7	39S ribosomal protein L50, mitochondrial [OS=Homo sapiens]	0	14.084	19	2	7	2	1	158	18.3	7.88	24.39	2	100	100	100	100	100	100	5.31229e-17	4.36955e-17	4.68139e-17	6.02719e-17	4.28783e-17	5.05393e-17									189799	151041	140986				58.8	12.13							138720
Q969J2	Zinc finger protein with KRAB and SCAN domains 4 [OS=Homo sapiens]	0.001	7.523	6	2	4	2	1	545	61.5	7.61	9.8	2	100		100	100		100	5.31229e-17		4.68139e-17	6.02719e-17		5.05393e-17									280393		465326					32.88
Q99697-2	Isoform Ptx2C of Pituitary homeobox 2 [OS=Homo sapiens]	0.002	5.618	5	1	4	1	1	324	35.8	9.58	17.85	1	100	100	100	100	100	100	5.31229e-17	4.36955e-17	4.68139e-17	6.02719e-17	4.28783e-17	5.05393e-17									900050	674528	967700			14.98		16.17							731604
Q9Y5B6	PAX3- and PAX7-binding protein 1 [OS=Homo sapiens]	0	14.33	6	3	14	3	1	917	104.7	5.68	45.99	3	100	100	100	2.588	0.997	2.468	5.31229e-17	4.36955e-17	4.68139e-17	0.358973	0.988712	0.78062				36.86	40.6	20.77		40675.8	633247	205607	441912		118.48	19.63	50.37	62.07				20758	21842.5	283346	478239	334761
P51617	interleukin-1 receptor-associated kinase 1 [OS=Homo sapiens]	0	13.829	7	3	5	3	1	712	76.5	6.62	16.92	3	100		100	0.894	0.01	1.43	5.31229e-17		4.68139e-17	0.907779	4.28783e-17	0.988719				10.39		38.73		189571	169486		200289		24.4			24.51				106036	118386	126561	123874
Q9H089	Large subunit GTPase 1 homolog [OS=Homo sapiens]	0	10.618	5	3	5	3	1	658	75.2	6.38	13.69	3	100			0.824	0.01	0.01	5.31229e-17			0.846208	4.28783e-17	5.05393e-17				72.22				644500	530990				82.46							168795		1.25584e+06	388089
Q05BQ5	MBT domain-containing protein 1 [OS=Homo sapiens]	0	17.407	8	6	13	4	1	628	70.5	7.77	32.41	6	100	100	100	6.737	4.259	5.724	5.31229e-17	4.36955e-17	4.68139e-17	0.0494887	0.0575859	0.156461				13.07	12.39	8.2		79261.1	3.02777e+06	726260	2.33186e+06			16.65	34.85	9.75					49498		2.21293e+06	1.71668e+06
Q9NZ09-4	Isoform 4 of Ubiquitin-associated protein 1 [OS=Homo sapiens]	0	19.01	14	4	10	4	1	566	61.8	5.77	35.91	4	100			0.471	0.01	0.01	5.31229e-17			0.243707	4.28783e-17	5.05393e-17				6.4				267197	47433.6				47.69							193679	117478
P51532-1	Transcription activator BRG1 [OS=Homo sapiens]	0	366.615	42	59	604	1	1	1647	184.5	7.88	1890.4	59	100	100	100	100	100	100	5.31229e-17	4.36955e-17	4.68139e-17	6.02719e-17	4.28783e-17	5.05393e-17									357665	313549	489100			41.61	27.35	39.52							261410	115270
Q9ULG1	DNA helicase ino80 [OS=Homo sapiens]	0.002	5.312	2	2	5	2	1	1556	176.6	9.5	11.31	2	100	100	100	100	100	100	5.31229e-17	4.36955e-17	4.68139e-17	6.02719e-17	4.28783e-17	5.05393e-17									222132	217772	378342					13.81
O14640-1	Segment polarity protein dishevelled homolog DVL-1 [OS=Homo sapiens]	0	12.181	6	3	8	1	1	695	75.1	7.81	22.62	3	100			1.495	0.01	0.01	5.31229e-17			0.907779	4.28783e-17	5.05393e-17				15.12				76198.8	113932					17.6								76198.8	83270.4	65788.2
P31751	RAC-beta serine/threonine-protein kinase [OS=Homo sapiens]	0.001	6.975	5	2	4	2	1	481	55.7	6.37	8.58	2	100		100	1.224	0.01	1.473	5.31229e-17		4.68139e-17	0.983924	4.28783e-17	0.993999				4.87		0		127594	156165		187905			20.89								127594	117884	116716
O60508	pre-mRNA-processing factor 17 [OS=Homo sapiens]	0.002	5.371	5	2	4	2	1	579	65.5	7.06	7.9	2	100	100	100	100	100	100	5.31229e-17	4.36955e-17	4.68139e-17	6.02719e-17	4.28783e-17	5.05393e-17									266599	312867	329923			8.75	22.98									187286
Q9NZM4	BRD4-interacting chromatin-remodeling complex-associated protein [OS=Homo sapiens]	0	80.928	14	17	135	17	1	1560	158.4	6.65	433.9	17	100	100	100	21.581	17.627	43.531	5.31229e-17	4.36955e-17	4.68139e-17	0.00142055	0.00115145	2.15692e-06				24.23	26.35	4.05		107715	2.28075e+07	1.70303e+07	4.17787e+07			9.78	6.76	7.2						107715	1.95677e+07	1.70461e+07
Q14004-1	Cyclin-dependent kinase 13 [OS=Homo sapiens]	0	139.752	31	29	181	23	1	1512	164.8	9.69	597.93	29	100	100	100	5.519	7.713	10.83	5.31229e-17	4.36955e-17	4.68139e-17	0.253601	0.0639222	0.0131014				36.42	29.14	38.45		216245	1.17409e+07	1.54344e+07	2.38758e+07		64.8	4.45	7.28	10.31					82315.1	354766	8.26529e+06	9.23317e+06
P28074-1	proteasome subunit beta type-5 [OS=Homo sapiens]	0.002	4.358	5	1	1	1	1	263	28.5	6.92	3.01	1	100		100	100		100	5.31229e-17		4.68139e-17	6.02719e-17		5.05393e-17									557577		543812					47.79								416727
P46736	Lys-63-specific deubiquitinase BRCC36 [OS=Homo sapiens]	0.002	4.601	5	1	5	1	1	316	36	5.92	16.87	1	100	100	100	0.98	0.798	1.035	5.31229e-17	4.36955e-17	4.68139e-17	0.949172	0.921722	0.851272				17.05	10.03	15.75		215443	226273	171962	222988		14.94	14.95						98888.1		239536	177991	135120
Q92733	proline-rich protein PRCC [OS=Homo sapiens]	0	23.733	18	5	26	5	1	491	52.4	5.1	74.19	5	100	100	100	4.008	2.514	3.638	5.31229e-17	4.36955e-17	4.68139e-17	0.243707	0.31477	0.479686				2.78	10.33	7.06		177490	1.95856e+06	655840	2.16423e+06			16.03	49.37	10.51					110841		1.43147e+06	1.41467e+06
Q8WUB8	PHD finger protein 10 [OS=Homo sapiens]	0	9.379	6	2	16	2	1	498	56	6.62	48.62	2	100	100	100	100	100	100	5.31229e-17	4.36955e-17	4.68139e-17	6.02719e-17	4.28783e-17	5.05393e-17									837059	662269	779038			32.86	3.23	7.02							546504	1.00319e+06
O75461-1	transcription factor E2F6 [OS=Homo sapiens]	0	10.772	17	3	8	3	1	281	31.8	5.5	22.42	3	100	100	100	100	100	100	5.31229e-17	4.36955e-17	4.68139e-17	6.02719e-17	4.28783e-17	5.05393e-17									864400	298093	826349			19	39.34	21.42							644706	459384
Q9ULX9-1	Transcription factor MafF [OS=Homo sapiens]	0.002	5.375	28	3	6	3	1	164	17.7	9.8	10.98	3	100	100	100	100	100	100	5.31229e-17	4.36955e-17	4.68139e-17	6.02719e-17	4.28783e-17	5.05393e-17									1.01131e+06	584809	1.33941e+06			11.73		28.8							764112	623895
Q9H4I2-2	Isoform 2 of Zinc fingers and homeoboxes protein 3 [OS=Homo sapiens]	0	33.556	17	8	18	8	1	969	106.3	6.58	61.54	8	100	100	100	2.957		4.075	5.31229e-17	4.36955e-17	4.68139e-17	0.494787		0.376152				0		0		204001	2.0797e+06	794194	2.3977e+06			36.95	4.63	30.17					127397		1.52e+06	1208284
O75928-1	E3 SUMO-protein ligase PIAS2 [OS=Homo sapiens]	0	24.676	12	5	33	3	1	621	68.2	7.52	105.16	5	100	100	100	100	100	100	5.31229e-17	4.36955e-17	4.68139e-17	6.02719e-17	4.28783e-17	5.05393e-17									239280	269822	2.45507e+06			16.5	39.88	10.88							174884	160264
Q15699	ALX homeobox protein 1 [OS=Homo sapiens]	0.002	4.515	5	2	3	1	1	326	36.9	8.57	4.2	2	100	100	100	1.066	0.696	1.789	5.31229e-17	4.36955e-17	4.68139e-17	0.97975	0.825931	0.983426				26.58	1.14	17.36		393749	419618	273894	704537			18.97	17.76	18.1				200941			306690	369853
Q9P086	Mediator of RNA polymerase II transcription subunit 11 [OS=Homo sapiens]	0	14.927	50	3	16	3	1	117	13.1	5.96	51.66	3	100	100	100	100	100	100	5.31229e-17	4.36955e-17	4.68139e-17	6.02719e-17	4.28783e-17	5.05393e-17									1.66667e+06	681595	850756			34.32	37.91	45.35							660180	1.24565e+06
Q75N03	E3 ubiquitin-protein ligase Hakai [OS=Homo sapiens]	0	10.367	7	2	9	2	1	491	54.5	8.29	28.26	2	100	100	100	100	100	100	5.31229e-17	4.36955e-17	4.68139e-17	6.02719e-17	4.28783e-17	5.05393e-17									1.53836e+06	2.16047e+06	2.64418e+06			29.88	38.66	33.38							1.12436e+06	934533
Q4V328	GRIP1-associated protein 1 [OS=Homo sapiens]	0.039	1.973	1	1	1	1	1	841	95.9	5.11	2.25	1	100	100	100	100	100	100	5.31229e-17	4.36955e-17	4.68139e-17	6.02719e-17	4.28783e-17	5.05393e-17									387788	238643	562427			18.71		10.13							274739	388725
Q16630-2	Isoform 2 of Cleavage and polyadenylation specificity factor subunit 6 [OS=Homo sapiens]	0	130.938	38	17	252	17	1	588	63.4	7.71	856.74	17	95.348	61.52	100	88.091	62.85	100	1.25165e-08	1.86809e-08	4.68139e-17	1.47688e-09	6.85213e-07	5.05393e-17	54.55	36.57	65.37	38.78	32.61	35.33	1.6709e+06	2.3157e+06	3.68681e+08	2.51107e+08	5.26658e+08	18.44	66.97	8.27	11.78	5.17	513550	845341	513409	442408	1.44614e+06	4.12168e+06	2.69461e+08	2.63039e+08
Q15637-6	Isoform 6 of Splicing factor 1 [OS=Homo sapiens]	0	152.704	36	17	343	2	1	571	61.9	9.28	1170.86	17	77.339	23.143	45.991	23.203	15.916	32.283	3.62051e-08	5.39987e-05	7.16815e-05	0.00166514	0.00555164	2.09832e-05	138.78	145.95	140.62	23.02	20.62	25.73	372855	540700	1.14521e+07	9.71688e+06	2.36485e+07	146.69	31.06	29.28	11.1	26.15	833515	197129	13725.4	275934	192522	584300	9908881	5.49179e+06
O43809	Cleavage and polyadenylation specificity factor subunit 5 [OS=Homo sapiens]	0	111.284	81	16	291	16	1	227	26.2	8.82	893.42	16	76.795	59.956	100	76.736	64.036	100	7.16154e-08	2.31481e-08	4.68139e-17	5.52778e-09	6.01101e-07	5.05393e-17	36.71	44.62	27.47	42.49	37.98	35.61	5.16233e+06	5.56559e+06	6.7913e+08	5.09654e+08	9.491e+08	46.2	18.1	5.06	5.92	6.41	1.95216e+06	2.72934e+06	1.01017e+06	2.64189e+06	3.47567e+06	7.21766e+06	5.13125e+08	4.74657e+08
Q9C0J8	pre-mRNA 3' end processing protein WDR33 [OS=Homo sapiens]	0	273.262	50	41	382	41	1	1336	145.8	9.17	1257.21	41	32.768	15.529	33.26	33.527	15.872	33.298	3.08022e-05	0.000311627	0.000422569	6.31929e-06	0.00232055	1.67764e-05	52.58	46.42	44.2	53.89	46.88	41.55	1.16342e+06	1.62981e+06	168338824	7.62291e+07	1.72853e+08	17.86	40.61	4.01	5.56	4.7	304194	615103	280557	495970	1.01781e+06	2.29828e+06	1.23035e+08	1.2335e+08
O95104	Splicing factor, arginine/serine-rich 15 [OS=Homo sapiens]	0	91.233	22	17	138	14	1	1147	125.8	9.55	478.4	17	30.783	18.563	36.915	28.439	14.745	26.659	4.55297e-05	8.22807e-05	0.000222092	2.13828e-05	0.00326723	8.00082e-05	68.33	71.84	39.72	34.65	28.77	23.07	410126	250133	3.43272e+07	2.12981e+07	2.77022e+07	71.16	82.13	17.04	12.44	14.48	250528	156626	126017	105914	156206	845864	2.5089e+07	1.89053e+07
O14497	AT-rich interactive domain-containing protein 1A [OS=Homo sapiens]	0	568.559	46	74	830	71	1	2285	241.9	6.7	2836.88	74	30.682	22.56	46.705	47.786	35.558	69.566	4.64426e-05	3.18155e-05	6.84899e-05	3.73594e-07	2.93853e-05	4.03879e-08	106.93	98	106.79	44.44	52.09	41.12	1.57752e+06	2.85429e+06	4.07748e+08	3.33823e+08	624605512	94.83	31.59	3.54	10.05	7.7	1.08761e+06	834039	169477	987988	1.78248e+06	3.73003e+06	2.98015e+08	2.96254e+08
Q15427	Splicing factor 3b subunit 4 [OS=Homo sapiens]	0	59.142	27	7	115	7	1	424	44.4	8.56	449.41	7	29.033	19.503	32.734	17.614	16.432	25.271	6.54327e-05	7.96362e-05	0.000458185	0.000517728	0.0019622	0.000115035	35.82	40.29	42.04	34.02	34.55	39.78	363587	711062	3.52424e+07	3.31809e+07	5.2977e+07	14.44	83.79	9.99	10.24	6.8	84277.5	169004	130870	177432	444053	1.95107e+06	2.89852e+07	2.63398e+07
Q96GM5	SWI/SNF-related matrix-associated actin-dependent regulator of chromatin subfamily D member 1 [OS=Homo sapiens]	0	153.739	65	29	209	22	1	515	58.2	9.25	744.95	29	27.592	29.6	44.048	15.829	15.488	21.572	8.90253e-05	5.1478e-06	9.50394e-05	0.000974435	0.00260547	0.000318147	15.14	11.43	35.61	109.38	86.1	83.49	222642	774920	4.72741e+07	4.54135e+07	8.7724e+07		30.75	11.52	11.07	6.88		117711		217883	483932	783724	3.2501e+07	4.13661e+07
Q13435	Splicing factor 3b subunit 2 [OS=Homo sapiens]	0	244.226	45	38	422	38	1	895	100.2	5.67	1320.19	38	26.684	31.074	46.916	15.292	17.548	25.686	0.000108731	3.6663e-06	6.68005e-05	0.00119053	0.00143004	0.00010312	54.19	50.92	59.68	35.83	36.58	38.77	4.74141e+06	1.23072e+07	2.66345e+08	3.22135e+08	4.59746e+08	19.76	23.55	8.37	9.52	4.89	1.149e+06	2.50679e+06	1.03548e+06	5.64973e+06	7.68579e+06	1.70858e+07	194665578	1.98388e+08
Q8N684-3	Isoform 3 of Cleavage and polyadenylation specificity factor subunit 7 [OS=Homo sapiens]	0	108.155	39	19	174	19	1	514	56.3	8.87	548.92	19	25.974	20.513	50.556	26.868	20.329	55.739	0.000127331	5.80844e-05	4.36399e-05	3.2056e-05	0.000685423	2.8205e-07	58.04	56.84	50.18	37.16	43.99	41.23	2.56462e+06	2.84434e+06	1.5616e+08	123895849	3.00559e+08	48.91	31.18	9.66	2.92	1.89	1.26658e+06	1.35592e+06	752655	828044	1.77627e+06	3.08838e+06	1.21515e+08	1.0249e+08
P05549	Transcription factor AP-2-alpha [OS=Homo sapiens]	0	44.142	24	7	43	7	1	437	48	8.02	145.84	7	24.876	12.614	20.561	100	100	100	9.45256e-05	0.0019101	0.000722353	6.02719e-17	4.28783e-17	5.05393e-17	30.8	3.29	19.59				43787.4		7.4895e+06	4.12778e+06	7.05511e+06			31.37	31.19	11.6		23150.5					3.26189e+06	5.59758e+06
P09012	U1 SMALL NUCLEAR RIBONUCLEOPROTEIN A [OS=Homo sapiens]	0	40.298	30	7	82	5	1	282	31.3	9.83	278.92	7	24.344	20.709	25.02	24.124	19.484	24.416	0.000111395	6.33488e-05	0.00144564	0.00122881	0.000980846	0.000144421	39.96	37.16	38.45	25.5	45.23	29.07	169593	163826	1.48314e+07	1.6161e+07	1.73563e+07	37.51	41.34	3.92	13.92	1.82	51585.6	68328.7		83605.2	95256.2	306548	1.12058e+07	1.05949e+07
O60885-1	Bromodomain-containing protein 4 [OS=Homo sapiens]	0	186.167	37	37	292	37	1	1362	152.1	9.19	848.67	37	24.273	12.599	35.378	14.682	7.92	20.147	0.000188895	0.000990055	0.000308645	0.0015049	0.0395191	0.000486181	58.58	65.06	54.09	46.06	42.84	39.84	1.25522e+06	3.88404e+06	1.74966e+08	8.62548e+07	2.41275e+08	82.65	36.66	12.06	7.14	3.05	830297	663635	216767	1.84549e+06	2.42555e+06	6.75894e+06	127160862	1.30768e+08
Q04727-3	Isoform 3 of Transducin-like enhancer protein 4 [OS=Homo sapiens]	0	74.72	29	16	98	9	1	805	87.6	7.58	300.89	16	23.134	13.269	20.578	14.733	8.45	13.105	0.00029764	0.00200111	0.00218436	0.0114629	0.0306058	0.00521227	24.41	16.76	15.53	27.11	36.63	29.28	68426.8	107444	7.87147e+06	5.11269e+06	8.2602e+06		30.3	11.77	12.57	17.06		36177.4		76524.9	51271.5	107444	5.21533e+06	6.73089e+06
Q9Y2W2	WW domain-binding protein 11 [OS=Homo sapiens]	0	50.952	24	11	79	11	1	641	70	8.38	237.73	11	22.859	18.274	10.596	12.075	6.941	7.379	0.000162025	0.000162902	0.0294996	0.0221094	0.104251	0.0653242	28.43	18.94	21.22	55.49	84.23	36.46	75895.5	424930	1.37149e+07	1.00856e+07	7.56756e+06	9.78	93.71	5.19	12.18	3.46		43002.7	21760.1		119543	943276	1.00239e+07	1.08817e+07
Q15459	splicing factor 3A subunit 1 [OS=Homo sapiens]	0	190.153	48	33	348	33	1	793	88.8	5.22	1097.74	33	22.666	22.916	19.851	27.322	28.511	24.843	0.000279701	2.88703e-05	0.00465527	2.85194e-05	0.000108256	0.000128696	77.82	57.67	71.98	50.03	45.06	45.3	3.01032e+06	2.62396e+06	2.50873e+08	2.42364e+08	2.14935e+08	63.67	37.98	5.07	6.28	5.44	1.82622e+06	1.59156e+06	841635	1.33112e+06	1.63864e+06	4.82077e+06	184004688	171808975
P08621-1	U1 small nuclear ribonucleoprotein 70 kDa [OS=Homo sapiens]	0	81.644	31	14	155	14	1	437	51.5	9.94	425.43	14	20.819	24.474	24.6	20.781	21.787	23.721	0.000447404	1.8752e-05	0.00180544	0.000182584	0.000477271	0.000174182	90.34	101.09	90.07	103.81	74.17	50.01	1.6277e+06	2.93095e+06	7.15606e+07	7.7649e+07	8.29633e+07	98.5	13.15	9.77	12.58	3.99	1.46738e+06	506746	500134	1.47844e+06	1.83036e+06	3.63177e+06	5.23021e+07	5.25314e+07
Q9C0K0-1	B-cell lymphoma/leukemia 11B [OS=Homo sapiens]	0	144.169	38	25	202	25	1	894	95.5	6.55	658.36	25	20.76	10.231	26.743	26.348	13.519	30.833	0.000453966	0.00287552	0.00122188	3.67256e-05	0.00483628	2.91826e-05	67.26	63.98	54.83	33.37	38.4	27.52	1.28447e+06	867817	5.71879e+07	2.77075e+07	6.66377e+07	43.56	25.48	6.35	17.32	8.71	536836	553304	394673	581041	541946	684286	3.83079e+07	4.27416e+07
Q92922	SWI/SNF complex subunit SMARCC1 [OS=Homo sapiens]	0	271.816	43	35	430	24	1	1105	122.8	5.76	1516.35	35	20.186	14.531	28.26	26.463	19.044	36.817	0.000529937	0.000453909	0.00093716	3.56594e-05	0.000957882	7.91273e-06	67.49	60.5	61.32	56.6	50.49	54.74	581436	1.00479e+06	9.99984e+07	8.68425e+07	1.61655e+08	121.13	42.2	7.2	10.37	4.58	767703	137489	178655	261405	627481	1.29442e+06	7.30867e+07	8.36917e+07
Q10570	Cleavage and polyadenylation specificity factor subunit 1 [OS=Homo sapiens]	0	321.408	55	59	474	59	1	1443	160.8	6.4	1485.89	59	19.98	9.422	18.852	26.102	12.065	25.526	0.000559755	0.00426542	0.00577295	3.9216e-05	0.00794523	0.000107547	49.82	60.09	62.82	43.22	43.26	46.98	3.79898e+06	3.37321e+06	2.61828e+08	1.25228e+08	2.75816e+08	59.85	43.53	7.18	8.21	3.15	1.9178e+06	2.00853e+06	832491	1.26898e+06	2.10654e+06	5.74312e+06	1.91364e+08	1.91477e+08
Q96EV2	RNA-binding protein 33 [OS=Homo sapiens]	0	179.809	34	25	238	25	1	1170	129.9	6.93	806.96	25	19.738	14.059	33.498	32.229	23.119	60.483	0.0005982	0.000545856	0.000407525	8.50602e-06	0.000347763	1.39633e-07	62.19	51.12	90.35	49.04	34.2	50.74	1.573e+06	1.39029e+06	9.53819e+07	6.24072e+07	1.57802e+08	16.63	10.61	8.19	2.91	5.52	314591	998296	483328	614168	868229	1.48731e+06	7.09749e+07	6.22453e+07
O00257-1	E3 SUMO-protein ligase CBX4 [OS=Homo sapiens]	0	15.684	11	4	16	4	1	560	61.3	9.36	41.85	4	19.565	13.31	22.869	2.198	1.495	2.569	0.0001578	1.17591e-05	4.33432e-05	0.772193	0.798789	0.80376	8.94	0	0	8.94	0	0	77260.3	687878	2.72693e+06	717622	1.5508e+06			35.31	34	62.12			23739.4	351043			1.01148e+06	2.15156e+06
O75528	Transcriptional adapter 3 [OS=Homo sapiens]	0.02	2.487	3	1	1	1	1	432	48.9	6.27	2.79	1	19.28	13.523	20.554	4.85	3.402	5.17	0.000189345	2.79672e-05	0.00014462	0.145881	0.185635	0.209635	22.59	0	1.84	20.86	11.82	11.67	93388.6	371260	1.80051e+06	1.26293e+06	1.91955e+06		11.24	21.3		1.76		49374.7		205170	214102		1.53167e+06	1.15616e+06
P98175-1	RNA-binding protein 10 [OS=Homo sapiens]	0	130.814	39	27	178	25	1	930	103.5	5.97	535.76	27	19.252	12.24	22.828	15.93	9.691	17.303	0.000684599	0.00115336	0.00253046	0.000939887	0.0191746	0.00119724	52.6	54.76	58.23	46.75	55.27	51.86	1.36235e+06	2.17326e+06	9.50792e+07	6.10149e+07	1.12143e+08	59.77	104.61	8.63	7.84	5.66	652591	720278	270235	149420	1.35719e+06	6.21983e+06	6.94913e+07	6.7164e+07
O43670-4	Isoform 4 of BUB3-interacting and GLEBS motif-containing protein ZNF207 [OS=Homo sapiens]	0	26.948	11	4	49	4	1	494	52.7	9.1	154.15	4	18.859	26.439	26.222	19.793	22.422	25.193	0.000945683	1.11741e-05	0.00137872	0.000610646	0.0004096	0.000117261	69.73	71.87	65.32	49.07	36.23	42.81	465812	1.30526e+06	25593292	2.81989e+07	3.23108e+07	57.14	37	9.56	16.94	4.11		160447	219691	321750	815128	1.36082e+06	1.87056e+07	1.64741e+07
Q9Y6A4	Cilia- and flagella-associated protein 20 [OS=Homo sapiens]	0	10.059	15	2	24	2	1	193	22.8	9.76	75.18	2	18.055	13.416	14.155	2.665	2.035	2.2	9.15078e-06	7.35797e-06	0.000528929	0.50228	0.530047	0.931089	1.19	21.04	1.05	8.96	21.04	8.58	49181.5	324302	999776	764553	823009		3.34	10.99	14.65	23.74			15111.7	171421	202524	314224	730715	804420
Q9BTC0	Death-inducer obliterator 1 [OS=Homo sapiens]	0	329.157	45	64	514	63	1	2240	243.7	7.88	1740.52	64	17.666	8.205	15.348	13.269	6.213	11.191	0.00108384	0.00811966	0.0132281	0.00265129	0.0862574	0.0112178	47.32	48.61	50.81	34.81	34.61	35.48	4.45088e+06	8.44177e+06	2.0828e+08	8.3736e+07	1.70805e+08	52.95	14.72	1.07	4.88	5.87	1.67851e+06	2.35319e+06	710539	3.89141e+06	5.27182e+06	1.01469e+07	150337057	1.55667e+08
Q12874	splicing factor 3a subunit 3 [OS=Homo sapiens]	0	176.579	59	24	224	24	1	501	58.8	5.38	924.05	24	15.749	16.588	13.034	17.563	17.859	17.099	0.00194047	0.000211808	0.0245546	0.000526695	0.00131377	0.00127623	77.76	87.8	109.73	95.68	113.91	90.81	1.64811e+06	1.2994e+06	9.54491e+07	101783842	8.81825e+07	88.99	64.8	25.82	16.16	7.94	928669	871357	137672	290261	811467	2.40035e+06	8.61425e+07	7.13377e+07
Q86YP4-3	Isoform 3 of Transcriptional repressor p66-alpha [OS=Homo sapiens]	0	106.612	47	22	126	20	1	634	68.1	9.94	368.7	22	15.481	5.758	11.549	13.727	4.752	9.739	0.00211155	0.0293242	0.0355781	0.00219758	0.219452	0.0211959	30.73	31.53	48.06	32.74	39.12	22.85	483773	1.48148e+06	4.33114e+07	1.25076e+07	2.83641e+07	42.07	14.67	1.48	15.81	8.06	217938	250860	148646	614381	925173	1.61644e+06	3.16554e+07	3.19919e+07
P05165-1	Propionyl-CoA carboxylase alpha chain, mitochondrial [OS=Homo sapiens]	0	199.508	62	38	392	38	1	728	80	7.52	1243.06	38	15.329	13.367	32.212	3.232	2.94	6.677	0.00221392	0.000721694	0.000496657	0.455588	0.495021	0.0946558	42.49	39.84	38.93	41.56	39.86	41.99	3.82568e+06	3.34657e+07	140878276	1.24892e+08	3.16419e+08	35.36	45.3	6.82	7.46	8.05	880908	3.5672e+06	1.1755e+06	1.4818e+07	2.08991e+07	6.41487e+07	109712728	1.05291e+08
Q96BD5-3	Isoform 3 of PHD finger protein 21A [OS=Homo sapiens]	0	69.96	27	13	81	13	1	681	74.9	9.45	262.01	13	15.198	5.701	11.823	17.552	6.253	16.52	0.00131081	0.0460607	0.0272487	0.0050938	0.0600084	0.00155592	70.27	59.28	73.88	95.52	68.12	79.34	370797	226668	1.48001e+07	4.29147e+06	1.74416e+07	106.82	43.16	4.13	10.16	4.06	85948.9	66309.7	428548	115675	161615	99622.6	1.08764e+07	1.03189e+07
Q9H0L4	cleavage stimulation factor subunit 2 tau variant [OS=Homo sapiens]	0	79.084	43	16	96	10	1	616	64.4	7.25	303.9	16	14.631	8.055	23.165	6.945	2.577	7.784	0.00297458	0.00618576	0.00200828	0.132754	0.445472	0.0531984	118.86	121.19	121.85	55.45	82.63	75.35	156935	674640	8.72113e+06	2.47966e+06	9.55316e+06	99.3	75.35	15.7	21.83	20.15	86958		20172	94178.5	421308	1.23653e+06	6.68603e+06	5.03427e+06
Q96QC0	Serine/threonine-protein phosphatase 1 regulatory subunit 10 [OS=Homo sapiens]	0	172.354	34	27	313	27	1	940	99	9.17	959.55	27	14.455	5.802	12.362	6.71	2.668	5.533	0.00295619	0.034329	0.0294996	0.061785	0.576413	0.173182	47.2	53.87	49.18	32.7	33.14	28.99	6.37864e+06	1.68094e+07	1.28637e+08	4.6506e+07	1.03326e+08	28.7	2.44	8.29	6.62	9.27	1.47854e+06	3.38453e+06	1.12616e+06	8.22609e+06	1.0512e+07	1.68094e+07	8.67574e+07	1.0471e+08
O15550	Lysine-specific demethylase 6A [OS=Homo sapiens]	0	130.18	31	28	160	28	1	1401	154.1	7.44	466.26	28	14.026	11.519	12.619	4.873	4.179	7.197	0.00239759	0.00127834	0.0275378	0.300765	0.290626	0.0717576	103.25	68.05	89.41	61.45	59.52	54.34	319104	623608	1.90359e+07	1.4228e+07	3.27081e+07	52.75	22.45	4.29	12.31	7.64		114011	145092		457040	531369	1.49559e+07	1.42273e+07
Q9P2I0	Cleavage and polyadenylation specificity factor subunit 2 [OS=Homo sapiens]	0	191.874	61	32	283	32	1	782	88.4	5.11	1007.26	32	13.897	5.693	15.666	17.107	8.567	19.36	0.00356469	0.036947	0.012238	0.000613993	0.0299116	0.000617713	68.36	61.09	60.8	40.18	42.01	47.89	2.10819e+06	2.65674e+06	1.20178e+08	5.77646e+07	1.35522e+08	78.29	28.24	8.67	14.35	3.97	1.54275e+06	1.1146e+06	532888	1.19714e+06	1.65911e+06	3.93318e+06	8.78358e+07	8.79307e+07
O60315-1	zinc finger E-box-binding homeobox 2 [OS=Homo sapiens]	0	193.303	38	33	262	33	1	1214	136.4	6.32	805.1	33	13.587	5.679	13.439	10.877	4.682	10.197	0.00396628	0.0372601	0.0219455	0.00744248	0.189829	0.0172733	43.18	37.7	47.71	30.67	32.51	38.52	2.17328e+06	4.27285e+06	7.26032e+07	3.09403e+07	6.85114e+07	37.56	14.62	3.32	11.16	8.69	815860	1.14902e+06	533154	2.18056e+06	2.44229e+06	5.17539e+06	5.30641e+07	5.42086e+07
Q5VZL5	Zinc finger MYM-type protein 4 [OS=Homo sapiens]	0	104.71	21	24	117	23	1	1548	172.7	6.84	346.34	24	13.4	4.696	8.238	6.405	3.127	5.089	0.00703986	0.0787054	0.0859062	0.115445	0.432029	0.21801	78.25	63.6	72.18	37.09	40.64	42.35	596611	1.0542e+06	2.46252e+07	8.38148e+06	1.79556e+07	72.52	38.27	5.96	6.97	13.78	363538	315430	125711	525947	658341	1.92898e+06	1.95023e+07	1.77776e+07
O14776-1	Transcription elongation regulator 1 [OS=Homo sapiens]	0	132.588	27	30	249	30	1	1098	123.8	8.65	647.61	30	13.376	15.024	15.838	15.829	16.936	17.99	0.00426229	0.000376692	0.0117535	0.000974435	0.00170017	0.00095416	63.61	70.72	68.49	33.42	38.03	37.37	4.39794e+06	4.90249e+06	1.55964e+08	1.61296e+08	1.65129e+08	42.67	23.24	9.64	4.21	6.18	1.80646e+06	1.8838e+06	1.35133e+06	1.72072e+06	3.06157e+06	5.40699e+06	1.13991e+08	1.01078e+08
O95639	Cleavage and polyadenylation specificity factor subunit 4 [OS=Homo sapiens]	0	61.558	57	12	84	12	1	269	30.2	8.31	267.28	12	13.26	6.541	11.981	18.616	9.953	16.443	0.00444221	0.0241799	0.033017	0.000366933	0.0261684	0.00159561	74.75	76.21	68.34	20.32	11.23	15.24	716944	571331	3.52984e+07	1.54999e+07	3.98593e+07	76.02	56.24	7.77	6.17	19.14	362514	150984	220291	291566	103729	652492	2.29261e+07	2.63817e+07
Q9P2D1-1	Chromodomain-helicase-DNA-binding protein 7 [OS=Homo sapiens]	0	277.25	28	59	361	46	1	2997	335.7	6.34	1124.49	59	13.087	11.766	2.403	8.967	7.673	10.948	0.0047301	0.00157992	0.854103	0.0183401	0.0440888	0.0124692	63.16	10.37	378.01	50.78	36.67	45.69	452326	578513	3.45215e+07	2.38855e+07	5.00412e+07	135.75	65.23	5.25	17.74	7.62		34196.6	971950	295232	923494	477698	2.52075e+07	2.5801e+07
Q13330-1	Metastasis-associated protein MTA1 [OS=Homo sapiens]	0	136.082	45	27	236	20	1	715	80.7	9.26	662.66	27	12.815	5.115	12.196	11.153	4.762	10.777	0.00519729	0.0544471	0.0309549	0.00655585	0.183212	0.013406	59.86	61.43	52.23	44.55	43.5	42.74	2.94654e+06	3.5994e+06	5.59389e+07	2.68683e+07	5.17549e+07	49.28	21.92	3.37	14.9	10.35	1.06409e+06	1.55784e+06	490194	1.77187e+06	2.2478e+06	5.06776e+06	4.08845e+07	4.03089e+07
Q04726-5	Isoform 5 of Transducin-like enhancer protein 3 [OS=Homo sapiens]	0	165.637	56	29	240	1	1	769	83.1	7.2	805.58	29	12.797	12.658	15.664	100	100	100	0.00149701	0.000146606	0.000620683	6.02719e-17	4.28783e-17	5.05393e-17	4.97	15.81	10.13				113556		1.45319e+06	1.43741e+06	1.77877e+06			12.71	28.94	20.53		60037.5					1.09768e+06	879823
Q9P2N5	RNA-binding protein 27 [OS=Homo sapiens]	0	216.48	44	35	315	34	1	1060	118.6	9.19	1007.09	35	12.677	6.677	13.278	16.304	8.81	16.786	0.00545561	0.0196031	0.022905	0.000819309	0.0270165	0.00142171	41.49	46.57	45.11	37.99	35.56	34.69	9.22212e+06	7.86604e+06	2.12453e+08	9.79195e+07	2.15732e+08	20.73	14.38	10.72	3.37	5.03	3.00379e+06	4.87575e+06	2.82289e+06	4.75147e+06	4.91229e+06	7.01718e+06	1.55278e+08	1.37135e+08
Q9NTZ6	RNA-binding protein 12 [OS=Homo sapiens]	0	106.416	27	23	169	23	1	932	97.3	8.63	444.14	23	12.671	17.292	19.167	15.336	18.725	27.793	0.00546409	0.000165355	0.00540358	0.00117119	0.00104276	6.03146e-05	84.66	84.66	84.66	34.73	44.1	43.53	447113	759495	6.18951e+07	5.7853e+07	1.00938e+08	51.26	24.4	2.74	1.21	7.7	151510		93974.8	387591	366624	962301	4.52378e+07	4.45163e+07
Q15428	splicing factor 3a subunit 2 [OS=Homo sapiens]	0	72.957	32	11	110	11	1	464	49.2	9.64	353.89	11	12.371	13.409	12.956	21.049	21.7	19.203	0.00611277	0.000710041	0.0250963	0.000168108	0.000487402	0.000649212	55.41	53.49	49.57	53.76	39.4	45.24	991697	1.04192e+06	4.27359e+07	4.88688e+07	4.28702e+07	98.81	61.8	20.21	8.18	10.92	866683	524312	163788	163537	650673	1.48018e+06	2.4864e+07	3.19404e+07
O95644-1	Nuclear factor of activated T-cells, cytoplasmic 1 [OS=Homo sapiens]	0.002	4.28	1	1	2	1	1	943	101.2	6.99	5.05	1	12.337	6.033	14.217	3.21	1.57	3.775	0.00031776	0.00235729	0.000613591	0.321309	0.77694	0.443343	43.43	0	40.25	41.31	55.14	54.05	97363.5	374156	1.2012e+06	587416	1.38426e+06		49.3	39.75		33.54			29916.4	274735	162393		657656
O94842	TOX high mobility group box family member 4 [OS=Homo sapiens]	0	86.055	32	13	166	10	1	621	66.2	5.06	553.54	13	12.267	4.424	12.782	4.261	1.765	4.807	0.00634456	0.0857875	0.0263193	0.248591	0.858868	0.254976	40.51	41.67	43.48	38.73	41.22	36.27	3.05711e+06	1.04477e+07	4.87919e+07	1.66365e+07	5.60134e+07	32.03	31.57	5.28	3.49	8.27	1.10308e+06	1.6163e+06	815127	3.85549e+06	6.5245e+06	1.43367e+07	3.56609e+07	3.38485e+07
Q53ET0	CREB-regulated transcription coactivator 2 [OS=Homo sapiens]	0.003	4.12	3	1	2	1	1	693	73.3	7.11	7.34	1	11.964	3.768	8.176	100	100	100	8.74683e-05	0.0314819	0.00241055	6.02719e-17	4.28783e-17	5.05393e-17	126.58	112.22	126.58				60361.1		722146	227420	493528	91.83			16.95			69209.4	8552.1				527801
Q9H147	Deoxynucleotidyltransferase terminal-interacting protein 1 [OS=Homo sapiens]	0	57.894	46	10	84	10	1	329	37	8.97	281.85	10	11.934	10.986	23.39	15.227	11.39	22.306	0.00505875	0.00287552	0.00194743	0.013809	0.0191268	0.000258407	68.82	54.54	63.27	27.34	21.85	26.68	414427	248195	1.21449e+07	1.04876e+07	2.45827e+07	56.72	2.6	8.45	12.62	9.39	96062.1	230032	34047.1		157870	243677	8.68144e+06	9.07695e+06
Q5VT52	Regulation of nuclear pre-mRNA domain-containing protein 2 [OS=Homo sapiens]	0	262.67	57	46	358	1	1	1461	155.9	7.42	1228.4	46	11.711	5.462	10.954	7.729	3.882	7.589	0.000321925	0.00450107	0.00112107	0.0119298	0.084602	0.0585283	7.28	1.71	9.02	11.3	20.32	16.57	95156.3	144195	1.11441e+06	519768	1.04237e+06		11.28	6.93	17.06	15.7		50309.3			97543	133116		793010
Q68CP9-1	AT-rich interactive domain-containing protein 2 [OS=Homo sapiens]	0	152.096	28	31	189	31	1	1835	197.3	7.42	590.4	31	11.197	8.315	11.858	100	100	100	0.0095021	0.00746171	0.0341882	6.02719e-17	4.28783e-17	5.05393e-17	93.15	78.21	70.98				348619		4.34593e+07	2.12847e+07	3.85616e+07	122.9		6.74	19.01	17.16	437381	184315	35228.7				3.17634e+07	2.9029e+07
Q86U86-1	Protein polybromo-1 [OS=Homo sapiens]	0	170.489	32	41	207	41	1	1689	192.8	6.89	632.58	41	11.156	7.169	12.53	17.376	14.802	13.947	0.0096203	0.0146089	0.0281631	0.000559192	0.00321372	0.00389259	71.53	94.78	62.85	14.01	27.22	14.01	207935	110124	4.47427e+07	4.03613e+07	3.50815e+07	43.34	25.58	3.69	21.28	15.53	51216	45512.3	63891.2	56199.2	45036.8	121616	3.1538e+07	3.47167e+07
Q13573	SNW domain-containing protein 1 [OS=Homo sapiens]	0	108.263	46	21	173	21	1	536	61.5	9.52	533.43	21	11.028	5.257	6.437	12.931	6.115	7.587	0.010123	0.0492809	0.205244	0.00305261	0.090663	0.0585478	51.97	39.64	51.14	38.86	30.21	40.47	5.48791e+06	3.87512e+06	1.07306e+08	8.60526e+07	6.74125e+07	26.4	18.51	9.82	3.03	9.07	1.31271e+06	1.78045e+06	1.68624e+06	2.35373e+06	2.41999e+06	3.17371e+06	7.84276e+07	7.60625e+07
P46109	Crk-like protein [OS=Homo sapiens]	0	71.549	51	14	102	14	1	303	33.8	6.74	353.85	14	10.992	6.25	10.647	3.272	2.428	3.363	0.0102686	0.0222795	0.0490277	0.447796	0.646183	0.557651	74.08	69.43	86.01	103.4	103.44	103.23	1.83501e+06	4.53116e+06	4.84275e+07	2.00772e+07	4.54754e+07	37.07	117.59	7.64	20.41	2.65	759935	938480	563835	1.62997e+06	2.82968e+06	28278980	3.53946e+07	3.68732e+07
P17275	transcription factor jun-B [OS=Homo sapiens]	0	88.838	52	11	127	11	1	347	35.9	9.22	476.69	11	10.907	30.637	22.887	33.389	25.234	78.68	0.0106097	4.05102e-06	0.00250606	6.51569e-06	0.000215551	1.30883e-08	244.79	58.33	236.42	15.89	9.41	1.58	104052	70718.4	8.83688e+07	6.5481e+07	1.39349e+08	80.45		4.32	4.43	27.03		28839	60988.5	36089.6			6.45869e+07	6.15132e+07
P51610-1	Host cell factor 1 [OS=Homo sapiens]	0	345.48	44	57	662	1	1	2035	208.6	7.46	2133.16	57	10.871	4.425	10.72	6.486	2.616	6.707	0.00409264	0.0118052	0.00373797	0.0574141	0.308163	0.0931422	20.43	9.32	20.18	17.08	2.27	2.11	186044	314714	2.04134e+06	823191	2.11084e+06	9.01		41.45	2.17	26.29		104843	53631.4		196537		1.49197e+06	688958
O94776	Metastasis-associated protein MTA2 [OS=Homo sapiens]	0	131.611	56	29	240	23	1	668	75	9.66	666.83	29	10.818	5.021	11.682	10.227	4.584	9.413	0.0109927	0.0582705	0.036033	0.0100639	0.199997	0.0245941	65.28	62.52	63.33	25.77	27.75	30.59	3.22239e+06	5.31812e+06	8.10583e+07	3.66819e+07	8.22897e+07	80.84	21.03	3.43	5.14	3.57	2.39684e+06	1.70368e+06	770528	2.71399e+06	3.16227e+06	7.32997e+06	5.7463e+07	6.29218e+07
Q8WVM7	Cohesin subunit SA-1 [OS=Homo sapiens]	0	29.834	7	7	21	5	1	1258	144.3	5.59	61.1	7	10.777	5.567	26.635	100	100	100	0.000213175	0.00384985	1.15655e-05	6.02719e-17	4.28783e-17	5.05393e-17	19.42	0	37.33				35476.6		939279	614230	2.70519e+06			24.32	8.75	25.25		18756.6					900998	569409
P46108-2	Isoform Crk-I of Adapter molecule crk [OS=Homo sapiens]	0	75.028	70	12	169	1	1	204	22.9	5.48	528.29	12	10.588	10.781	12.406	3.908	4.007	2.717	0.00994376	0.00387235	0.0216881	0.479351	0.346428	0.756359	20.92	6.67	63.53	60.28	64.83	115.19	949245	2.55428e+06	9.98091e+06	1.02339e+07	9.76782e+06	76.57	52.34	10.03		73.04	220030	525526	24173.2	801963	1.59513e+06	4.53889e+06	6.30916e+06	7.86593e+06
Q01543	Friend leukemia integration 1 transcription factor [OS=Homo sapiens]	0	153.162	49	13	336	10	1	452	51	7.06	1103.58	13	10.559	14.667	100	34.794	41.84	100	0.00880622	0.000431026	4.68139e-17	0.000161519	1.06008e-05	5.05393e-17	86.42	90.68	85.59	32.28	32.26	28.63	1.21259e+06	137841	1.68201e+07	2.93993e+07	4401320783	88.65	31.16	4.58	10.41	13.72	1.04941e+06	641098	300420	88007.2	68804.2		1.22935e+07	1.23097e+07
Q9C005	Protein dpy-30 homolog [OS=Homo sapiens]	0	17.798	36	2	34	2	1	99	11.2	4.88	134.54	2	10.512	5.348	16.06	11.375	5.625	14.338	0.000385333	0.00513704	0.000318165	0.000535046	0.0144569	0.00339594	68.8	68.8	76.07	30.81	34.44	32.24	92091.5	87565.8	968036	492524	2.6842e+06	84.14	28.22	59.89	10.13	47.34	68208.1	33256.3	28296.5	35956.7	54684.2	122187	585776	1.70126e+06
Q9H161	Homeobox protein aristaless-like 4 [OS=Homo sapiens]	0	53.663	38	11	70	10	1	411	44.2	8.32	212.8	11	10.492	4.951	20.768	33.065	14.847	52.576	0.015887	0.0770645	0.00385912	9.72938e-05	0.00467634	4.62424e-07	64.76	62.38	53.53	4.16	2.41	8.13	303297	94849.5	2.21009e+07	9.57533e+06	4.4439e+07	58.68		14.72	14.37	28.62	109328		59926.9		59232.9		1.24399e+07	1.6518e+07
Q96RQ3	Methylcrotonoyl-CoA carboxylase subunit alpha, mitochondrial [OS=Homo sapiens]	0	225.082	62	30	409	30	1	725	80.4	7.78	1475.33	30	10.482	8.237	25.504	1.82	1.542	4.45	0.0125638	0.00797935	0.00152728	0.906549	0.929595	0.309898	56.42	61.47	46.61	38.25	39.49	36.64	6.57471e+06	6.14307e+07	1.2728e+08	1.03991e+08	3.26306e+08	21.32	32.51	3.05	10.08	13.59	1.52398e+06	3.87759e+06	1.46052e+06	2.87837e+07	3.8363e+07	9.94779e+07	9.62403e+07	9.51281e+07
Q9Y3C6	Peptidyl-prolyl cis-trans isomerase-like 1 [OS=Homo sapiens]	0	35.838	36	5	67	5	1	166	18.2	7.99	199.56	5	10.392	4.755	6.177	14.057	6.703	7.958	0.0130387	0.0772818	0.227002	0.00192723	0.0682332	0.0486967	66.22	58.22	63.63	30.68	28.28	19.92	2.6878e+06	1.99638e+06	4.17782e+07	1.83605e+07	2.39556e+07	52.6	10.51	14.54	10.01	10.28	1.2285e+06	1.04769e+06	825865	1.14091e+06	1.13232e+06	1.99638e+06	3.05348e+07	2.76423e+07
P12270	Nucleoprotein TPR [OS=Homo sapiens]	0	359.979	40	75	571	74	1	2363	267.1	5.02	1859	75	10.367	9.669	9.532	4.997	4.54	4.594	0.0131639	0.00377669	0.0697976	0.160833	0.204907	0.28713	56.93	53.7	53.62	42.42	44.63	45.09	7.33232e+06	1.93256e+07	1.64934e+08	1.4434e+08	1.59731e+08	35.49	56.58	10.17	10.47	19.08	1.69959e+06	4.36246e+06	1.19317e+06	6.59112e+06	1.20687e+07	3.85784e+07	1.20547e+08	1.23479e+08
Q96RE7	Nucleus accumbens-associated protein 1 [OS=Homo sapiens]	0	71.104	35	14	122	14	1	527	57.2	5.74	405.63	14	10.273	6.751	15.568	6.494	4.283	11.266	0.0157134	0.0199997	0.0125099	0.0892813	0.242071	0.0108632	57.62	61.75	82.49	47.67	44.56	47.69	976884	2.58552e+06	2.48932e+07	1.60126e+07	4.32577e+07	107.56	50.36	9.54	5.13	6.11	604383	516480	12225	902557	1.61464e+06	4.71794e+06	1.81939e+07	1.58465e+07
Q8TF68-1	Zinc finger protein 384 [OS=Homo sapiens]	0	49.705	23	8	62	6	1	577	63.2	8.95	191.89	8	10.18	8.985	20.842	7.641	8.333	22.022	0.00879671	0.00611128	0.00384298	0.116944	0.0477985	0.000279886	17.25	50.08	89.09	13.79	8.34	28.94	854465	400172	1.21678e+07	1.17598e+07	2.90853e+07		40.29	12.87	16.76	15.88		451757			334985	298536	8.89321e+06	7.46517e+06
O75909-4	Isoform 4 of Cyclin-K [OS=Homo sapiens]	0	91.531	41	16	135	16	1	600	66.1	8.63	446.36	16	10.099	10.071	14.08	16.425	15.647	23.77	0.0147078	0.00309022	0.0184427	0.000783985	0.00248247	0.000171935	36.02	55.77	47.55	57.67	57.68	47.53	594598	767296	4.04826e+07	3.91005e+07	7.6103e+07	43.83	74.24	6.47	2.85	2.94	172819	314365	86403.9	140884	479171	1.54755e+06	2.95879e+07	2.70179e+07
O43790	Keratin, type II cuticular Hb6 [OS=Homo sapiens]	0	40.911	29	10	11	6	1	486	53.5	5.66	35.81	10	9.568	11.335	22.456	100	100	100	0.0208819	0.00305484	0.00183123	6.02719e-17	4.28783e-17	5.05393e-17	68.06	30.59	12.59				408568		7.60587e+06	6.0909e+06	1.20668e+07	97.27		29.05	23.01	11.44	220197	92903.3					5.4828e+06	9.05748e+06
Q99590-1	protein SCAF11 [OS=Homo sapiens]	0	45.06	14	13	46	13	1	1463	164.6	8.41	115.45	13	9.332	5.623	11.39	9.191	5.072	9.334	0.0149135	0.0416031	0.0111032	0.0521537	0.0968546	0.025443	6.23	8.49	27.82	42.54	62.16	58	87025.3	124706	7.27365e+06	3.64291e+06	7.03229e+06		101.87	3.59	23.38	12.34		46010.5		63641	42450.5	501907	5.63359e+06	5.39995e+06
Q6UN15-3	Isoform 3 of Pre-mRNA 3'-end-processing factor FIP1 [OS=Homo sapiens]	0	87.124	35	14	140	1	1	520	58.3	5.55	469.61	14	9.33	7.027	21.078	18.149	13.39	36.44	0.00686456	0.00391251	0.0003251	0.00017484	0.000297963	8.55186e-06	54.66	55.86	52.54	21.52	37.8	23.93	222612	113780	2.07697e+06	1.67985e+06	4.69221e+06	44.83	24.84	14.81	33.89	11.51	88914.9	85400.6	68400.7	58002	106678	113780	1.51801e+06	1.98069e+06
O00512	B-cell CLL/lymphoma 9 protein [OS=Homo sapiens]	0	97.145	25	21	102	21	1	1426	149.2	8.91	354.28	21	9.286	8.462	20.211	9.287	7.645	19.882	0.0160264	0.00687508	0.00470393	0.0540214	0.0711183	0.000527109	74.62	93.16	38.16	61.27	45.65	51.96	512350	748326	1.40819e+07	1.22118e+07	2.80931e+07	32.31	22.3	11.32	20.82	25.11	149860	214666		526865	430271	748326	8.67555e+06	1.05246e+07
Q96HQ2-1	CDKN2AIP N-terminal-like protein [OS=Homo sapiens]	0.003	3.81	9	1	4	1	1	116	13.2	5	11.61	1	9.223	6.792	10.752	4.508	3.416	5.256	0.00771003	0.00465992	0.00477869	0.165443	0.204907	0.200538	146.3	136.94	134.9	9.42	13.94	19.06	227364	465130	2.06419e+06	1.64736e+06	2.44456e+06	102.09	9.11	5.68	12.34	19.22		299105	28076.5	253193	272317		1620312	1.54276e+06
Q96I25	Splicing factor 45 [OS=Homo sapiens]	0	93.389	50	17	168	16	1	401	44.9	5.97	497.61	17	9.207	7.1	11.035	9.586	8.246	12.685	0.0215479	0.0152108	0.0435606	0.013626	0.03431	0.00612521	56.71	66.12	54.05	15.61	37.16	19.73	6.3999e+06	5.55415e+06	1.0671e+08	8.98536e+07	1.2867e+08	25.43	21.31	2.62	11.14	2.82	1.77594e+06	2.39472e+06	1.96646e+06	3.77324e+06	3.46853e+06	4.95382e+06	7.68699e+07	7.97542e+07
Q92945	Far upstream element-binding protein 2 [OS=Homo sapiens]	0	186.056	52	26	379	25	1	711	73.1	7.3	1259.12	26	9.166	9.497	13.398	12.171	11.975	18.117	0.0219448	0.00410419	0.0221371	0.00422255	0.00820685	0.000915584	69.08	69.77	68.53	41.55	41.81	37.91	1.48883e+07	1.41571e+07	2.09643e+08	2.2022e+08	3.17623e+08	50.84	14.94	8.68	6.22	6.01	7.15226e+06	6.72185e+06	4.57466e+06	9.01202e+06	8.39986e+06	1.41571e+07	1.53224e+08	150029241
P22528	Cornifin-B [OS=Homo sapiens]	0.011	2.833	9	1	1	1	1	89	9.9	8.48	2.18	1	9.115	0.01	0.01	13.13	0.01	0.01	0.00133318	4.36955e-17	4.68139e-17	0.000419562	4.28783e-17	5.05393e-17	5.94			0			129867	90156.8	1.18375e+06			132.84					321018	66016.9	39903.5			90156.8		884723
Q96RN5	Mediator of RNA polymerase II transcription subunit 15 [OS=Homo sapiens]	0	64.542	21	11	99	11	1	788	86.7	9.42	350.99	11	8.944	4.566	9.29	17.288	10.432	19.863	0.0321533	0.0834706	0.0783265	0.00226325	0.025772	0.000529401	84.01	74.71	82.19	34.39	31.67	44.43	967496	515431	2.25652e+07	1.18415e+07	2.52032e+07	43.89	71.57	8.85	8.43	18.19	304554	265525	297277	263039	72138.5	789214	1.62057e+07	1.6865e+07
Q14865	AT-rich interactive domain-containing protein 5B [OS=Homo sapiens]	0	26.842	8	8	23	8	1	1188	132.3	8.72	52.75	8	8.888		11.437	3.919	2.638	6.717	0.0113752		0.00428479	0.253341	0.36844	0.0927032	1.88		0.31	20.21	38.27	15.52	100196	143908	3.12543e+06	1.57111e+06	3.82869e+06		16.6	25.17	37.29	3.59		52973.8		54484.7	89869.4	145501	1.54387e+06	2.33592e+06
Q13085-4	Isoform 4 of Acetyl-CoA carboxylase 1 [OS=Homo sapiens]	0	507.424	55	93	706	82	1	2383	269.8	6.52	2324.98	93	8.877	9.573	18.196	6.13	6.621	13.198	0.0249163	0.00395271	0.00669899	0.0855097	0.0709982	0.00507231	77.92	74.72	105.89	55.65	57.11	56.67	1.92134e+06	4.99366e+06	1.0895e+08	1.11423e+08	2.2915e+08	114.17	76.96	21.04	8.83	8.2	1.90827e+06	1.01582e+06	178767	2.47735e+06	3.1185e+06	1.67345e+07	7.96289e+07	9.26619e+07
Q6PJG2	ELM2 and SANT domain-containing protein 1 [OS=Homo sapiens]	0	162.559	41	27	227	27	1	1045	114.9	9.19	799.07	27	8.847	7.664	16.39	12.221	10.074	22.553	0.0252515	0.0109336	0.0102795	0.00414048	0.01661	0.000241106	40.75	46.47	42.76	86.96	77.58	68.79	1.24225e+06	594664	3.91189e+07	4.31836e+07	8.71488e+07	23.28	33.28	11.58	8.93	15.24	287946	461202	431849	238769	472001		2.85911e+07	2.83078e+07
Q9NVC6	mediator of RNA polymerase II transcription subunit 17 [OS=Homo sapiens]	0	47.137	26	12	33	12	1	651	72.8	7.44	101.94	12	8.792	7.037	4.101	100	100	100	0.010909	0.0219438	0.380616	6.02719e-17	4.28783e-17	5.05393e-17	58.58	19.01	54.22				283759		4.39189e+06	3.50725e+06	6.48778e+06			17.79	21.57	6.09			87189.2				3.20994e+06	2.85509e+06
Q7L014	probable ATP-dependent RNA helicase DDX46 [OS=Homo sapiens]	0	204.238	44	41	361	41	1	1031	117.3	9.29	1102.73	41	8.769	8.115	7.065	8.361	8.274	7.294	0.0261566	0.00853888	0.163899	0.025142	0.0338915	0.0680778	58.97	61.83	61.03	49.01	58.91	56.53	7.6413e+06	9.43882e+06	1.59493e+08	1.52664e+08	132968712	92.73	62.5	3.27	2.16	6.51	5.09337e+06	4.03997e+06	839126	4.21801e+06	5.89448e+06	2.37921e+07	116570342	1.15302e+08
O75400	pre-mRNA-processing factor 40 homolog A [OS=Homo sapiens]	0	153.266	32	25	241	24	1	957	108.7	7.56	793.04	25	8.747	22.342	15.61	12.2	30.138	21.434	0.0263814	3.38053e-05	0.0123826	0.00417048	7.85629e-05	0.000330907	52.5	55.75	59.36	26.05	27.82	25.19	2.32926e+06	2.8683e+06	4.90657e+07	1.38134e+08	9.10689e+07	33.4	24.22	7.29	2.08	6.4	824987	1.23149e+06	580306	1.00469e+06	2.02024e+06	2.8683e+06	3.96845e+07	3.66712e+07
Q96KR1	Zinc finger RNA-binding protein [OS=Homo sapiens]	0	173.174	41	31	262	31	1	1074	116.9	9.04	902.29	31	8.741	6.586	8.713	10.15	7.191	10.815	0.0264325	0.0206673	0.0925161	0.0104114	0.0548435	0.0131855	71.79	63.57	69.54	41.56	42.29	34.84	2.62317e+06	3.48441e+06	7.43821e+07	5.2261e+07	6.82519e+07	114.93	8.24	16.3	13.41	11.43	3.00747e+06	1.38688e+06	365213	1.998e+06	2.17599e+06	3.35027e+06	5.43643e+07	5.12107e+07
P49756-1	RNA-binding protein 25 [OS=Homo sapiens]	0	137.923	32	22	204	22	1	843	100.1	6.32	664.7	22	8.675	20.632	20.2	11.017	29.347	23.313	0.0272416	5.6078e-05	0.004331	0.00697939	9.16855e-05	0.000194858	61.06	74.87	59.61	39.61	33.58	34.43	2.71208e+06	3.48108e+06	6.5902e+07	1.77097e+08	1.30929e+08	62.29	9.43	8.94	8.37	2	1.50842e+06	1.43388e+06	666051	1.62282e+06	2.39765e+06	3.48108e+06	5.06444e+07	4.33974e+07
P11498	pyruvate carboxylase, mitochondrial [OS=Homo sapiens]	0	467.31	67	56	1008	56	1	1178	129.6	6.84	3311.57	56	8.629	6.971	32.191	1.636	1.376	6.039	0.0278242	0.0164143	0.000498052	0.949172	0.962286	0.132636	43.91	41.76	43.52	28.58	33.23	29.02	4.96049e+07	3.14465e+08	5.38191e+08	4.00993e+08	1880531808	11.67	13.78	2.97	11.77	13.37	1.29735e+07	2.62262e+07	1.36181e+07	1.37295e+08	1.96381e+08	3.5524e+08	3.80059e+08	412429404
O43395	U4/U6 small nuclear ribonucleoprotein Prp3 [OS=Homo sapiens]	0	92.068	39	21	121	21	1	683	77.5	9.5	360.34	21	8.491	4.79	5.971	6.014	3.361	4.141	0.0295299	0.0684121	0.229709	0.0912126	0.386198	0.363641	34.98	39.18	37.82	32.73	33.86	33.14	819584	2.23105e+06	3.53764e+07	1.89967e+07	2.06472e+07	61.98	54.91	7.06	6.87	5.79	133983	971407	251829	1.13857e+06	1.06259e+06	4.64724e+06	2.61042e+07	2.34539e+07
Q01167	Forkhead box protein K2 [OS=Homo sapiens]	0	31.811	18	8	32	7	1	660	69	9.54	94.81	8	8.488	4.111	9.755	5.686	1.516	1.822	0.0254973	0.13056	0.0497868	0.218794	0.921722	0.978746	31.48	16.99	121.84	103.43	15.28	68.89	1.14944e+06	894809	9.1673e+06	4.24789e+06	1.12957e+07		20.01	15.7	13.14	9.07		607710		396019	644349		5.10112e+06	7.02916e+06
Q5VUA4	Zinc finger protein 318 [OS=Homo sapiens]	0	184.819	29	45	238	45	1	2279	251	7.2	695.12	45	8.424	4.834	8.147	8.227	8.488	16.216	0.0304465	0.0666101	0.112771	0.0269372	0.0309156	0.00172138	111.18	109.13	111.69	34.78	32.67	30.9	922861	1.21439e+06	3.82407e+07	3.72892e+07	7.08295e+07	11.51	32.35	4.2	7.83	10.82	248670	487918	264116	619739	588446	1.77363e+06	2.85677e+07	2.69174e+07
O43684	Mitotic checkpoint protein BUB3 [OS=Homo sapiens]	0	105.524	62	15	184	15	1	328	37.1	6.84	630.64	15	8.349	10.448	11.619	7.406	8.743	9.688	0.0315055	0.00259381	0.0366825	0.0417903	0.0277379	0.0216985	57.35	60.39	55.01	25.52	28.97	25.46	5.17436e+06	9.08387e+06	8.52895e+07	1.0831e+08	1.05745e+08	55.95	12.4	12.02	10.43	1.07	2.75972e+06	2.45202e+06	1.5899e+06	4.63575e+06	6007452	7.53212e+06	6.23363e+07	5.16809e+07
O15042-2	Isoform 2 of U2 snRNP-associated SURP motif-containing protein [OS=Homo sapiens]	0	191.53	46	35	409	34	1	1028	118.2	8.47	1276.81	35	8.333	6.491	10.353	9.108	6.635	10.746	0.0316979	0.0219272	0.0535563	0.0170645	0.070592	0.0135786	51.09	51.58	56.6	26.22	26.8	25.94	1.84139e+07	2.49795e+07	2.92578e+08	1.96042e+08	3.42774e+08	48.6	26.95	6.92	4.83	6.71	7.54335e+06	9.73546e+06	3.85094e+06	8.72734e+06	1.55995e+07	2.99267e+07	2.16933e+08	2.1867e+08
Q9H0E3-3	Isoform 3 of Histone deacetylase complex subunit SAP130 [OS=Homo sapiens]	0	76.635	23	15	130	15	1	1083	113.9	9.91	398.63	15	8.146	4.899	10.534	12.37	6.837	16.138	0.0345043	0.0634802	0.0506927	0.00388202	0.0641788	0.00176664	33.29	29.63	35.55	35.79	35.52	35.79	3.00871e+06	2.7407e+06	5.25065e+07	2.69126e+07	6.43221e+07	21.15	19.02	4.18	8.68	9.61	922410	1.59071e+06	819535	1.86061e+06	1.71155e+06	2.59463e+06	3.81672e+07	3.92428e+07
Q8IX12	Cell division cycle and apoptosis regulator protein 1 [OS=Homo sapiens]	0	171.918	37	31	323	31	1	1150	132.7	5.76	1030.7	31	8.019	7.705	11.156	15.679	13.161	19.854	0.0365089	0.0107194	0.0419724	0.00102984	0.00543522	0.000530224	63.23	52.73	61.51	43.78	29.55	40.18	5.76659e+06	3.37758e+06	1.06195e+08	9.79059e+07	1.37848e+08	50.64	20.61	12.86	1.95	4.07	2.47877e+06	2.12902e+06	1.77187e+06	1.72367e+06	2.46909e+06	2.59514e+06	7.76154e+07	7.09742e+07
P09234	U1 small nuclear ribonucleoprotein C [OS=Homo sapiens]	0	22.807	25	3	34	3	1	159	17.4	9.67	103.04	3	7.929	8.074	11.689	11.027	11.05	12.835	0.0249163	0.00986402	0.0287041	0.0366045	0.0115543	0.00578458	105.07	103.73	104.77	75.69	71.02	46.46	397552	884431	1.75184e+07	1.87815e+07	2.02943e+07	72.62	22.82	9.74	10.48	10.01	182415	77862.6	122154	475636	552321	593464	1.21352e+07	1.30931e+07
O95625	Zinc finger and BTB domain-containing protein 11 [OS=Homo sapiens]	0.001	7.186	2	2	10	2	1	1053	119.3	8.66	24.8	2	7.775	6.3	8.078	4.642	3.845	5.244	0.00320665	0.0022939	0.00937706	0.117931	0.0735637	0.190136	40.96	59.51	28.5	8.96	5.06	7.91	119232	73728	1.12283e+06	463024	816651	116.08	4.83	7.97	64.3	50.04	128607	21806.4	36635.9		47642.4	71252.4	813776	839195
Q15637-5	Isoform 5 of Splicing factor 1 [OS=Homo sapiens]	0	146.059	31	18	334	3	1	673	71.7	9.58	1127.88	18	7.754	7.288	9.77	9.404	8.856	12.018	0.0306827	0.0140589	0.0555047	0.0331044	0.0270165	0.00799656	8.33	9.03	9.36	7.96	9.36	8.8	559460	460536	5.91815e+06	6.13226e+06	8.92149e+06	6.16	5.67	1.01	20.53	4.99	135460		164568	247643	287601	433192	4325451	4.41633e+06
Q6ZU65-1	Ubinuclein-2 [OS=Homo sapiens]	0	39.786	11	10	28	10	1	1347	146	9.19	86.41	10	7.698	3.735		100	100	100	0.0339933	0.0691909		6.02719e-17	4.28783e-17	5.05393e-17	0	0					187466		5.82375e+06	1.63173e+06	4.5467e+06			11.18	74.27	4.07		99113.8					5.03047e+06	4.19107e+06
Q14966-1	Zinc finger protein 638 [OS=Homo sapiens]	0	247.972	34	49	315	49	1	1978	220.5	6.38	933.24	49	7.688	4.087	5.427	9.477	4.317	5.922	0.0427137	0.11604	0.30129	0.0143134	0.231857	0.14089	70.07	69.2	63.25	43.08	44.24	33.85	7.14506e+06	1.01388e+07	1.00552e+08	4.40162e+07	6.08951e+07	70.49	1.05	3.21	3.23	9.43	4.34947e+06	2.77207e+06	2.19542e+06	5.24808e+06	6.29224e+06	1.01388e+07	7.34914e+07	7.24228e+07
Q9UPN6	Protein SCAF8 [OS=Homo sapiens]	0	94.327	23	21	135	18	1	1271	140.4	8.29	376.24	21	7.491	9.052	17.965	10.165		13.95	0.0726176	0.00500923	0.00706301	0.036137		0.00389259	8.23	26.72	13.65	1.09		2.78	105543	180891	2.27393e+07	1.27857e+07	3.3483e+07			7.2	4.22	2.79		55801				180891	1.66197e+07	1.6901e+07
O95983-1	methyl-CpG-binding domain protein 3 [OS=Homo sapiens]	0	72.858	49	12	109	12	1	291	32.8	5.34	431.55	12	7.421	3.587	6.34	7.941	3.691	6.274	0.0410711	0.200071	0.185116	0.0917906	0.274293	0.117242	49.52	47.98	50.32	16.73	22.34	30.54	622196	575287	1.39667e+07	5.58243e+06	9.88793e+06	42.49	25.84	27.24	14.94	49.16	217962	205990	191179	293585	299629	790138	9.58081e+06	1.04385e+07
O96019-1	Actin-like protein 6A [OS=Homo sapiens]	0	89.889	49	14	128	14	1	429	47.4	5.6	453.84	14	7.324	5.278	11.46	12.807	8.086	18.236	0.0508454	0.0485947	0.0384402	0.00321473	0.0367828	0.000880691	63.7	58.08	43.82	38.5	32.2	34.11	2.53179e+06	2.19282e+06	5.0097e+07	2.96222e+07	8.33562e+07	100.56	47.22	11.94	14.91	12.23	2.15727e+06	616806	777931	613203	1.3694e+06	3.31151e+06	3.23296e+07	3.7442e+07
Q9HCK8-1	Chromodomain-helicase-dna-binding protein 8 [OS=Homo sapiens]	0	322.192	38	66	457	54	1	2581	290.3	6.47	1441.49	66	7.312	3.807	7.08	5.665	3.131	5.629	0.0511222	0.144222	0.163195	0.11097	0.441562	0.16466	54.69	57.36	55.64	43.58	41.36	48.45	3.29673e+06	7.81992e+06	9.06061e+07	4.09909e+07	8.79289e+07	20.83	31.92	1.58	4.64	3.74	552928	1.92267e+06	1.01297e+06	3.09614e+06	4.88348e+06	1.13374e+07	6.77381e+07	6.72029e+07
Q9Y4C1	Lysine-specific demethylase 3A [OS=Homo sapiens]	0	88.629	22	24	86	22	1	1321	147.2	8.07	236.2	24	7.284	4.207	5.841	5.63	2.701	4.181	0.041948	0.114681	0.227604	0.226533	0.530887	0.357939	30.94	18.27	21.02	29.32	40.59	32.35	211295	309843	1.46419e+07	5.56355e+06	1.08788e+07	94.35	90.07	16.58	30.71	9.74	48977.1	373387	31947	56411.2	193495	845311	1.18623e+07	8.67698e+06
P08779	Keratin, type I cytoskeletal 16 [OS=Homo sapiens]	0	139.793	63	29	133	16	1	473	51.2	5.05	361.45	29	7.264	0.549		49.904	1.902		0.0458893	0.887789		2.13828e-05	0.67823		146.57	31.2		34.47	38.91		2.91104e+06	502563	7.75456e+06	2.4844e+06	187881	108.3	62.66	139.89	28.72		3.46716e+06	1.53907e+06	641685		194972	808975		7.86288e+07
Q09472	Histone acetyltransferase p300 [OS=Homo sapiens]	0	297.561	30	53	432	33	1	2414	264	8.5	1338.42	53	7.197	6.844	14.849	3.48	3.664	7.728	0.0540305	0.017708	0.0150472	0.396582	0.328944	0.0547304	78.08	96.45	81	30.4	20.97	27.43	501107	289747	6.25841e+07	4.27281e+07	1.0538e+08	74.31	25.55	6.67	7.06	6.93	249428	109492	153972	147866	161886	414045	4.65877e+07	4.20105e+07
Q9GZR1	sentrin-specific protease 6 [OS=Homo sapiens]	0	26.232	8	6	21	6	1	1112	126.1	6.73	63.93	6	7.187		8.418	1.856		2.174	0.00532664		0.00659751	0.843924		0.934011	23.08		0	23.08		0	47522.3	184047	1.0917e+06	269127	925913			21.83	61.44	15.01			14601.9		114936		829752	815927
Q9NQG5	regulation of nuclear pre-mRNA domain-containing protein 1B [OS=Homo sapiens]	0	46.478	34	8	63	8	1	326	36.9	5.97	200.9	8	7.141	4.327	8.923	5.691	3.836	8.23	0.0482688	0.107182	0.0596603	0.22945	0.280844	0.0427238	53.16	54.56	42.29	35.48	41.22	39.22	909403	923804	1.00889e+07	5.9645e+06	1.2837e+07	69.24	9.02	9.58	4.57	8.07	461980	480803	147073	471443	579662	788613	7.37377e+06	6.48716e+06
P08651	Nuclear factor 1 C-type [OS=Homo sapiens]	0	59.935	31	13	94	11	1	508	55.6	8.38	287.42	13	7.104	5.23	15.367	4.92	4.529	13.278	0.0462192	0.0456036	0.0120439	0.313462	0.229998	0.00492107	58.27	66.61	57.4	178.03	181.96	224.97	1.45871e+06	232907	1.28005e+07	1.06769e+07	2.65315e+07	37.1		9.84	13.79	8.39	341826	365136	448211			232907	9.35562e+06	9134719
P46937-2	Isoform 2 of Transcriptional coactivator YAP1 [OS=Homo sapiens]	0	119.827	51	16	169	1	1	488	52.7	5.06	604.75	16	7.016	7.541	16.731	4.561	4.469	10.289	0.00537986	0.00161051	0.000339082	0.11097	0.046605	0.0166062	48.85	51.89	52.85	31.38	33.07	32.23	149795	247228	1.12764e+06	1.10482e+06	2.56235e+06	47.75	24.07	9.17	2.8	21.16	49343.4	55728.9		162393	154392	196497	836291	721357
Q92560	ubiquitin carboxyl-terminal hydrolase BAP1 [OS=Homo sapiens]	0	15.73	8	4	23	4	1	729	80.3	6.84	85.74	4	6.93	4.381	7.561	4.211	2.414	4.61	0.00653877	0.0154082	0.00976195	0.135785	0.371093	0.284773	10.05	14.07	7.79	24.65	28.68	31.32	75309.5	176600	948445	561019	1.08024e+06		53.13	1.56	37.7	29.63		39816.3		32382.8	110285	222750	702562	696359
Q6P1R3-1	Myb/SANT-like DNA-binding domain-containing protein 2 [OS=Homo sapiens]	0	63.375	34	12	68	12	1	559	61.3	6.19	225.9	12	6.898	3.721	10.011	2.475	1.299	2.839	0.0523785	0.178355	0.0443051	0.802609	0.972902	0.717623	7.45	3.09	0.59	66.99	75.81	78.24	403706	2.98138e+06	1.02141e+07	4.91807e+06	1.26218e+07		41.77	0.66	15.33	4.55		213440		1.27596e+06	1.86185e+06	5.30994e+06	7.39449e+06	7.63395e+06
Q9ULH7-5	Isoform 5 of MKL/myocardin-like protein 2 [OS=Homo sapiens]	0	100.086	28	19	96	19	1	1099	119.1	6.09	318.51	19	6.877	2.008	4.58	0.989	0.286	0.674	0.0752792	0.58487	0.342375	0.941138	0.203725	0.460594	38.02	32.7	43.92	45.8	3.3	18.86	486102	2.32965e+07	2.2082e+07	4.98869e+06	1.32751e+07	85.85	34.8	6.32	3.31	15.62	112676	922375	122848	8.75176e+06	1.45485e+07	3.42544e+07	1.65196e+07	1.49659e+07
Q9HCE3	Zinc finger protein 532 [OS=Homo sapiens]	0	28.218	11	8	18	8	1	1301	141.6	8.65	52.89	8	6.873	2.005	3.897	3.079	1.019	1.953	0.0264325	0.328103	0.173014	0.438664	0.997201	0.96751	41.93	37.88	22.73	32.64	39.01	32.15	72778.3	307732	1.59932e+06	191287	834252	21.18	57.84	11.17	50.97	30.1		33089.2	26004.1	111402	192177	646992	1.40629e+06	1.18807e+06
Q5T0B9	Zinc finger protein 362 [OS=Homo sapiens]	0	49.022	32	10	49	8	1	420	45.8	9.64	128.93	10	6.802	3.328	16.474	4.284	2.285	8.479	0.0490057	0.160617	0.00591597	0.365535	0.563572	0.0379671	26.01	25.32	24.74	24.32	34.7	36.69	313425	837566	6.48712e+06	2.5235e+06	1.83262e+07	23.82	28.77	6.46	24.28	8.52	86116.6	139796		592089	523054	657583	4.7413e+06	4.37531e+06
O00712-5	Isoform 5 of Nuclear factor 1 B-type [OS=Homo sapiens]	0	23.699	11	5	37	3	1	494	55.1	9.03	94.66	5	6.801	7.216	14.793	100	100	100	0.036162	0.00299144	0.00285024	6.02719e-17	4.28783e-17	5.05393e-17	6.2	21.4	0.47				204898		1.89534e+06	1.69191e+06	4.88643e+06			59.5	17.7	16.16		108330					1.38527e+06	346544
Q9NPF5	DNA methyltransferase 1-associated protein 1 [OS=Homo sapiens]	0	36.007	26	10	32	10	1	467	53	9.5	88.41	10	6.749	3.877	8.236	6.919	4.579	10.009	0.0702734	0.155424	0.0881633	0.128734	0.155382	0.0187958	33.09	37.35	18.69	10.83	27.54	30.93	363671	351371	8.36013e+06	4.4391e+06	1.01307e+07	57.58	30.07	12.18	10.76	13.38		124804	172152	124437	219429	454225	6.11024e+06	6.0811e+06
Q8TAQ2	SWI/SNF complex subunit SMARCC2 [OS=Homo sapiens]	0	274.36	38	39	405	28	1	1214	132.8	5.69	1376.07	39	6.736	7.838	12.876	19.577	19.076	30.6	0.0684472	0.00993133	0.0256481	0.000267708	0.000950285	3.07663e-05	115.04	114.4	111.34	131.57	120.33	132.23	801947	980987	8.28233e+07	8.40506e+07	1.45664e+08	94.46	37.05	3.55	8.21	1.24	842562	423991	239379	719525	411591	980987	5.71812e+07	6.24725e+07
O14523-2	Isoform 2 of Phospholipid transfer protein C2CD2L [OS=Homo sapiens]	0.106	1.458	2	1	1	1	1	707	76.1	7.46	2.97	1	6.666	5.854	11.174	1.792	1.302	2.564	0.0369411	0.0039737	0.00461664	0.900005	0.927102	0.80521	226.39	299.17	236.69	37.89	27.97	48.82	195270	926557	1.66017e+06	1.00841e+06	2.37541e+06	129.79	22.04	38.24	15.95	35.16	218515	21384.8		329178	578628	1.00501e+06	1213385	643031
Q96L91	E1A-binding protein p400 [OS=Homo sapiens]	0	345.51	33	65	395	65	1	3159	343.3	9.19	1343.13	65	6.643	3.466	8.189	7.995	4.054	9.346	0.0713475	0.188497	0.111107	0.0304578	0.265815	0.0253222	82.42	98.78	68.49	48.15	50.98	30.85	1.72497e+06	1.52842e+06	6.33125e+07	3.25377e+07	7.45155e+07	84.79	76.57	5.95	5.43	9.51	399839	1.09301e+06	13059.5	219017	954487	2.90703e+06	4.29492e+07	4.73191e+07
Q7Z6E9	E3 ubiquitin-protein ligase RBBP6 [OS=Homo sapiens]	0	160.18	27	38	225	38	1	1792	201.4	9.64	679.93	38	6.626	6.058	5.909	10.207	8.223	8.526	0.0719242	0.0289286	0.250693	0.0101524	0.0346396	0.0370747	60.13	62.09	74.88	60.1	36.53	56.07	1.71484e+06	1.1148e+06	6.06969e+07	4.74788e+07	4.46052e+07	37.96	17.29	7.69	13.23	4.49	650779	729403	526910	568914	903092	1.06051e+06	4.99533e+07	4.53643e+07
Q9NSC2	Sal-like protein 1 [OS=Homo sapiens]	0	70.34	22	15	73	14	1	1324	140.3	7.02	244.44	15	6.576	2.227	4.812	100	100	100	0.0601135	0.365445	0.333109	6.02719e-17	4.28783e-17	5.05393e-17	0.7	0.14	14.31				213882		7.35495e+06	1.96113e+06	9.39029e+06			8.88	18.19	8.88		113080					5.37558e+06	4.72743e+06
Q14839-2	Isoform 2 of Chromodomain-helicase-DNA-binding protein 4 [OS=Homo sapiens]	0	417.322	48	75	693	57	1	1940	220.7	5.97	2310.06	75	6.544	2.792	5.574	8.016	3.429	6.493	0.0746805	0.323685	0.284225	0.0301784	0.371561	0.104426	61.36	65	62.69	28.2	45.34	32.02	1.58564e+07	1.63964e+07	1.73498e+08	6.88551e+07	1.38389e+08	56.34	11.25	4	9.15	5.67	7.82857e+06	8.38333e+06	3.71192e+06	8.35498e+06	1.02395e+07	1.97968e+07	1.26806e+08	1.21238e+08
Q8IWI9-4	Isoform 4 of MAX gene-associated protein [OS=Homo sapiens]	0	163.969	18	38	137	38	1	3065	336	6.9	414.52	38	6.528	2.572	4.218	5.748	2.444	5.114	0.079141	0.395858	0.39532	0.203546	0.616552	0.21519	44.75	91.39	65.57	32.17	44.12	53.68	487277	668139	2.00018e+07	6.04651e+06	1.39785e+07	13.19	10.56	4.1	23.14	16.45		234621	164403	340970	353698	695153	1.40471e+07	1.55914e+07
Q9UGU0	Transcription factor 20 [OS=Homo sapiens]	0	375.489	48	61	420	61	1	1960	211.6	9.04	1486.46	61	6.522	4.51	9.594	13.176	2.99	32.006	0.0754153	0.0843044	0.0683658	0.00275369	0.480108	2.23209e-05	70.24	57.11	54.05	123.29	113.98	131.53	1.04722e+07	3.98934e+06	9.90067e+07	7.19692e+07	1.76583e+08	24.77	11.26	20.02	20.93	1.99	2.66699e+06	3.67433e+06	3.21774e+06	2.19372e+06	2.49131e+06	3.43051e+06	6.0245e+07	7.39966e+07
P46937-9	Isoform 9 of Transcriptional coactivator YAP1 [OS=Homo sapiens]	0	122.245	50	16	169	1	1	508	54.9	5.24	609.44	16	6.418	6.319	15.994	6.548	6.447	16.319	0.0427493	0.0107727	0.00159658	0.049435	0.0206614	0.00166041	2.26	9.79	1.45	47.26	54.16	48.77	300146	294182	1.92641e+06	1.89662e+06	4.80063e+06		38.39	12.56	23.63	8.29		158688		223733	183714	201251	1.13161e+06	1.43978e+06
Q8NDI1	EH domain-binding protein 1 [OS=Homo sapiens]	0	8.163	3	2	3	2	1	1231	139.9	5.35	9.78	2	6.353	10.823	0.01	0.576	0.982	0.01	0.00371865	5.10849e-05	4.68139e-17	0.452139	0.988399	5.05393e-17	2.97	0		7.97	23.17		23415.7	258120	148764	253439			30.78	2.83					7194.81	97311.4	161194	354728		113435
P06733-1	alpha-enolase [OS=Homo sapiens]	0	207.239	72	25	785	22	1	434	47.1	7.39	2671.68	25	6.292	7.259	7.35	2.599	3.03	2.907	0.0852108	0.013882	0.149774	0.652683	0.470141	0.700647	52.52	49.82	53.31	35.27	33.13	40.58	1.13775e+08	2.93618e+08	7.84086e+08	9.32127e+08	9.35363e+08	25.56	16.2	8.69	6.32	20.54	3.05199e+07	4.10471e+07	3.49591e+07	1.49842e+08	2.23389e+08	2.60889e+08	5.68476e+08	5.86018e+08
O95817	BAG family molecular chaperone regulator 3 [OS=Homo sapiens]	0	139.591	61	23	215	23	1	575	61.6	6.95	682.28	23	6.153	2.427	3.183	3.238	1.207	1.577	0.0919335	0.418244	0.68809	0.455183	0.985964	0.999899	45.65	41.18	52.72	34.91	35.24	41.37	5.44205e+06	1.35043e+07	5.38676e+07	1.68169e+07	2.28261e+07	10.3	7.74	10.16	12.23	21.05	1.49642e+06	2.87722e+06	1.66255e+06	6.19635e+06	8.83843e+06	1.35043e+07	4.22337e+07	3.52423e+07
Q6NZY4	Zinc finger CCHC domain-containing protein 8 [OS=Homo sapiens]	0	86.809	31	13	118	13	1	707	78.5	4.87	435.4	13	6.143	5.551	6.939	4.782	4.17	5.67	0.0854581	0.0389572	0.13414	0.311405	0.278817	0.161442	22.48	9.49	48.49	40.34	45.22	45.47	147507	507766	8.91426e+06	7.60873e+06	1.33137e+07		82.56	14.77	15.02	16.09		77987.4			162554	990505	6.51524e+06	7.0403e+06
Q7Z589-5	Isoform 5 of BRCA2-interacting transcriptional repressor EMSY [OS=Homo sapiens]	0	181.419	47	38	253	38	1	1323	141.5	9.33	782.37	38	6.054	2.537	4.633	5.693	2.632	4.791	0.0970145	0.391692	0.404285	0.109284	0.58946	0.25646	35.82	43.55	44.71	40.21	33.5	33.87	5.67536e+06	8.59746e+06	6.39142e+07	2.41121e+07	4.8901e+07	12.19	11.36	7.37	2.01	4.3	1.31552e+06	3.49328e+06	1.60131e+06	4.04586e+06	5.36905e+06	9.89503e+06	4.19955e+07	4.77688e+07
Q15648	Mediator of RNA polymerase II transcription subunit 1 [OS=Homo sapiens]	0	74.661	15	18	78	18	1	1581	168.4	8.73	253.08	18	6.028	3.796	5.835	4.972	3.332	5.309	0.0819889	0.172281	0.194404	0.317931	0.333645	0.195482	74.33	66.21	89.79	54.48	53.18	62.2	483549	503522	1.19985e+07	5.93226e+06	1.34758e+07	69.8	53.31	2.87	10.71	10.12	112084	552779	74468.6	135749	314446	833028	8.76942e+06	9.2942e+06
Q2TBE0	CWF19-like protein 2 [OS=Homo sapiens]	0	11.203	4	3	4	3	1	894	103.7	8.65	13.52	3	6.022	4.303	7.382	3.264	1.969	4.099	0.00350634	0.0148235	0.0043724	0.179227	0.545939	0.298111	43.26	36.73	44.2	11.39	17.8	4.2	61085.6	110013	369093	216658	450911	40.71	8.47	10.36	34.95	1.14		24016.1	25240.6	56142.7	66810.6	125027	242298	275856
P61978-3	Isoform 3 of Heterogeneous nuclear ribonucleoprotein K [OS=Homo sapiens]	0	130.936	47	19	313	1	1	440	48.5	5.54	994.13	19	5.966	3.187	5.169	9.922	8.023	9.931	0.0642368	0.140686	0.115198	0.00776446	0.00786332	0.0194523	182.37	133.62	162.37	4.18	16.43	29.3	398369	218931	2.17218e+06	1.75639e+06	2.17417e+06	114.65		13.36	39.77	22.89	285602	68096.6				218931	1.5876e+06	1577690
Q8IWZ8-1	SURP and G-patch domain-containing protein 1 [OS=Homo sapiens]	0	96.551	46	20	144	20	1	645	72.4	7.61	434.59	20	5.947	3.241	5.596	5.117	2.845	5.125	0.102803	0.265955	0.272159	0.150133	0.523754	0.214329	58.34	70.34	63.23	47.68	37.16	42.2	2.28723e+06	4.13836e+06	3.44652e+07	1.51197e+07	2.98634e+07	42.64	23.82	11.19	5.18	8.66	530169	2.05863e+06	530990	2.11192e+06	1.90797e+06	4.98398e+06	2.51899e+07	2.14808e+07
Q5TGY3	AT-hook DNA-binding motif-containing protein 1 [OS=Homo sapiens]	0	225.567	42	39	259	39	1	1603	168.2	9.04	901.01	39	5.866	6.868	16.351	10.018	9.713	21.874	0.106796	0.0174864	0.0103739	0.0110964	0.0190395	0.000291671	77.7	56.53	48.02	31.16	30.51	34.72	435692	416270	3.13073e+07	3.61006e+07	8.23535e+07	105.88	61.37	8.38	9.32	2.71	520850	230351	108021	151179	259958	928279	2.28818e+07	2.18003e+07
Q93074-2	Isoform 2 of Mediator of RNA polymerase II transcription subunit 12 [OS=Homo sapiens]	0	281.145	40	57	367	57	1	2180	243.2	7.09	1157.64	57	5.86	4.898	8.343	9.206	8.079	13.176	0.107004	0.0634802	0.105549	0.0162789	0.0367939	0.00511063	49.07	41.71	52.76	38.26	45.56	45.06	1.63961e+06	1.02798e+06	5.44304e+07	4.34012e+07	7.10714e+07	48.26	26.13	13.02	3.22	6.82	380054	335626	588497	439675	888775	1.02798e+06	4.08495e+07	3.26266e+07
Q9UQR1	Zinc finger protein 148 [OS=Homo sapiens]	0	135.05	52	27	206	27	1	794	88.9	6.48	649.78	27	5.852	3.273	8.088	6.402	3.936	9.404	0.107419	0.216367	0.115165	0.0734621	0.282154	0.0246662	64.18	54.24	58.19	24.61	37.17	38.42	2.51932e+06	2.15704e+06	3.0263e+07	1.76136e+07	4.53885e+07	24.65	28.84	3.24	15.87	3.07	583966	1.3689e+06	491988	1.18227e+06	1.34706e+06	1.28757e+06	2.21186e+07	2.17648e+07
P17026	zinc finger protein 22 [OS=Homo sapiens]	0.03	2.156	4	1	3	1	1	224	25.9	10.04	2.05	1	5.828	3.94	8.435	2.749	1.859	4.056	0.00781888	0.0266609	0.00477261	0.315259	0.649991	0.379606	8.3	7.42	8.84	18.55	27.38	11.5	115379	244617	672420	454633	973229		23.48	9.49	14.71	7.08		61001.2		83020.4	162195	244617	518969	502560
Q5T5X7	BEN domain-containing protein 3 [OS=Homo sapiens]	0	27.871	16	10	30	10	1	828	94.4	5.43	69.98	10	5.793	4.227	7.756	100	100	100	0.0689573	0.0221342	0.0167998	6.02719e-17	4.28783e-17	5.05393e-17	30.85	28.53	51.05				193656		2.97932e+06	1.03444e+06	2.85638e+06	128.77		40.56	44.91	12.53	207432		12876.7				2.94406e+06	2.22671e+06
Q09028	Histone-binding protein RBBP4 [OS=Homo sapiens]	0	98.898	72	15	184	11	1	425	47.6	4.89	656	15	5.785	2.239	6.27	5.883	2.454	6.756	0.111193	0.485312	0.218762	0.0985416	0.635615	0.0909463	65.92	72.32	76.83	39.93	53.29	37.82	4.34841e+06	5.49454e+06	4.38615e+07	1.85185e+07	5.15626e+07	70.14	48.9	13.19	26.72	6.56	1.86586e+06	2.29901e+06	475900	1.11689e+06	3.4313e+06	6.73568e+06	3.01214e+07	3.94488e+07
O43679-1	LIM domain-binding protein 2 [OS=Homo sapiens]	0	14.207	13	4	15	2	1	373	42.8	6.93	52.23	4	5.769	6.413	15.033	100	100	100	0.0121428	0.00299043	0.000509489	6.02719e-17	4.28783e-17	5.05393e-17	44.62	33.79	4.31				185679		1.07119e+06	1.19079e+06	2.79125e+06			40.76	31.43	19.77			57052.6					595106
Q8IWX8	Calcium homeostasis endoplasmic reticulum protein [OS=Homo sapiens]	0	172.035	37	24	344	24	1	916	103.6	9.04	1120.64	24	5.753	4.133	6.957	8.096	5.834	9.643	0.113039	0.112207	0.17106	0.0289469	0.104544	0.0221294	51.69	51.09	44.57	32.34	36.02	33.72	2.4614e+07	1.8438e+07	1.83532e+08	1.28222e+08	2.0477e+08	15.8	9.42	7.98	5.83	0.41	6.60429e+06	1.09528e+07	7.56302e+06	1.05753e+07	1.15144e+07	1.7236e+07	1.3414e+08	1.20719e+08
Q8WXI9	Transcriptional repressor p66-beta [OS=Homo sapiens]	0	84.268	45	17	118	15	1	593	65.2	9.7	347.04	17	5.747	2.973	6.652	6.286	3.16	7.713	0.142344	0.254832	0.179963	0.117018	0.478991	0.0550138	46.04	51.71	54.91	37.43	30.09	51.42	1.94363e+06	3.0783e+06	2.33584e+07	1.13201e+07	2.56042e+07	24.91	54.34	11.82	11.04	8.41	564937	1.0276e+06	450544	611372	1.92237e+06	4.26722e+06	1.98559e+07	1.74578e+07
Q96C00	zinc finger and BTB domain-containing protein 9 [OS=Homo sapiens]	0	42.407	26	9	41	9	1	473	50.6	6.76	116.52	9	5.656	3.907	15.48	3.931	2.637	9.283	0.0702734	0.0890888	0.0110041	0.383138	0.380945	0.0260384	22.94	26.02	46.94	21.76	40.39	15.87	29237.7	381008	5.4523e+06	2.429e+06	1.13169e+07	22.52	19.8	19.36	21.63	10.66		13164.8	10548.6	194439	221283	507880	4.28749e+06	2.97958e+06
Q5VWN6-1	Protein FAM208B [OS=Homo sapiens]	0	32.816	5	8	14	8	1	2430	268.7	5.9	37.95	8	5.622	1.829	4.133	5.11	4.044	4.836	0.0602064	0.394245	0.218762	0.127402	0.064214	0.250838	48.18	42.48	87.63	5.58	0	3.46	35864.8	42119.9	2.25814e+06	565383	1.65522e+06	34.33		16.78	93.44	21.2		14801.5	14117.4			42119.9	1.66607e+06	1.24665e+06
Q8NFD5-3	Isoform 3 of AT-rich interactive domain-containing protein 1B [OS=Homo sapiens]	0	322.452	38	56	483	53	1	2289	241.3	6.67	1643.58	56	5.616	4.682	8.834	10.765	8.764	15.885	0.122107	0.0743644	0.0885676	0.00782174	0.0275192	0.00192969	63.12	60.74	61.53	51.3	51.86	53.55	1.7602e+07	1.14266e+07	1.70346e+08	1.24836e+08	2.82096e+08	33.98	27.43	7.41	11.6	8.31	6.14562e+06	7.26232e+06	5.40846e+06	6.97077e+06	7.13582e+06	7.72032e+06	1.24502e+08	116140767
Q14686	Nuclear receptor coactivator 6 [OS=Homo sapiens]	0	108.429	21	23	204	23	1	2063	219	9.36	650.28	23	5.599	4.725	10.132	6.6	5.501	11.758	0.122908	0.0720651	0.0572349	0.0657709	0.123169	0.00888628	56.45	55.26	47.08	52.66	54.48	52.37	4.69103e+06	3.44007e+06	3.91464e+07	3.14439e+07	6.719e+07	8.17	22.12	13.64	0.3	4.28	1.00484e+06	2.48016e+06	1.56833e+06	1.75556e+06	2.56681e+06	2.61413e+06	2.86113e+07	2.41913e+07
Q12857-4	Isoform 4 of Nuclear factor 1 A-type [OS=Homo sapiens]	0	66.337	43	13	86	9	1	554	60.9	8.88	243.68	13	5.592	3.367	15.242	9.722	6.911	37.245	0.108331	0.24235	0.0135872	0.0647161	0.0614691	7.24989e-06	23.23	45.73	70.85	16.96	18.17	17.63	869957	206139	1.10375e+07	5.2289e+06	2.43729e+07	29.37	15.79	13.64	23.89	16.53	201667	259879	267307	117683		184272	8.06704e+06	9.41007e+06
Q8WXF1	Paraspeckle component 1 [OS=Homo sapiens]	0	73.681	37	17	155	16	1	523	58.7	6.67	433.24	17	5.586	3.013	4.741	9.832	4.755	7.311	0.123876	0.270615	0.388549	0.0121039	0.183622	0.0676437	69.71	71.58	76.98	31.85	43.64	33.58	8.13717e+06	4.35027e+06	7.9813e+07	3.76692e+07	6.43884e+07	41.83	22.42	7.38	18.68	1.79	3.26015e+06	3.41473e+06	2.50027e+06	3.01315e+06	2.71671e+06	3.88693e+06	5.83336e+07	5.39462e+07
Q15291-1	Retinoblastoma-binding protein 5 [OS=Homo sapiens]	0	43.328	30	12	49	12	1	538	59.1	5.1	143.49	12	5.558	3.912	9.285	6.706	4.987	11.646	0.124703	0.158501	0.0603101	0.145633	0.148027	0.00929034	86.26	79.96	78.72	57.81	41.97	54.14	528434	490788	8.87127e+06	5.58606e+06	1.7396e+07	95.37	61.24	22.06	19.44	4.48	543310	250999	162369	147476	618948	490788	6.1767e+06	9.29258e+06
Q96ST3	Paired amphipathic helix protein Sin3a [OS=Homo sapiens]	0	89.172	19	18	67	17	1	1273	145.1	7.25	192.16	18	5.535	2.948	5.555	4.961	2.19	6.689	0.127403	0.290436	0.247683	0.308858	0.686645	0.0940476	44.56	80.9	28.7	24.73	41.66	33.46	234135	567802	9.70608e+06	4.43416e+06	1.07644e+07	55.56	72.89	4.19	13.82	2.13		81725.2	108968	166036	354588	1.37978e+06	7.09397e+06	7.0554e+06
Q9UHR5-1	SAP30-binding protein [OS=Homo sapiens]	0	27.687	29	6	62	6	1	308	33.9	4.84	209.2	6	5.52	2.647	5.261	3.877	2.053	3.77	0.0993143	0.380482	0.288566	0.467136	0.765279	0.443609	50.25	49.64	45.21	42.06	47.38	58.75	1.8264e+06	3.29059e+06	1.57005e+07	7.73181e+06	1.57616e+07	85.98	65.89	7.34	4.63	5.82	423349	1.86359e+06	89654.5	1.67928e+06	1.89438e+06	8.97968e+06	1.27443e+07	1.13445e+07
Q16576-2	Isoform 2 of Histone-binding protein RBBP7 [OS=Homo sapiens]	0	75.455	50	14	110	10	1	469	52.3	5.27	326.61	14	5.296	2.16	3.126	6.328	3.055	3.774	0.124373	0.527426	0.624007	0.164897	0.43209	0.443343	47.11	57.96	45.53	63.3	63.3	52.68	1.32252e+06	1.22612e+06	1.33423e+07	5.64286e+06	7.4277e+06	63.46	64.76	4.92	16.12	14.74	663156	699217	254494	266787	765704	2.23306e+06	9.75158e+06	9.65744e+06
Q9NXV6	CDKN2A-interacting protein [OS=Homo sapiens]	0	78.501	39	16	133	16	1	580	61.1	9.01	404.54	16	5.275	3.272	4.986	10.969	7.53	9.734	0.185408	0.233483	0.344631	0.0183067	0.0659582	0.0212346	48.62	57.77	55.87	35.32	55.88	34.02	1.4288e+06	927840	2.20539e+07	1.47539e+07	2.11786e+07	54.75	38.87	15.11	2.65	4.94	633683	493494	439020	223238	579429	1.00184e+06	1.80223e+07	1.64829e+07
Q13485	Mothers against decapentaplegic homolog 4 [OS=Homo sapiens]	0	25.795	20	7	21	7	1	552	60.4	6.99	58.72	7	5.236	4.707	5.193	2.625	2.001	2.637	0.0886832	0.0834706	0.153795	0.705915	0.696639	0.777312	7.39	10.1	21.27	9.08	26.02	21.27	614117	1.36221e+06	3.75298e+06	3.02043e+06	4.04342e+06		16.75	12.66	18.29	19.95		324685			755265	1.53431e+06	2.42269e+06	2.80494e+06
Q6P4R8-2	Isoform 2 of Nuclear factor related to kappa-B-binding protein [OS=Homo sapiens]	0	112.16	34	26	124	26	1	1324	141.8	9.03	390.31	26	5.166	2.79	6.69	7.917	4.003	9.214	0.203783	0.328773	0.174154	0.0521575	0.329083	0.0268678	57.39	65.43	63.62	23.14	43.2	40.74	495520	740703	2.36848e+07	9.96741e+06	2.19286e+07	116.26	50.81	14.84	8.03	6.95	114859	232016	1.02235e+06	211816	757513	740703	1.73107e+07	1.49762e+07
P04259	keratin, type II cytoskeletal 6B [OS=Homo sapiens]	0	141.927	52	32	197	1	1	564	60	8	534.82	32	5.047	0.01	0.01	100			0.111435	4.36955e-17	4.68139e-17	6.02719e-17			97.96						604543		3.05139e+06			77.96					260542	171906						2280580
Q9BTC8	Metastasis-associated protein MTA3 [OS=Homo sapiens]	0	70.047	34	17	130	7	1	594	67.5	8.57	341.68	17	5.033	2.354	5.276	4.317	1.928	3.942	0.169793	0.443226	0.204597	0.371976	0.722204	0.404028	78.73	101.75	56.6	34.95	44.96	38.67	386096	641469	8.4788e+06	3.42704e+06	6.50018e+06	39.03	10.03	4.7	10.15	24.24	118805	153770		351453		597494	6.34619e+06	5.92209e+06
Q9ULM3	YEATS domain-containing protein 2 [OS=Homo sapiens]	0	97.133	28	24	121	24	1	1422	150.7	8.98	370.86	24	5.028	3.209	5.731	3.176	2.013	3.544	0.133643	0.228015	0.247683	0.60129	0.768707	0.50351	30.26	22.11	22.44	29.49	37.54	37.84	241535	1.13433e+06	1.29761e+07	6.44291e+06	1.53916e+07		89.16	13.41	14.88	9.71		127700		130752	708382	2.60811e+06	9.48396e+06	1.05563e+07
P62136-2	Isoform 2 of Serine/threonine-protein phosphatase PP1-alpha catalytic subunit [OS=Homo sapiens]	0	97.304	58	14	227	3	1	341	38.6	6.62	772.76	14	4.857	2.397	5.701	2.363	1.518	3.131	0.184715	0.462165	0.234524	0.841154	0.929595	0.627915	107.74	91.88	93.68	32.43	21.89	37.62	1.42607e+06	2.95491e+06	8.26734e+06	4.56825e+06	1.09427e+07	104.97	11.16	12.25	11.97	16.31	1.06847e+06	753967	99627.7	1.36325e+06	1.84532e+06	3.33601e+06	7.28665e+06	5.97433e+06
Q9Y6J9	TAF6-like RNA polymerase II p300/CBP-associated factor-associated factor 65 kDa subunit 6L [OS=Homo sapiens]	0	26.732	16	6	25	6	1	622	67.8	8.97	79.28	6	4.832	1.328	4.468	2.913	0.844	2.25	0.108995	0.683972	0.179848	0.509647	0.956196	0.914481	38.24	35.04	31.15	67.39	24.16	52.65	175859	318812	2.29406e+06	522490	2.20304e+06	34.09	100.46	16.04	51.38	12.22		72707.8	69099.2	162698	137277	1.37729e+06	2.14092e+06	1.64386e+06
Q9UPT8	Zinc finger CCCH domain-containing protein 4 [OS=Homo sapiens]	0	73.467	20	13	67	13	1	1303	140.2	6.27	237.47	13	4.799	1.803	2.947	10.2	3.647	6.311	0.173885	0.657181	0.645207	0.05315	0.220245	0.115023	69.87	89.82	63.54	44.96	51.37	51.58	909294	449853	1.11368e+07	3.01636e+06	5.84259e+06	15.28	9	10.28	14.75	4.52	234921		250670	229573	323113	439780	6.82733e+06	8.45186e+06
Q52LR7	enhancer of polycomb homolog 2 [OS=Homo sapiens]	0	19.733	8	5	21	5	1	807	91	8.73	66.96	5	4.766	2.123	3.93	8.366	3.726	6.898	0.104458	0.246874	0.244347	0.0173232	0.0966854	0.0843061	30.94	1.69	15.82	30.94	1.69	15.82	111705	63637	2.23252e+06	708291	1.84128e+06		0.63	8.36	57.28	18.48	25892.7			32621.2	39563.6		1.6317e+06	1.52406e+06
Q3T906	N-acetylglucosamine-1-phosphotransferase subunits alpha/beta [OS=Homo sapiens]	0.087	1.553	1	1	1	1	1	1256	143.5	7.17	0	1	4.669	23.261	5.843	13.924	93.578	23.116	0.144108	3.05216e-05	0.117419	0.000773492	3.50565e-07	0.000205784	119.57	121.51	123.74	31.51	36.78	44.06	659551	195642	3.07951e+06	1.53415e+07	3.85405e+06	122.55	28.36	34.7	26.56	45.83	847451	128273	202657	121058	122177	131358	2414078	2301592
Q14145	Kelch-like ECH-associated protein 1 [OS=Homo sapiens]	0	135.889	64	25	144	25	1	624	69.6	6.44	475.28	25	4.661	1.309	1.839	1.141	0.282	0.427	0.206607	0.87788	0.92962	0.971769	0.19759	0.146805	66.08	62.84	82.74	46.76	4.84	9.91	3.57613e+06	2.45402e+07	3.53186e+07	5.63979e+06	9.98269e+06	61.7	40.86	5.7	11.55	16.91	999363	1.89071e+06	271803	1.05646e+07	1.53252e+07	4.3222e+07	2.58136e+07	2.48584e+07
O43660-1	Pleiotropic regulator 1 [OS=Homo sapiens]	0.002	5.59	8	2	5	2	1	514	57.2	9.17	6.38	2	4.657	3.33	3.254	8.323	5.649	5.95	0.070651	0.0507485	0.256458	0.00620103	0.0152435	0.131737	61.37	56.83	47.18	14.82	7.74	17.85	247898	146139	1.15455e+06	825531	806616	45.88	19.62	6.25	18.8	20.03	98041.5	90754.3	76170.3	78653.6	91262.7	104779	841967	958763
O14686-3	Isoform 3 of Histone-lysine N-methyltransferase 2D [OS=Homo sapiens]	0	249.662	16	52	242	51	1	5540	593.3	5.58	828.07	52	4.653	5.855	10.333	13.691	14.197	29.871	0.188086	0.0285636	0.0538632	0.0131983	0.00387963	3.65209e-05	38.62	52.81	55.45	49.41	32.09	31.38	194285	60194.9	1.68266e+07	2.21223e+07	4.50126e+07	26.07	31.01	1.31	8.18	12.54	45034.3	77972.6	76890	38389.3		48168	1.22393e+07	1.25761e+07
Q96RK0	Protein capicua homolog [OS=Homo sapiens]	0	84.691	25	20	103	20	1	1608	163.7	8.56	366.74	20	4.65	3.997	7.202	8.982	7.527	11.268	0.260158	0.139942	0.160695	0.0541453	0.0440727	0.0108614	48.84	33.99	44	29.42	32.5	27.32	1.00633e+06	921110	2.10708e+07	1.58853e+07	2.86105e+07	13.66	25.67	4.42	4.22	10.31	233261	421685	317674	337964	575227	1.12458e+06	1.51134e+07	1.67985e+07
P19338	Nucleolin [OS=Homo sapiens]	0	79.639	27	16	195	16	1	710	76.6	4.7	624.45	16	4.648	2.878	4.826	5.978	4.013	6.65	0.208236	0.301697	0.377046	0.0932398	0.271651	0.0959878	103.75	112.16	109.21	30.62	37.33	36.18	1.50539e+07	1.28303e+07	8.066e+07	5.63215e+07	9.33329e+07	113.15	11.88	13.05	9.48	5.73	1.89458e+07	5.10628e+06	4.62552e+06	6.54764e+06	7.86736e+06	1.55145e+07	6.8956e+07	5.4595e+07
Q14938-3	Isoform 3 of Nuclear factor 1 X-type [OS=Homo sapiens]	0	59.687	42	10	84	8	1	441	48.8	8.47	286.56	10	4.614	3.574	10.46	0.697		2.045	0.160112	0.177959	0.0332005	0.724363		0.957752	83.87	93.24	87.46	25.65		31.35	327307	546964	5.03911e+06	3.87353e+06	1.45222e+07	21.25	32.07	16.54	15.18	6.49	75868	207249	78104.9		430244	434240	3.51452e+06	3.76618e+06
Q9UMF0	intercellular adhesion molecule 5 [OS=Homo sapiens]	0.053	1.807	1	1	5	1	1	924	97.1	5.95	9.8	1	4.613	7.259	11.644	4.973	7.826	12.553	0.182179	0.017889	0.0283039	0.226561	0.0601107	0.00642046	43.88	43.88	43.88	30.14	30.14	26.11	1.21063e+06	1.12289e+06	5.5843e+06	8.78751e+06	1.40961e+07	53.08	27.29	5.86	19.01	11.84	398577	268564	371985	719260	701234	802902	4.08145e+06	3.86653e+06
Q02539	Histone H1.1 [OS=Homo sapiens]	0	26.611	21	5	75	2	1	215	21.8	10.99	215.2	5	4.604	3.076	10.096	6.938	3.837	13.482	0.198384	0.288446	0.0456573	0.134758	0.274293	0.00461943	88.08	83.45	84.4	21.84	36.59	38.39	651285	728100	8.50796e+06	5.3813e+06	1.77612e+07	116.49	16.58	10.48	5.32	26.17	782584	344335	93632.6	371570	447623	951638	5.22272e+06	6.35876e+06
Q8NEY8	Periphilin-1 [OS=Homo sapiens]	0	35.188	25	9	47	9	1	458	52.7	9.11	131.72	9	4.596	1.636	2.371	7.178	3.376	4.413	0.170422	0.713801	0.829491	0.121536	0.353846	0.316056	67.99	63.82	72.48	29.56	32.06	39.37	2.83698e+06	1.30027e+06	1.34353e+07	4.79153e+06	9.69522e+06	62.31	25.5	1.96	17.42	40.86	1.17007e+06	668844	871704	873292	812006	1.02907e+06	9.85772e+06	9.72565e+06
P62140	Serine/threonine-protein phosphatase PP1-beta catalytic subunit [OS=Homo sapiens]	0	98.177	60	14	209	5	1	327	37.2	6.19	732.33	14	4.572	2.678	3.234	3.102	1.502	2.194	0.23991	0.361659	0.665738	0.539676	0.939354	0.932292	57.28	60.77	64.76	22.58	37.61	50.27	1.44173e+06	4.24627e+06	2.30998e+07	1.51623e+07	1.6125e+07	106.68	39	9.9	19.6	23.18	1.88901e+06	762245	418955	2.16699e+06	2.5086e+06	7.72679e+06	1.63174e+07	1.72645e+07
Q7Z5J4	Retinoic acid-induced protein 1 [OS=Homo sapiens]	0	152.492	28	33	172	33	1	1906	203.2	8.79	535.93	33	4.56	3.658	7.696	8.136	5.254	12.881	0.232922	0.155122	0.132139	0.0737411	0.14063	0.00568648	75.67	59.43	79.27	51.84	68.4	64.46	798799	535807	2.47532e+07	2.20516e+07	4.68513e+07	30.14	53.16	10.79	37.57	12.38	270702	347474	245443	138780	538854	535807	1.80916e+07	1.66189e+07
Q92609-2	Isoform 2 of TBC1 domain family member 5 [OS=Homo sapiens]	0	16.964	6	3	12	3	1	817	91.2	6.33	38.51	3	4.532	0.01	0.01		0.01	0.01	0.0170181	4.36955e-17	4.68139e-17		4.28783e-17	5.05393e-17	0						107741	217426	488240				10.31						33104.9	93396.2	135781	222274
Q8N8R3-1	mitochondrial basic amino acids transporter [OS=Homo sapiens]	0.002	4.713	5	1	3	1	1	303	32	8.75	9.53	1	4.528	2.624	2.855	1.87	1.095	1.179	0.0141981	0.140268	0.277986	0.761805	0.982813	0.949047	36.15	10.68	1.38	43.45	19.62	17.3	82451.6	199598	373335	216348	235394		18.74	39.46	10.16	1.32		43592.3		78775.6	124647	225975	441188	210994
Q9UJY1	Heat shock protein beta-8 [OS=Homo sapiens]	0	24.471	36	5	21	5	1	196	21.6	5.12	56.82	5	4.496	2.206	2.968	11.183	5.488	7.048	0.201332	0.494855	0.556674	0.0362633	0.0774779	0.0777347	63.09	65.3	57.42	47.38	34.7	27.86	589786	357317	1.35945e+07	3.88729e+06	5.08587e+06	60.64	47.51	5.97	21.83	20.48		197165	286605	182349	346622	202758	9.64448e+06	1.10508e+07
Q9UQR0	Sex comb on midleg-like protein 2 [OS=Homo sapiens]	0	78.447	38	18	68	18	1	700	77.2	8.54	198.84	18	4.493	1.919	4.009	3.073	1.445	2.817	0.212315	0.605104	0.456656	0.646101	0.939354	0.724826	80.06	59.53	76.03	45.34	54.59	46.7	806329	2.02356e+06	1.06804e+07	3.06108e+06	9.48402e+06	43.9	34.56	7.51	6.08	9.74	223603	426308	111362	729445	1.2637e+06	2.88069e+06	7.80605e+06	7.0619e+06
O94855-2	Isoform 2 of Protein transport protein Sec24D [OS=Homo sapiens]	0	16.453	6	4	12	4	1	1033	113	7.25	35.01	4	4.464	1.916	2.043	100	100	100	0.049029	0.344013	0.592485	6.02719e-17	4.28783e-17	5.05393e-17	27.05	1.9	7.28				143158		979771	274345	292540			16.06	23.48	11.41		75688					538269	732271
O95619	YEATS domain-containing protein 4 [OS=Homo sapiens]	0	26.625	45	7	37	7	1	227	26.5	8.41	78.54	7	4.437	2.751	4.75	4.3	2.618	5.054	0.212193	0.327081	0.343673	0.417353	0.610226	0.222717	49.8	45.57	55.83	48.89	45.92	32.86	974238	1.69062e+06	9.58629e+06	6.35866e+06	1.06936e+07	55.32	11.31	9.46	20.67	4.86	178909	1.1015e+06	299349	764722	1.17457e+06	1.69062e+06	6.30632e+06	7.1647e+06
O94913	Pre-mRNA cleavage complex 2 protein Pcf11 [OS=Homo sapiens]	0	215.408	40	44	413	44	1	1555	172.9	8.48	1251.77	44	4.424	2.563	4.987	6.946	3.804	7.415	0.236638	0.384159	0.35368	0.0540214	0.303462	0.0642256	51.15	47.36	48.57	48.33	50.29	49.8	3.32885e+07	1.84949e+07	1.55455e+08	9.13233e+07	1.75516e+08	13.34	14.06	5.81	7.54	9.1	7.98776e+06	1.41024e+07	1.02284e+07	1.09992e+07	1.15499e+07	1.62942e+07	113619019	1.08472e+08
Q92989-1	Polyribonucleotide 5'-hydroxyl-kinase Clp1 [OS=Homo sapiens]	0	34.069	27	9	44	9	1	425	47.6	6.62	122.68	9	4.422	2.022	4.823	5.879	2.7	6.634	0.190263	0.576044	0.345426	0.19893	0.540923	0.0966649	59.63	60.18	58.4	49.63	41.76	52.19	2.27584e+06	2.23822e+06	1.55076e+07	6.89184e+06	1.97377e+07	48.72	21.31	6.56	7.1	9.65	834678	1.20324e+06	394288	832369	1.57296e+06	2.23822e+06	1.13342e+07	1.2819e+07
Q9H814	Phosphorylated adapter RNA export protein [OS=Homo sapiens]	0	22.164	24	6	16	6	1	394	44.4	5.4	53.93	6	4.405	1.776	3.743	2.947	1.188	2.573	0.167479	0.417877	0.277986	0.538036	0.956196	0.801293	16.03	24.7	15.53	18.43	16.39	18.43	376734	563333	3.22923e+06	605957	1.59004e+06	15.19	18.68	10.49	21.4	14.89		221864	103922	287484	312900	716500	2.36018e+06	2.48755e+06
P57052	Splicing regulator RBM11 [OS=Homo sapiens]	0	19.017	33	5	44	5	1	281	32.2	8.73	111.76	5	4.39	2.271	2.964	2.142	1.783	2.417	0.253967	0.503922	0.641395	0.879725	0.821039	0.855543	84.22	81.16	75.5	22.82	31.67	32.81	512968	2.96155e+06	8.09368e+06	5.99098e+06	8.05594e+06	134.64	7.72	10.46	14.91	5.29	731913	271207	17967	1.51136e+06	1.75379e+06	3.26525e+06	5.91549e+06	6.14383e+06
Q8IUD2-4	Isoform 4 of ELKS/Rab6-interacting/CAST family member 1 [OS=Homo sapiens]	0	42.173	18	13	35	12	1	948	108.7	6.61	87.11	13	4.372	0.01		1.136	0.01	0.567	0.15139	4.36955e-17		0.967461	4.28783e-17	0.317332	54.92			44.86		13.65	159062	1.7144e+06	2.6363e+06		375825	15.19	49.63	8.61		13.55		75499.7	54438.9	735807	1.07063e+06	3.45873e+06	2.16658e+06	1.97034e+06
O75362	zinc finger protein 217 [OS=Homo sapiens]	0	66.832	18	13	78	12	1	1048	115.2	8.48	236.45	13	4.361	6.813	7.56	3.493	5.693	7.213	0.165886	0.0201344	0.115374	0.458557	0.113908	0.0711376	41.78	84.28	78.07	18.15	36.43	35.47	470057	592491	3.58619e+06	7.99619e+06	1.01093e+07	101.54	31.4	12.66	7.74	7.21	342724	67158.8	144432	289450	602211	592491	2.4682e+06	2.68028e+06
P26368	Splicing factor U2AF 65 kDa subunit [OS=Homo sapiens]	0	67.563	48	12	72	12	1	475	53.5	9.09	214.89	12	4.33	3.882	5.805	7.154	4.726	8.904	0.227311	0.146111	0.240945	0.122465	0.212689	0.0310908	132.25	130.47	130.69	32.63	27.32	32.24	948763	1.3583e+06	1.29766e+07	8.45228e+06	1.73783e+07	152.76	9.14	8.26	11.36	11.8	4.72595e+06	501613	243761	596527	848246	1.38951e+06	9.4843e+06	8.74537e+06
Q9BSM1	Polycomb group RING finger protein 1 [OS=Homo sapiens]	0	15.585	24	5	18	5	1	259	30.3	8.91	42.84	5	4.266	6.122	7.616	7.191	10.553	12.577	0.220468	0.0284236	0.118648	0.0813892	0.0157932	0.00636363	63.52	80.6	47.52	39.69	65.96	25.39	993830	346052	5.64318e+06	7.18128e+06	1.00682e+07	43.49	45.27	19.46	27.38	6.29	250014	525440	127769	165560	431176	346052	4.12448e+06	3.31467e+06
Q9UMS4	Pre-mRNA-processing factor 19 [OS=Homo sapiens]	0	66.873	52	14	108	14	1	504	55.1	6.61	316.54	14	4.253	2.898	4.195	5.236	3.466	4.739	0.258465	0.297055	0.478502	0.140981	0.36655	0.264209	89.55	93.63	91.7	43.93	45.5	43.39	6.19186e+06	7.88943e+06	4.99462e+07	3.65863e+07	4.44224e+07	97.6	21.12	6.16	8.65	13.71	6.28361e+06	2.62187e+06	1.90254e+06	3.28256e+06	4.92689e+06	9.82122e+06	3.48452e+07	3.73293e+07
Q07666	KH domain-containing, RNA-binding, signal transduction-associated protein 1 [OS=Homo sapiens]	0	51.632	24	8	72	8	1	443	48.2	8.66	223.05	8	4.228	2.757	3.466	4.856	2.898	3.64	0.29778	0.309963	0.615081	0.285302	0.549569	0.479337	135.16	136.64	134.08	29.46	27.61	30.99	2.50411e+06	3.62862e+06	1.86978e+07	1.06819e+07	1.50231e+07	153.68	5.1	11.02	8.48	16.4	1.40646e+07	1.28282e+06	769424	1.86818e+06	2.08142e+06	3.62862e+06	1.45278e+07	1.19373e+07
P11532-1	Dystrophin [OS=Homo sapiens]	0.01	2.884	0	1	2	1	1	3685	426.5	5.88	3.93	1	4.185	3.235	5.613	9.219	8.39	13.368	0.190598	0.17818	0.0980429	0.0142833	0.00705849	0.00478151	40.48	39.25	32.64	7.35	7.82	12.72	594284	276223	2.54285e+06	2.32493e+06	3.69264e+06	44.59	3.62	14.72	13.43	11.19	137752	306076	367646	144616		269247	1770807	1.9005e+06
Q5VT52-3	Isoform 3 of Regulation of nuclear pre-mRNA domain-containing protein 2 [OS=Homo sapiens]	0	263.305	58	46	358	1	1	1435	152.8	6.98	1228.41	46	4.181	3.089	5.366	100	100	100	0.0650938	0.0747324	0.0531784	6.02719e-17	4.28783e-17	5.05393e-17	25.27	31.93	17.43				219973		919791	679572	1.18045e+06	17.81		26.5	32.37	6.38	64168.1	116300	60478.6				557695	951304
Q99856	AT-rich interactive domain-containing protein 3A [OS=Homo sapiens]	0	50.923	24	10	47	9	1	593	62.9	4.91	170.43	10	4.18	3.834	6.472	5.451	4.107	8.902	0.20334	0.154889	0.142883	0.167372	0.207404	0.0311109	42.48	69.07	71.18	59.93	31.59	72.22	587969	722287	4.54302e+06	4.04395e+06	7.80819e+06	128.41	24.39	29.23	18.76	30.24	1.17929e+06	250070	180662	514827	400738	722287	2.75119e+06	3.3954e+06
O15294	UDP-N-acetylglucosamine--peptide N-acetylglucosaminyltransferase 110 kDa subunit [OS=Homo sapiens]	0	238.302	55	40	392	40	1	1046	116.9	6.7	1289.35	40	4.18	2.211	4.908	4.556	2.333	5.14	0.268993	0.508627	0.365738	0.207896	0.674824	0.2131	53.04	54.13	63.44	34.1	34.62	37.46	1.78698e+07	1.80905e+07	8.86847e+07	4.4396e+07	1.01566e+08	25.33	10.73	4.4	11.98	20	4.52932e+06	6.17226e+06	5.49075e+06	9.23209e+06	9.52165e+06	1.87537e+07	6.57015e+07	6.18351e+07
Q9UBW7	Zinc finger MYM-type protein 2 [OS=Homo sapiens]	0	161.838	34	35	221	35	1	1377	154.8	6.34	665.42	35	4.18	2.366	3.88	6.271	3.563	6.72	0.268993	0.449738	0.541662	0.0788425	0.346202	0.0926769	57.37	60.25	53.2	51.52	58.2	46.69	5.56382e+06	3.44811e+06	4.01854e+07	2.1225e+07	3.5848e+07	50.36	21.85	11.63	18.15	3.81	2.59554e+06	2.40947e+06	1.70956e+06	1.64167e+06	2.15332e+06	4.7601e+06	2.93706e+07	2.68306e+07
Q08117	amino-terminal enhancer of split [OS=Homo sapiens]	0	15.047	25	4	31	4	1	197	22	6.37	81.89	4	4.174	3.186	6.519	8.144	5.274	10.246	0.226401	0.258851	0.171625	0.0547878	0.124739	0.0169206	44.07	34.72	33.74	29.73	16.05	21.21	793679	370271	6.06797e+06	4.8363e+06	9.74133e+06	27.93	47.05	9.83	4.1	15.17	176895	648415	243870	247705	231231	168171	4.09444e+06	5.08431e+06
Q9BYE4	Small proline-rich protein 2G [OS=Homo sapiens]	0.002	4.475	18	1	2	1	1	73	8.2	7.96	6.51	1	4.139	0.01	0.01	100			0.0592431	4.36955e-17	4.68139e-17	6.02719e-17			148.37						213634		884185			100.04					119613	46760.3						660831
P51843	nuclear receptor subfamily 0 group B member 1 [OS=Homo sapiens]	0	123.095	61	21	184	21	1	470	51.7	8.07	616.43	21	4.1	2.213	1.957	4.055	2.402	1.894	0.282314	0.507253	0.931282	0.279695	0.653691	0.971961	88.5	89.15	83.53	32	38.78	36.89	6.23884e+06	1.05854e+07	3.96207e+07	2.40039e+07	2.08326e+07	96.27	12.12	2.53	6.42	14.25	6.85584e+06	3.29849e+06	1.90639e+06	4.47439e+06	6.61051e+06	1.11155e+07	2.82503e+07	2.96121e+07
P36873-2	Isoform Gamma-2 of Serine/threonine-protein phosphatase PP1-gamma catalytic subunit [OS=Homo sapiens]	0	102.85	60	15	229	4	1	337	38.5	6.13	763.41	15	4.092	2.113	4.986	4.852	2.18	5.955	0.271002	0.568279	0.336089	0.298738	0.698363	0.139084	45.78	53.57	49.83	38.61	32.97	27.76	3.31028e+06	2.84518e+06	1.52064e+07	6.5034e+06	1.80775e+07	57.31	12.89	11.98	25.51	7.67	1.46761e+06	1.05529e+06	1.01713e+06	1.21367e+06	1.92271e+06	2.84518e+06	10901147	1.37586e+07
Q12996-1	Cleavage stimulation factor subunit 3 [OS=Homo sapiens]	0	56.56	26	14	50	14	1	717	82.9	8.12	153.77	14	4.065	1.305	4.191	11.925	6.596	9.398	0.244522	0.756582	0.295655	0.0119732	0.00773724	0.0247322	42.99	65.59	63.87	4.94	4.94	9.07	375138	116690	6.01301e+06	949819	5.4237e+06	67.48	4.71	13.3	36.37	24.07	146160	117996		61567.1		112868	5.17426e+06	4.08179e+06
Q92925-1	SWI/SNF-related matrix-associated actin-dependent regulator of chromatin subfamily D member 2 [OS=Homo sapiens]	0	95.906	42	19	152	15	1	531	58.9	9.64	498.46	19	4.059	3.51	6.039	6.115	4.866	9.31	0.269146	0.178059	0.24274	0.180979	0.156682	0.0256997	62.04	71.05	65.39	46.68	43.66	38.36	2.74709e+06	1.41407e+06	1.6401e+07	1.68466e+07	3.00285e+07	54.83	7.62	6.93	22.29	13.27	1.31634e+06	1.09445e+06	844083	661475	943185	1.41407e+06	1.19706e+07	1.37801e+07
Q9Y6Q9-1	Nuclear receptor coactivator 3 [OS=Homo sapiens]	0	207.228	39	34	264	34	1	1424	155.2	7.47	958.81	34	4.041	3.309	6.445	8.254	6.777	14.13	0.292073	0.214288	0.204597	0.0265629	0.0659582	0.00366181	52.46	55.97	56.53	47.2	50.73	54.03	7.94889e+06	3.48161e+06	4.74748e+07	4.05633e+07	9.19776e+07	35.86	40.8	9.34	7.91	6.75	1.84251e+06	2.45086e+06	3.0663e+06	2.86467e+06	2.17424e+06	2.52591e+06	3.46983e+07	3.37555e+07
Q9Y2X9	Zinc finger protein 281 [OS=Homo sapiens]	0	98.094	34	16	141	16	1	895	96.9	8.48	502.07	16	4.039	2.625	4.747	4.898	3.025	6.067	0.294634	0.394245	0.394156	0.289038	0.512051	0.130645	54.32	53.23	79.16	31.8	46.68	48.3	2.04873e+06	2.68334e+06	1.79246e+07	1.20323e+07	2.66531e+07	46.41	6.76	17.76	22.74	11.64	175369	1.10148e+06	629502	1.50281e+06	1.61555e+06	2.68334e+06	1.31007e+07	1.22831e+07
Q9ULL5-3	Isoform 3 of Proline-rich protein 12 [OS=Homo sapiens]	0	191.131	37	38	180	38	1	2036	210.9	7.87	656.85	38	4.006	3.514	10.398	6.295	6.456	14.557	0.344024	0.181304	0.0528911	0.161517	0.0766964	0.0031243	38.58	29.45	48.09	31.28	43.87	32.5	1.36085e+06	1.27199e+06	2.03468e+07	2.41292e+07	5.40395e+07	79.33	28.41	12.13	10.28	6.79	23571	871505	418140	649130	990695	879804	1.48711e+07	1.40401e+07
O43290	U4/U6.U5 tri-snRNP-associated protein 1 [OS=Homo sapiens]	0	50.328	21	11	29	11	1	800	90.2	6.13	95	11	3.989	2.839	5.065	2.387	1.66	3.007	0.220462	0.160532	0.138711	0.728617	0.771435	0.670662	13.81	12.61	11.75	28.65	32.11	30.14	196163	252360	3.52237e+06	1.72013e+06	3.93701e+06		114.8	18.33	48.56	16.81		103712		128786	106636	1.45326e+06	2.57443e+06	2.26061e+06
P13056-1	Nuclear receptor subfamily 2 group C member 1 [OS=Homo sapiens]	0	36.582	17	7	46	7	1	603	67.3	6.32	138.31	7	3.963	2.408	5.288	4.137	2.535	5.17	0.218994	0.346504	0.225461	0.329633	0.404296	0.209635	10.91	22.49	4.37	12.28	14.52	14.98	108951	183092	4.40984e+06	2.54489e+06	6.09613e+06	64.98	33.03	8.94	32.96	12.89		94652.3	20373	93436.9	106192	300752	3.22306e+06	2.96674e+06
Q9NWW5	ceroid-lipofuscinosis neuronal protein 6 [OS=Homo sapiens]	0.002	4.727	7	1	2	1	1	311	35.9	8.87	7.06	1	3.963	2.509	4.724	1.59	1.083	2.185	0.0511722	0.162224	0.0707886	0.864354	0.98303	0.934011	58.47	63.52	64.47	14.94	34.01	41.46	181042	346248	574673	460154	884535	62.47	39.72	31.5	19.16	12.34		153816	34616.3	176399	216229	654759	684320	410829
P22670	MHC class II regulatory factor RFX1 [OS=Homo sapiens]	0	52.719	15	10	62	10	1	979	104.7	6.29	213	10	3.961	1.722	4.479	8.579	4.273	10.792	0.295351	0.677942	0.388097	0.0691518	0.165714	0.0133175	59.4	123.64	73.46	22.89	41.24	54.84	237732	375411	8.4247e+06	4.11396e+06	1.20422e+07	80.5	12.36	10.29	3.85	1.81	105178	65851.2			214774	409789	6.15743e+06	6.17601e+06
Q96NM4-2	Isoform 2 of TOX high mobility group box family member 2 [OS=Homo sapiens]	0	32.797	11	4	59	2	1	515	54.6	7.77	210.73	4	3.946	1.473	3.429	5.691	2.469	5.231	0.242112	0.732034	0.384988	0.153692	0.443077	0.203098	12.86	22.16	13.17	42.58	54.9	36.65	611977	556503	4.32541e+06	2.02801e+06	3.65628e+06	13.07	9.86	9.7	12.96	8.53	129295		206302	326918	347532	532321	3.16135e+06	2.85616e+06
P15923-2	Isoform E47 of Transcription factor E2-alpha [OS=Homo sapiens]	0	77.712	58	14	84	14	1	651	67.2	6.71	301.92	14	3.931	2.176	6.276	7.011	3.733	10.189	0.27122	0.530134	0.207113	0.128734	0.300302	0.0173138	94.65	84.82	79.98	76.63	93.57	63.29	1.74864e+06	633220	1.42724e+07	8.08023e+06	2.05394e+07	31.08	47.79	5.76	7.38	5.29	226539	970771	537294	290454	802728	633220	1.00176e+07	1.06671e+07
Q9Y6R0	Numb-like protein [OS=Homo sapiens]	0	28.408	16	7	33	5	1	609	64.9	8.85	104.06	7	3.919	1.873	4.763	1.399	0.461	1.1	0.286356	0.535217	0.179848	0.995935	0.579041	0.910357	55.74	71.75	60.62	43.03	8.5	18.27	542700	5.11692e+06	6.88532e+06	1.78491e+06	4.19597e+06	7.44	14.48	9.4	7.26	8.92	139922	286927	161170	2.61131e+06	3.37451e+06	4.06599e+06	5.03234e+06	4.78296e+06
Q9P2N6	KAT8 regulatory NSL complex subunit 3 [OS=Homo sapiens]	0	39.875	20	10	18	10	1	904	95.9	9.39	63.74	10	3.91	1.541	1.384	4.115	1.486	1.917	0.189679	0.522016	0.914333	0.24928	0.813074	0.96751	78.13	61	70.62	19.33	32.91	37.45	139007	123356	2.20714e+06	224017	611766	91.28	7.32	13.89	54.81	22.37	109485	43255.3	42711.8	62951.9	87079.7	122938	1.7104e+06	1.64959e+06
P18583-5	Isoform D of Protein SON [OS=Homo sapiens]	0	145.511	23	35	197	35	1	2459	266.9	5.73	568.15	35	3.874	8.292	5.178	7.677	17.876	9.908	0.322912	0.00773949	0.330627	0.0424833	0.00130808	0.019577	70.24	67.97	71.01	44.41	35.45	35.48	2.04147e+06	1.14679e+06	2.73475e+07	6.7863e+07	3.80971e+07	87.44	11.7	11.76	9.73	29.58	1.60246e+06	737700	627273	585239	580247	1.1471e+06	2.05494e+07	2.04393e+07
Q6W2J9-1	BCL-6 corepressor [OS=Homo sapiens]	0	321.056	49	58	470	57	1	1755	192.1	6.48	1521.36	58	3.84	3.714	6.386	6.558	6.501	11.376	0.326762	0.155437	0.209351	0.0673416	0.0749971	0.0103774	67.56	60.43	67.59	50	46.08	48.48	1.68577e+07	9.4368e+06	9.46208e+07	9.01316e+07	1.66531e+08	29.4	15.3	10.36	8.43	4.35	3.90752e+06	6.84797e+06	7.14507e+06	5.61503e+06	5.89321e+06	8.09491e+06	6.91563e+07	6.47158e+07
P54198	Protein HIRA [OS=Homo sapiens]	0	75.028	28	18	71	18	1	1017	111.8	8.07	217.53	18	3.83	1.58	2.295	7.495	3.416	4.797	0.311504	0.723028	0.81024	0.122481	0.2465	0.255715	6	18.04	17.48	69.28	31.73	88.43	117202	243519	1.01838e+07	3.09687e+06	6.70636e+06	37.26	67.07	6.98	31.41	11.4	20741.9	81158.9		74214.9		407777	7.11021e+06	8.32862e+06
P09651-1	Heterogeneous nuclear ribonucleoprotein A1 [OS=Homo sapiens]	0	129.101	52	19	280	17	1	372	38.7	9.13	846.88	19	3.791	3.002	3.749	6.367	5.33	6.413	0.335198	0.272142	0.566186	0.0747677	0.134814	0.108716	134.46	132.7	133.04	28.23	38.86	41.89	2.10537e+07	1.53394e+07	106538707	9.837e+07	123930232	143.43	4.65	4.89	15.28	13.63	5.8327e+07	6.14493e+06	6.46906e+06	8.27112e+06	9.57933e+06	1.47827e+07	8.27038e+07	7.682e+07
O14641	Segment polarity protein dishevelled homolog DVL-2 [OS=Homo sapiens]	0	58.101	33	13	87	10	1	736	78.9	6.02	291.24	13	3.786	3.694	6.537	1.864	1.706	2.945	0.329695	0.159612	0.17431	0.944925	0.864643	0.687791	26.58	37.21	56.58	24.17	37.34	39.66	730723	2.96013e+06	8.15421e+06	6.79903e+06	1.04746e+07	70.94	36.56	3.68	15.46	23.77	224739	386335	39861.4	1.24666e+06	1.84858e+06	4.81057e+06	6.24657e+06	5.94286e+06
P23246-1	splicing factor, proline- and glutamine-rich [OS=Homo sapiens]	0	268.33	51	31	671	30	1	707	76.1	9.44	2283.8	31	3.765	1.896	2.498	6.027	3.174	4.08	0.340938	0.632052	0.835353	0.0905325	0.431145	0.375012	66.64	67.02	63.19	38.29	36.47	35.49	1.96263e+08	1.25412e+08	9.20542e+08	4.23732e+08	5.77197e+08	43.09	8.66	8.47	7.86	16.5	64954562	5.88702e+07	6.03047e+07	6.59749e+07	7.8319e+07	1.09458e+08	6.79949e+08	5.95113e+08
P09661	U2 small nuclear ribonucleoprotein A' [OS=Homo sapiens]	0	74.632	50	14	165	14	1	255	28.4	8.62	527.87	14	3.764	3.502	3.424	5.188	4.33	4.264	0.341024	0.183338	0.63933	0.144777	0.230316	0.341123	69.64	57.76	63.48	49.71	63.92	60.44	1.52716e+07	1.62976e+07	8.8264e+07	7.20036e+07	7.10284e+07	25.94	11.08	4.04	17.18	4.66	5.11069e+06	7.27146e+06	4.69243e+06	7.76891e+06	1.01778e+07	1.88459e+07	6.45103e+07	6.21771e+07
Q96I24-1	Far upstream element-binding protein 3 [OS=Homo sapiens]	0	109.893	57	20	175	18	1	572	61.6	8.38	568.92	20	3.763	2.334	2.906	3.473	2.032	2.547	0.341304	0.461963	0.736075	0.398057	0.770228	0.811505	66.35	68.79	69.2	29.26	37.66	33.89	3.42092e+06	9.31798e+06	3.75451e+07	2.2263e+07	2.74503e+07	94.84	3.07	13.7	9.05	16.96	3.37143e+06	1.80865e+06	882110	4.92844e+06	5.81901e+06	9.08659e+06	2.85178e+07	2.23852e+07
P04004	Vitronectin [OS=Homo sapiens]	0	14.433	6	3	20	3	1	478	54.3	5.8	62.73	3	3.761	3.261	1.638	7.438	13.163	3.162	0.244043	0.218709	0.9051	0.0512968	0.00885209	0.616978	141.15	140.65	94.93	25.58	64.6	38.51	956307	425233	3.61094e+06	7.80068e+06	914462	160.89	33.87	7.83	58.47	82.41	5.76884e+06	151796	293839	217008	195376	615073	2.46266e+06	2.69878e+06
Q9ULU4-19	Isoform 19 of Protein kinase C-binding protein 1 [OS=Homo sapiens]	0	47.985	12	10	33	10	1	1241	137.9	6.93	104.02	10	3.753	1.024	2.23	2.582	0.598	1.573	0.249038	0.892613	0.70104	0.718443	0.676968	0.999378	57.53	24.65	54.78	34.74	24.93	40.77	466322	389161	3.75988e+06	211483	1.75587e+06	82.44	96.42	8.72	48.04	39.63	194225	246545	24026.6	198600	43372	981889	3.16067e+06	2.8101e+06
Q15468-2	Isoform 2 of SCL-interrupting locus protein [OS=Homo sapiens]	0	9.213	3	2	5	2	1	1288	143	6.46	17.58	2	3.742	0.01	0.01	1.887	0.01	0.01	0.037612	4.36955e-17	4.68139e-17	0.708913	4.28783e-17	5.05393e-17	110.34			18.22			122161	242199	457133			84.43	17.25					128580	18854.5	109341	170977		334109
Q96QS3	Homeobox protein ARX [OS=Homo sapiens]	0	11.285	8	3	7	2	1	562	58.1	5.24	27.29	3	3.74	3.741	10.865	2.335	2.492	6.4	0.0438208	0.0454658	0.000373652	0.40827	0.290626	0.0673661	16.92	6.96	22.87	15.93	29.11	20.22	45016.1	73591.3	168354	168385	489117		15.42	14.33	28.32	20.17		23800.1		33662.1		82103.2	109002	147991
O75884-1	Putative hydrolase RBBP9 [OS=Homo sapiens]	0.002	4.657	18	2	5	2	1	186	21	6.2	13.9	2	3.689	1.871	3.463	1.381	0.767	1.463	0.0448566	0.375883	0.25059	0.949172	0.899898	0.988719	106.49	97.97	113.17	29.53	32.69	38.27	167554	377519	466107	313462	694818	99.58	24.31	38.89	54.44	25.8		212599	21452.2	192659	202473	515318	623751	334645
Q9BQ61	Uncharacterized protein C19orf43 [OS=Homo sapiens]	0	32.593	38	5	67	5	1	176	18.4	9.44	193.93	5	3.67	2.244	4.46	4.067	2.965	4.42	0.360874	0.485869	0.43321	0.275045	0.487415	0.31471	59.47	59.23	52.64	68.13	51.78	42.81	5.26525e+06	4.855e+06	2.48742e+07	1.63772e+07	2.82537e+07	15.26	35.42	5.41	4.59	6.61	1.22046e+06	3.36112e+06	1.45167e+06	1909388	3.03191e+06	7.43019e+06	1.818e+07	1.78846e+07
P56270-2	Isoform 2 of Myc-associated zinc finger protein [OS=Homo sapiens]	0	18.267	13	5	25	5	1	493	51	9.1	67.28	5	3.651	1.935	4.488	100	100	100	0.257699	0.596578	0.383398	6.02719e-17	4.28783e-17	5.05393e-17	5.68	38.64	31.79				532763		4.08585e+06	3.8412e+06	8.82656e+06			0.41	16.85	0.93	123492						2.98626e+06	3.06787e+06
Q86XP3-1	ATP-dependent RNA helicase DDX42 [OS=Homo sapiens]	0	103.073	40	23	120	23	1	938	102.9	7.02	363.99	23	3.625	1.918	2.882	3.632	1.84	2.765	0.37668	0.615436	0.736964	0.398057	0.818684	0.742431	49.4	48.05	44.45	41.54	38.27	37.66	3.9207e+06	4.85734e+06	2.28458e+07	1.15644e+07	1.33574e+07	27.93	16.29	7.77	5.23	3.32	908797	2.24298e+06	737819	1.92003e+06	3.03337e+06	5.19811e+06	1.84149e+07	1.70747e+07
Q92541	RNA polymerase-associated protein RTF1 homolog [OS=Homo sapiens]	0	17.301	8	5	16	5	1	710	80.3	8.15	43.42	5	3.62	1.27	3.142	3.075	0.954	1.925	0.263212	0.742453	0.39316	0.572396	0.98303	0.96751	11.95	27.63	10.25	27.62	34.47	26.02	529395	518156	4.26077e+06	442114	2.526e+06		48.45	3.82	52.83	20.45		279892		93430.9	338756	518156	3.11411e+06	3.26631e+06
Q93009	Ubiquitin carboxyl-terminal hydrolase 7 [OS=Homo sapiens]	0	212.944	57	43	356	43	1	1102	128.2	5.55	1107.48	43	3.569	1.935	3.489	3.761	2.148	3.75	0.383278	0.615416	0.62369	0.333144	0.729238	0.448765	59.72	62.17	63.3	28.88	31.47	39.47	1.46746e+07	1.71319e+07	7.37779e+07	4.03758e+07	6.67019e+07	57.63	3.88	1.99	6.31	29.28	7.42917e+06	5.96304e+06	4.50898e+06	8.74288e+06	1.05551e+07	1.81685e+07	5.39226e+07	5.7058e+07
Q9UBB9-1	Tuftelin-interacting protein 11 [OS=Homo sapiens]	0	59.172	24	15	57	15	1	837	96.8	5.67	162.11	15	3.541	1.759	2.393	3.095	1.382	2.151	0.364979	0.665509	0.781471	0.628733	0.94196	0.940934	57.16	74.22	62.34	36.76	51.13	45.98	1.29909e+06	1.0905e+06	9.08771e+06	3.4742e+06	5.5672e+06	51.14	38.54	8.44	28.2	14.67	301123	1.00326e+06	185366	480547	681011	1.87611e+06	6.83618e+06	6.79207e+06
Q9Y651	Transcription factor SOX-21 [OS=Homo sapiens]	0.002	4.787	4	1	3	1	1	276	28.6	9.73	10.54	1	3.541	2.696	8.751	11.301	8.604	23.533	0.247839	0.157117	0.0146965	0.00106478	0.00162031	0.000183468	54.98	54.98	68.54	30.23	30.23	42.58	344933	108067	1.22127e+06	929824	2.22265e+06	52.73	29.93	4.35	12.82	49.92	127085	91827.3	105986	55149.6	98914	89763.7	827413	912765
P51991-1	Heterogeneous nuclear ribonucleoprotein A3 [OS=Homo sapiens]	0	92.574	37	13	215	12	1	378	39.6	9.01	681.95	13	3.526	3.384	4.193	4.768	4.328	6.35	0.391495	0.201594	0.478502	0.183399	0.230413	0.112527	131.92	132.82	133.27	48.39	45.76	50.88	6.7521e+06	7.59718e+06	4.16094e+07	3.90346e+07	5.28471e+07	147.6	13.4	12.67	22.01	19.2	2.39564e+07	2.41225e+06	2.07468e+06	3.52291e+06	4.74438e+06	8.96278e+06	3.04114e+07	2.77302e+07
O43172-1	U4/U6 small nuclear ribonucleoprotein Prp4 [OS=Homo sapiens]	0	87.888	51	19	133	19	1	522	58.4	7.42	414.09	19	3.519	1.869	3.105	3.455	1.937	2.542	0.392002	0.66626	0.703632	0.402678	0.802062	0.811747	55.33	50.96	61.58	25.01	37.77	40.15	4.74032e+06	7.80348e+06	3.04307e+07	1.6166e+07	2.56436e+07	32.53	13.62	5.37	7.82	2.98	1.78095e+06	2.50622e+06	1.33911e+06	3.98233e+06	4.54477e+06	9.41206e+06	2.22412e+07	2.17677e+07
Q6MZP7	Protein lin-54 homolog [OS=Homo sapiens]	0	31.545	16	8	32	8	1	749	79.4	9.01	99.35	8	3.496	2.15	4.292	2.741	1.605	3.381	0.334486	0.444434	0.349994	0.666966	0.793772	0.55366	16.13	18.32	20.09	23.67	30.33	36.16	611171	760719	5.16926e+06	2.10488e+06	5.60407e+06		44.2	3.5	32.15	6.03		323127		280949	656443		3.7781e+06	4.07021e+06
Q8WVC0-1	RNA polymerase-associated protein LEO1 [OS=Homo sapiens]	0.002	5.661	3	2	5	2	1	666	75.4	4.51	14.51	2	3.488	1.966	2.102	2.923	2.012	2.329	0.165886	0.34104	0.688363	0.410707	0.56028	0.893498	41.69	38.11	49.25	22.11	42.91	25.56	255618	249875	1.1244e+06	502650	1.11905e+06	45.91	1.9	26.3	39.81	17.59	82982.1	96496.7		129240		246547	1.25401e+06	840368
Q8N3X1-2	Isoform 2 of Formin-binding protein 4 [OS=Homo sapiens]	0	14.058	7	3	7	3	1	1019	110.4	4.75	23.01	3	3.455	2.797	1.992	1.779	1.005	1.12	0.154378	0.1103	0.588033	0.866602	0.999942	0.922147	41.6	41.54	38.29	27.93	13.08	9.27	166847	190460	981208	613655	383862	40.41		14.96	13.08	35.87	51889.3	65746.5				190460	717144	745988
O43447	peptidyl-prolyl cis-trans isomerase H [OS=Homo sapiens]	0	10.66	18	3	13	3	1	177	19.2	8.07	30.08	3	3.454	1.212	2.295	4.394	2.044	3.063	0.291605	0.860032	0.700889	0.228096	0.571379	0.652779	106.25	88.52	103.48	27.51	34.59	45.59	349773	262105	2.0527e+06	1.47986e+06	1.38786e+06	118.54	29.06	6.03	13.24	24.78	575986	165294	107473	118355	245820	262105	1.57579e+06	1.42824e+06
A3KN83-1	protein strawberry notch homolog 1 [OS=Homo sapiens]	0	39.781	9	10	30	7	1	1393	154.2	7.88	89.55	10	3.452	1.657	2.923	2.13	1.146	1.534	0.307617	0.610326	0.463337	0.798481	0.971668	0.99598	29.66	28.11	45.63	37.71	40.63	22.3	324271	761764	2.64825e+06	1.25104e+06	1.74692e+06	53.17	52.42	8.89	24.37	3.94	46267.3	309130	99637.2	266629	475716	1.44019e+06	2.24292e+06	1.97927e+06
P05166-1	propionyl-CoA carboxylase beta chain, mitochondrial [OS=Homo sapiens]	0	124.386	56	22	157	22	1	539	58.2	7.64	511.13	22	3.441	2.344	7.806	3.186	2.379	8.257	0.454659	0.433484	0.1271	0.586363	0.665858	0.0421489	84.4	55.49	76.55	50.89	54.55	48.48	809516	2.0387e+06	2.34491e+07	1.41137e+07	7.95516e+07	18.93	99.91	28.5	36.21	6.83	187642	523320	208473	726716	1.27315e+06	8.76338e+06	2.29729e+07	1.75256e+07
P61026	ras-related protein rab-10 [OS=Homo sapiens]	0	16.43	20	4	59	1	1	200	22.5	8.38	150.83	4	3.419	3.02	4.887	2.103	1.814	2.635	0.124327	0.0820697	0.0796115	0.751568	0.65123	0.77795	63.76	69.39	30.69	57.1	58.47	59.58	236316	455106	807916	713585	1.20002e+06	139.18	58.71	22.32	26.53	15	688101	111621	72611.5		182707	707942	579639	603828
Q9NPG3-1	ubinuclein-1 [OS=Homo sapiens]	0	54.013	20	15	39	15	1	1134	121.4	9.33	113.7	15	3.394	0.786	1.945	8.691	2.619	5.048	0.371486	0.999217	0.811482	0.0372417	0.290626	0.22333	21.12	36.47	20.04	22.59	2.99	16.37	245732	102667	5.44876e+06	1.10221e+06	2.04789e+06	7.86		8.7	18.76	19.53	60218.5		71418.6			102667	3.98831e+06	3.49064e+06
Q15532	Protein SSXT [OS=Homo sapiens]	0.001	7.365	7	2	10	2	1	418	45.9	6.46	35.36	2	3.389	1.351	6.025	100	100	100	0.31183	0.717084	0.1626	6.02719e-17	4.28783e-17	5.05393e-17	0.11	24.51	20.52				460650		2.34708e+06	917214	5.81918e+06			8.27	51.28	50.92	106776						1.71543e+06	1.5277e+06
P18847	Cyclic AMP-dependent transcription factor ATF-3 [OS=Homo sapiens]	0	10.723	21	3	16	3	1	181	20.6	8.54	38.72	3	3.363	5.553	5.244	5.859	9.045	9.445	0.315621	0.0504394	0.249671	0.127609	0.0207507	0.0242427	33.95	31.83	23.74	52.87	31.83	23.29	638998	325869	3.93982e+06	5.79038e+06	7.71443e+06	27.75	22.46	23.55	14.81	1.91	157412	205114	196342	136197	203503	416960	2.87953e+06	2.13969e+06
O75533-1	splicing factor 3B subunit 1 [OS=Homo sapiens]	0	300.282	58	51	566	51	1	1304	145.7	7.09	1917.32	51	3.359	2.312	3.099	3.147	2.183	2.931	0.428224	0.468807	0.70837	0.480254	0.717195	0.691335	50.21	52.21	49.04	39.53	37.26	39.39	2.83842e+07	3.00997e+07	1.04482e+08	6.91547e+07	8.83691e+07	25.03	11.27	7.43	7.54	11.98	7.03188e+06	9.70172e+06	8.72147e+06	1.53607e+07	1.87727e+07	3.63629e+07	7.63635e+07	6.99853e+07
Q9UHX1-2	Isoform 2 of Poly(U)-binding-splicing factor PUF60 [OS=Homo sapiens]	0	71	38	12	122	12	1	542	58.1	5.35	369.36	12	3.35	2.043	2.728	3.822	2.316	3.363	0.429762	0.578314	0.781471	0.321309	0.676968	0.557651	55.24	59.44	60	34.74	33.77	39.64	6.10903e+06	5.48744e+06	2.73977e+07	1.52504e+07	2.0556e+07	47.83	31.58	6.36	11.57	7.74	2.47347e+06	3.22986e+06	1.27992e+06	2.80039e+06	3.22455e+06	8.87398e+06	20400750	1.84969e+07
Q99504	eyes absent homolog 3 [OS=Homo sapiens]	0	30.628	17	7	35	7	1	573	62.6	5.21	124.11	7	3.349	3.34	5.214	5.152	4.701	8.696	0.330055	0.0789605	0.162595	0.102968	0.0401278	0.0342396	38.51	41.77	57.63	59.33	20.48	41.86	328214	55202.3	1.84655e+06	1.09974e+06	4.1937e+06	32.79	102.82	13.19	40.67	11.14	96340.5	137032		149861	33676	55202.3	1.3496e+06	1365537
Q6PI26	Protein SHQ1 homolog [OS=Homo sapiens]	0.059	1.756	1	1	7	1	1	577	65.1	4.79	15.44	1	3.334	1.495	2.468	5.959	2.671	4.41	0.433854	0.804719	0.840457	0.0941364	0.575598	0.316468	44.32	44.32	44.32	44.76	46.91	46.91	2.7902e+07	1.5613e+07	9.30333e+07	4.17017e+07	6.88534e+07	46.61	44.73	21.71	7.66	3.36	9224876	7.57546e+06	8573294	14072627	9750212	11860315	54061176	85728488
Q9GZU2	Paternally-expressed gene 3 protein [OS=Homo sapiens]	0	109.788	23	23	74	23	1	1588	180.7	5.48	244.11	23	3.327	1.507	2.222	7.891	3.514	4.531	0.484349	0.7815	0.869824	0.102968	0.327712	0.297796	58.41	67.73	62.9	24.94	35.35	27.51	3.39475e+06	337234	1.82862e+07	6.806e+06	1.18897e+07	44.21	58.87	3.02	6.83	9.35	1.42188e+06	1.79481e+06	837670	172100	171756	774273	1.38435e+07	1.36669e+07
O14524-1	Nuclear envelope integral membrane protein 1 [OS=Homo sapiens]	0.003	3.984	3	2	4	2	1	444	50.6	6.93	8.94	2	3.324	1.211	1.833	1.775	0.646	0.978	0.104458	0.75221	0.662475	0.817192	0.746818	0.804226	45.98	46.6	48.31	27.44	12.95	27.83	193539	362503	606815	249731	354417	44.18	27.23	23.43	18.49	14.65		74067.7	82154.6	152226		440540	374704	453527
P63165-1	Small ubiquitin-related modifier 1 [OS=Homo sapiens]	0.002	5.332	16	2	9	2	1	101	11.6	5.52	21.3	2	3.315	1.749	1.066	2.053	1.294	0.774	0.406747	0.667126	0.974714	0.870073	0.966315	0.60322	21.57	30.61	30.58	27.42	31.44	9.04	1.11769e+06	2.14375e+06	4.98031e+06	2.8292e+06	1.76474e+06	16.28	6.58	16.36	43.26	26.39		526380	385536	1.09402e+06	1.47206e+06	2.08192e+06	3.23734e+06	3.72223e+06
Q9H1E3	Nuclear ubiquitous casein and cyclin-dependent kinase substrate 1 [OS=Homo sapiens]	0	9.448	12	2	16	2	1	243	27.3	5.08	40.35	2	3.314	1.505	3.849	4.176	1.815	4.278	0.398692	0.808192	0.485071	0.420787	0.807136	0.338272	84.28	63	27.95	40.32	29.11	23.23	2.21748e+06	1.9951e+06	1.05967e+07	4.1467e+06	8.5353e+06	80.15	19.99	26.34	22.66	11.5	1.72192e+06	1.0225e+06	681355	880253	1.24592e+06	2.54401e+06	4.68395e+06	7.91989e+06
Q7Z333-4	Isoform 4 of Probable helicase senataxin [OS=Homo sapiens]	0	20.704	3	7	24	6	1	2706	306.1	7.24	49.61	7	3.305		2.923	3.2	2.867	5.302	0.158281		0.335092	0.283507	0.198218	0.184139	13.7		46.85	3.84	0	1.3	174214	91340.8	958683	261836	861611			10.09		53.46		92107.5				91340.8	711826	716510
O95292	Vesicle-associated membrane protein-associated protein B/C [OS=Homo sapiens]	0	22.241	30	5	24	4	1	243	27.2	7.3	68.12	5	3.299	2.614	3.21	1.482	1.202	1.476	0.201791	0.177872	0.347315	0.969804	0.956235	0.988719	85.16	82.97	86.27	47.06	76.73	73.7	323860	720731	1.06837e+06	997476	1.16318e+06	75.73	69.24	46.61	76.69	77.64	200879	171226	63206.6	279183	1.17736e+06	720731	780848	1.49029e+06
P42285	Superkiller viralicidic activity 2-like 2 [OS=Homo sapiens]	0	148.164	40	31	217	30	1	1042	117.7	6.52	641.94	31	3.279	2.548	3.88	3.088	2.636	3.728	0.44552	0.389474	0.541662	0.49662	0.588347	0.454508	67.32	66.47	69.56	35.85	43.37	44.56	6.93525e+06	8.03483e+06	3.07856e+07	2.6915e+07	4.2313e+07	34.49	22.57	2.88	8.71	14.88	2.24831e+06	2.53068e+06	2.13096e+06	3.4968e+06	5.01769e+06	1.06035e+07	2.27364e+07	2.20139e+07
Q7Z3K3-1	Pogo transposable element with ZNF domain [OS=Homo sapiens]	0	87.525	22	21	100	21	1	1410	155.2	7.4	307.17	21	3.277	1.537	2.807	5.187	2.222	4.115	0.391495	0.7758	0.720933	0.276173	0.719138	0.368461	47.61	55.22	55.21	36.22	41.15	54.7	316038	1.23423e+06	1.73747e+07	6.70939e+06	1.24337e+07	143.46	83.97	10.05	14.26	13.7	649714	28421.1	97107.4	629864	691528	4.47205e+06	1.26988e+07	1.13804e+07
Q9Y3B4	Splicing factor 3B subunit 6 [OS=Homo sapiens]	0	28.01	54	6	41	6	1	125	14.6	9.38	133.49	6	3.255	2.049	2.456	2.769	1.706	2.093	0.511212	0.559586	0.836411	0.703196	0.885737	0.949083	35.52	40.77	42.84	26.51	22.78	22.49	3.24701e+06	4.61753e+06	1.81361e+07	9.81729e+06	1.41757e+07	48.73	44.92	7.02	34.89	20.9	1.4335e+06	1.7167e+06	773621	1.23908e+06	2.88361e+06	6.47177e+06	1.32553e+07	1.24674e+07
Q15032-3	Isoform 3 of R3H domain-containing protein 1 [OS=Homo sapiens]	0	54.079	13	10	63	10	1	1100	120.7	8.75	212.79	10	3.255	2.749	5.216	4.031	3.032	5.63	0.464686	0.332639	0.272215	0.450294	0.440458	0.164595	51.17	30.98	22.03	49.7	47.19	52.79	893553	927125	7.38568e+06	4.88965e+06	8.16513e+06	41.35	19.71	6.39	12.86	7.09	279705	260915	274557	473138	789567	899529	5.64587e+06	5.08381e+06
Q8NHM5-1	Lysine-specific demethylase 2B [OS=Homo sapiens]	0	94.305	23	24	148	22	1	1336	152.5	8.56	447.36	24	3.248	2.284	5.361	5.636	3.939	9.526	0.454599	0.468187	0.309552	0.138152	0.281946	0.0233616	68.97	72.73	61.32	49.43	45.68	56.49	5.20082e+06	2.06937e+06	2.49506e+07	1.78013e+07	4.09607e+07	25.85	38.19	3.8	9.77	7.89	1.20552e+06	1.69332e+06	1.62497e+06	1.05606e+06	1.97968e+06	1.48442e+06	1.82359e+07	1.8198e+07
C9JLW8	Mapk-regulated corepressor-interacting protein 1 [OS=Homo sapiens]	0	13.776	32	3	25	3	1	97	10.9	9.41	61.73	3	3.239	1.03	0.992	1.775	0.583	0.614	0.474331	0.943734	0.954181	0.949172	0.739383	0.378501	26.22	74.8	20.88	26.35	24.16	7.77	1.39694e+06	3.44622e+06	6.45057e+06	2.13384e+06	1.15333e+06	70.35	8.89	8.62	66.46	13.46	445582	738563	83940.7	1.7587e+06	2.06887e+06	3.91543e+06	4.16384e+06	5.04526e+06
Q8N5M4	Tetratricopeptide repeat protein 9C [OS=Homo sapiens]	0.002	4.677	9	1	2	1	1	171	20	8.92	6.57	1	3.237	2.074	4.203	0.388	0.249	0.539	0.0869784	0.270615	0.0647345	0.170356	0.0748002	0.281534	339.55	326.83	280.44	2.7	1.07	8.54	97889.6	815988	316823	203007	494414	129.61	16.97		5.4	20.35	108671		6280.22	369122	574876		231559
Q5W0B1	RING finger protein 219 [OS=Homo sapiens]	0	17.692	9	5	12	5	1	726	81.1	5.72	30.13	5	3.19	2.758	3.075	0.835	1.03	1.034	0.124327	0.107442	0.313141	0.852137	0.993481	0.856983	20.94	19.87	8.35	26.98	27.9	29.09	95773.4	643031	673751	301900	863183		38.24	7.36	48.1	8.82			29427.8	158312	401568	700963	492430	558837
Q9UKF6	Cleavage and polyadenylation specificity factor subunit 3 [OS=Homo sapiens]	0	107.459	44	20	149	20	1	684	77.4	5.6	468.19	20	3.183	1.576	3.374	1.772	0.813	1.715	0.471497	0.771822	0.648423	0.916559	0.914377	0.988719	51.71	56.33	52.74	37.87	25.22	46.44	4.01449e+06	1.22969e+07	2.58871e+07	1.02048e+07	1.94756e+07	46.8	20.77	9.83	8.35	31.88	1.76471e+06	2.12247e+06	1.00394e+06	5.94995e+06	7.67931e+06	1.6839e+07	1.61625e+07	1.93477e+07
Q04206	Transcription factor p65 [OS=Homo sapiens]	0	15.954	10	4	9	4	1	551	60.2	5.68	26.33	4	3.166	1.491	2.6	1.689	0.57	1.657	0.15019	0.591732	0.440504	0.86809	0.632953	0.992459	135.08	125.9	118.67	35.74	13.22	64.46	147321	264555	789554	341296	1.07587e+06	112.71	18.79	28.59	42.72	72.68	101604	26177.7		126571	217693	264555	863883	590105
O75925-2	Isoform 2 of E3 SUMO-protein ligase PIAS1 [OS=Homo sapiens]	0	64.288	24	12	63	11	1	653	72.2	7.4	195.5	12	3.164	5.515	4.43	5.881	5.306	10.886	0.397847	0.0485899	0.382486	0.141013	0.084602	0.0127985	111.34	7.69	154.82	46.8	53.24	56.7	355299	272720	4.7477e+06	3.61316e+06	9.90123e+06	49.3	51.89	14.61	12.2	8.68	124650	97198.6	109171	279660	132886	272720	3.46999e+06	2.74805e+06
Q9BW19	Kinesin-like protein KIFC1 [OS=Homo sapiens]	0	86.882	34	17	105	17	1	673	73.7	8.98	342.94	17	3.159	1.583	2.823	3.409	2.03	3.074	0.448756	0.760586	0.708343	0.549915	0.77694	0.648469	69.02	77.5	72.85	42.26	43.38	35.79	1.84063e+06	2.93287e+06	1.28791e+07	5.0683e+06	1.2391e+07	71.14	5.54	10.01	6.13	11.69	1.08006e+06	973146	376139	1.49481e+06	1.83156e+06	3.2216e+06	9.41309e+06	8.98632e+06
Q92785	Zinc finger protein ubi-d4 [OS=Homo sapiens]	0	84.219	44	12	108	12	1	391	44.1	6.33	386.65	12	3.153	3.202	7.085	7.301	8.131	20.995	0.437821	0.248687	0.162936	0.115566	0.0527627	0.000377175	0	0	10.76	19.68	1.8	19.31	778349	220911	1.4557e+07	1.55086e+07	3.45439e+07			26.14	13.13	5.42	180417					220911	6.9124e+06	1.20796e+07
Q9NYV4-1	Cyclin-dependent kinase 12 [OS=Homo sapiens]	0	83.182	21	18	128	12	1	1490	164.1	9.44	403.26	18	3.146	4.68	6.146	9.048	10.03	11.941	0.404022	0.0887941	0.162595	0.0348269	0.0146781	0.00825405	22.57	14.73	22.89	27.95	23.03	25.27	64061	104737	5.58017e+06	5.09593e+06	8.37308e+06		25.1	12.04	25.34	4.57			19683.7		54666.1	125317	4.07842e+06	4.37286e+06
Q8IX01-1	SURP and G-patch domain-containing protein 2 [OS=Homo sapiens]	0	134.757	33	24	178	24	1	1082	120.1	7.28	601.47	24	3.139	2.091	2.71	4.669	2.896	4.108	0.486639	0.608467	0.792805	0.244716	0.478844	0.369783	59.66	61.62	66.24	30.13	31.32	26.84	3.31318e+06	3.18762e+06	2.32898e+07	1.42707e+07	2.01323e+07	68.52	28.47	6.5	5.14	18.12	2.2219e+06	1.66918e+06	1.01802e+06	1.62673e+06	1.19178e+06	3.39812e+06	1.7022e+07	1.59965e+07
Q9Y5Q8-3	Isoform 3 of General transcription factor 3C polypeptide 5 [OS=Homo sapiens]	0	27.859	19	8	35	8	1	526	60.3	7.08	85.86	8	3.139	1.951	4.236	3.336	1.939	4.147	0.4615	0.592806	0.319753	0.539213	0.716037	0.36282	92.59	87.33	88	56.74	48.55	48.13	1.1931e+06	821913	6.50524e+06	3.36724e+06	5.86758e+06	72.14	88.79	11.27	20.31	13.19	786268	630792	299603	216595	513279	2.52612e+06	4.85535e+06	4.86195e+06
Q8IY67-2	Isoform 2 of Ribonucleoprotein PTB-binding 1 [OS=Homo sapiens]	0	87.87	45	17	100	17	1	739	77.8	8.84	344.12	17	3.101	2.583	3.568	6.956	5.178	7.858	0.448347	0.384159	0.549009	0.130944	0.167269	0.0511885	61.26	73.04	64.82	45.87	65.63	54.03	1.01946e+06	365810	1.47952e+07	1.04533e+07	1.832e+07	84.14	32.79	4.07	6.59	2.36	694264	538989	177197	168151	367656	365810	1.01825e+07	1.12624e+07
Q9NYZ3	G2 and S phase-expressed protein 1 [OS=Homo sapiens]	0	30.586	18	8	24	8	1	720	76.6	9.39	69.58	8	3.098	1.142	3.434	2.918	0.747	2.254	0.391396	0.828415	0.215268	0.536066	0.908545	0.911778	82.4	42.02	74.31	39.17	19.98	56.64	214062	539224	2.51028e+06	514239	572233	62.41	60.49	11.32	24.61	69.8	79692.1		40952.4	74826.3	336742	675099	1.63897e+06	1876158
Q5BKZ1-3	Isoform 3 of DBIRD complex subunit ZNF326 [OS=Homo sapiens]	0	66.278	40	11	110	1	1	376	43.1	4.87	346.88	11	3.093	4.387	3.022	4.147	5.541	5.086	0.391651	0.0632365	0.426602	0.25	0.0415594	0.218279	104.66	102.3	83.36	57.78	12.69	65.25	638639	421703	2.44195e+06	2.17975e+06	2.84672e+06	94.82	25.45	25.13	32.73	43.3	333281	149974		311240	263351	386075	1.84831e+06	1.15348e+06
O00458	Interferon-related developmental regulator 1 [OS=Homo sapiens]	0.023	2.352	2	1	3	1	1	451	50.2	7.18	6.12	1	3.089	2.576	3.619	2.193	1.806	2.55	0.362474	0.217973	0.281963	0.770213	0.700966	0.809646	71.15	68.78	71.72	18.55	25.82	34.66	425666	606992	1.31475e+06	1.09646e+06	1.69817e+06	65.16	17.58	13.62	23.27	31.15	216103	136479	130792	309765	298547	682946	960921	1.11934e+06
O95163	Elongator complex protein 1 [OS=Homo sapiens]	0	20.423	8	5	7	5	1	1332	150.2	5.94	21.36	5	3.062	0.01	4.271	0.654	0.01	0.785	0.0934021	4.36955e-17	0.0826351	0.665473	4.28783e-17	0.597975	57.43		5.93	21.16		8.08	77973.5	423987	238750		332991		23.96	51.08		5.66		41224.7		216372	178673	465445	254718
P35712-1	Transcription factor Sox-6 [OS=Homo sapiens]	0	23.3	11	7	21	5	1	828	91.9	7.78	55.31	7	3.051	1.539	2.632	4.986	2.535	3.627	0.385179	0.610436	0.54855	0.144209	0.321993	0.481349	12.37	12.28	12.88	29.18	30.09	28.06	293850	182639	2.71011e+06	883523	1.79293e+06	13.89	29.26	12.36	6.38	36.98	61722.5	171444		77383	114056	264695	1.70864e+06	2.02551e+06
Q92797-1	Symplekin [OS=Homo sapiens]	0	88.731	27	20	65	20	1	1274	141.1	6.13	201.57	20	3.038	1.651	1.793	5.3	2.564	2.994	0.471326	0.70528	0.918661	0.279877	0.486794	0.673294	69.69	91.19	69.67	10.93	19.3	30.96	452015	396659	1.2133e+07	3.38559e+06	7.08053e+06	120.49	9.25	3.44	10.11	4.46	402183	238981	8278.41	210934	247711	345012	8.77964e+06	9.06805e+06
P68400	Casein kinase II subunit alpha [OS=Homo sapiens]	0	143.009	59	19	275	17	1	391	45.1	7.74	852.82	19	3.031	1.993	3.136	4.857	3.59	5.447	0.511212	0.592632	0.701645	0.173895	0.340675	0.181415	60.52	65.49	67	34.65	37.13	39.15	2.88799e+07	1.37769e+07	8.3558e+07	5.65654e+07	9.01503e+07	27.27	11.6	4.5	5.33	2.09	8.18423e+06	1.0603e+07	8.87377e+06	8.54401e+06	8.60359e+06	1.37733e+07	5.68054e+07	6.24504e+07
A8MWD9	Putative small nuclear ribonucleoprotein G-like protein 15 [OS=Homo sapiens]	0.001	6.075	25	2	21	2	1	76	8.5	8.84	51.89	2	3.03	2.456	2.598	3.885	2.594	2.753	0.462092	0.417869	0.722625	0.438593	0.563992	0.745061	105.93	92.22	108.82	25.77	27.09	67.79	965828	1.45713e+06	5.83208e+06	3.73195e+06	5.49154e+06	109.46	19.19	29.98	19.18	8.92	1.3128e+06	510635	269151	743616	778477	1.81844e+06	2.79988e+06	4.35884e+06
O75717	WD repeat and HMG-box DNA-binding protein 1 [OS=Homo sapiens]	0	42.171	14	11	18	11	1	1129	125.9	5.62	50.08	11	3.021	1.051	1.404	1.667	0.675	0.91	0.399602	0.914259	0.927451	0.950189	0.849799	0.747518	29.57	14.49	24.68	37.3	26.56	37.28	746985	1.53202e+06	3.96959e+06	881443	504428	46.92	44.08	1.3	4.79	52.45	173147	461679	92566.8	583954	956735	2.65208e+06	2.87807e+06	3.01859e+06
Q14980-1	nuclear mitotic apparatus protein 1 [OS=Homo sapiens]	0	343.536	43	66	493	66	1	2115	238.1	5.78	1704.64	66	3.013	2.488	3.473	3.456	2.691	3.987	0.516991	0.406443	0.627731	0.402678	0.569336	0.394183	91.47	96.05	88.21	32.88	50.19	39.32	9.93342e+06	1.55897e+07	6.46005e+07	5.19109e+07	6.81996e+07	76.16	15.17	10.89	27.35	24.48	7.49147e+06	5.25182e+06	2.87099e+06	7.95587e+06	8.82272e+06	1.89263e+07	5.05509e+07	4.82818e+07
P49750-4	Isoform 4 of YLP motif-containing protein 1 [OS=Homo sapiens]	0	439.748	41	71	935	13	1	2146	241.5	6.55	2889.28	71	2.993	2.123	3.691	7.6	4.955	8.991	0.523655	0.541331	0.578148	0.0375212	0.164689	0.0298407	50.52	54.18	53.46	43.06	46.85	57.22	1.43701e+07	5.9176e+06	6.01521e+07	3.72821e+07	7.02776e+07	32.35	43.37	11.76	8.83	2.5	5.18688e+06	6.53837e+06	4.41544e+06	5.58758e+06	3.6955e+06	5.08333e+06	4.39639e+07	3.7374e+07
Q13761-2	Isoform 2 of Runt-related transcription factor 3 [OS=Homo sapiens]	0	8.888	10	2	12	2	1	429	45.9	9.33	43.35	2	2.977	2.407	2.081	5.325	6.446	5.709	0.364772	0.263422	0.736964	0.0603718	0.00752131	0.157715	51.18	41.09	43.18	11.14	31.28	6.46	425132	114733	1.26177e+06	1.08789e+06	1.11138e+06	48.2		53.68	39.32	35.9	98543.5	96581.4	168178		71650.1		1.38682e+06	422358
Q6PD62	RNA polymerase-associated protein CTR9 homolog [OS=Homo sapiens]	0	44.346	16	11	30	11	1	1173	133.4	6.77	90.26	11	2.97	1.299	3.064	2.966	1.382	2.919	0.407024	0.71741	0.411085	0.486006	0.884288	0.695591	22.58	43.97	60.52	35.43	26.16	36.88	249986	415347	1.81593e+06	457460	1.38237e+06	28	28.26	5.5	31.57	47.74	81600	108406	76811.8	211963	212924	587760	1.32722e+06	1.23206e+06
P51965-1	Ubiquitin-conjugating enzyme E2 E1 [OS=Homo sapiens]	0.001	7.477	15	2	3	2	1	193	21.4	8.53	8.57	2	2.966	1.946	2.921	1.094	0.639	1.133	0.165886	0.348241	0.35164	0.973761	0.768707	0.93066	119.92	119.92	119.92	33.1	22.45	26.09	210949	468408	625613	410406	616123	121.36	36.83	29.95	19.37	20.6	255806	111529	21677.8	239042	291993	847147	457247	382240
O15027-5	Isoform 5 of Protein transport protein Sec16A [OS=Homo sapiens]	0	192.847	34	42	265	42	1	2201	235.6	5.67	855.77	42	2.965	2.444	3.049	3.071	2.403	2.855	0.53118	0.422724	0.712984	0.502009	0.653691	0.713229	50.35	52.19	55.51	40.31	40.1	38.08	6.32795e+06	9.58732e+06	4.30194e+07	2.95906e+07	4.22516e+07	8.74	13.9	5.3	4.83	16.95	1.46679e+06	3.33869e+06	2.25209e+06	5.69495e+06	5.28633e+06	9.58732e+06	3.39075e+07	3.21523e+07
Q9NW64-1	Pre-mRNA-splicing factor RBM22 [OS=Homo sapiens]	0	28.218	21	6	17	6	1	420	46.9	8.54	45.36	6	2.964	2.728	2.695	100	100	100	0.437142	0.339423	0.643725	6.02719e-17	4.28783e-17	5.05393e-17	34.3	60.35	105.93				583441		3.53097e+06	3.77184e+06	5.06834e+06	22.62		2.5	45.34	5.97	158917	262505					2.64422e+06	2.57185e+06
Q53EZ4-1	Centrosomal protein of 55 kDa [OS=Homo sapiens]	0	9.626	8	3	6	3	1	464	54.1	7.01	14.93	3	2.96	2.586	1.193	1.097	0.96	0.711	0.165886	0.134108	0.967728	0.979475	0.988399	0.511873	123.92	123.85	107.57	3.76	10.29	6.85	297437	616142	438292	382900	454311	106.18	6.94	0.4	10.64	5.89	356533	125955	91392	322258	345290	616142	319614	327575
P49792	E3 SUMO-protein ligase RanBP2 [OS=Homo sapiens]	0	579.168	51	112	910	83	1	3224	358	6.2	2863.24	112	2.958	0.822	1.183	2.375	0.647	0.911	0.532832	0.983106	0.965968	0.735399	0.775196	0.748378	47.76	32.64	50.84	29.82	14.22	29.67	8.40983e+07	1.04889e+08	252673029	7.44067e+07	1.03464e+08	20.25	3.97	1.02	6.82	8.7	2.29779e+07	3.46818e+07	2.58404e+07	5.08001e+07	6.55026e+07	1.07667e+08	1.84673e+08	1.87389e+08
Q9H307	Pinin [OS=Homo sapiens]	0	51.926	21	13	65	13	1	717	81.6	7.14	175.2	13	2.955	2.427	2.313	7.397	6.506	5.874	0.51746	0.402718	0.869824	0.112865	0.099269	0.144371	47.92	41.51	40.83	55.93	52.65	44.52	684458	607041	1.89908e+07	1.42907e+07	1.59938e+07	108.2	58.02	11.43	13.59	10.76	846120	283406	210310	309790	378103	1.52244e+06	1.38799e+07	1.16239e+07
P62316	Small nuclear ribonucleoprotein Sm D2 [OS=Homo sapiens]	0	16.763	47	5	44	5	1	118	13.5	9.91	114.52	5	2.95	2.302	2.947	2.879	2.586	3.291	0.510786	0.481003	0.712984	0.70104	0.630833	0.580606	67.5	78.46	70.54	31.64	57.59	61.41	2.76321e+06	2.12905e+06	1.15991e+07	8.23766e+06	1.25273e+07	59.18	11.29	16.55	30.67	20.39	1.08881e+06	668325	849037	1.08651e+06	1.51437e+06	1.93998e+06	7.43294e+06	8.66902e+06
Q9H8M2-5	Bromodomain-containing protein 9 [OS=Homo sapiens]	0	52.35	33	11	40	11	1	597	67	6.19	143.56	11	2.937	2.397	5.012	9.494	8.242	18.865	0.429613	0.308667	0.204088	0.0133589	0.0066138	0.000721209	40.26	35.25	15.94	8.54	22.07	11.28	98853.7	107643	3.68797e+06	2.02944e+06	6.98369e+06			35.36	21.12	7.93	22913.8			54933			1.40422e+06	2.75635e+06
P63167	Dynein light chain 1, cytoplasmic [OS=Homo sapiens]	0	42.28	69	5	103	1	1	89	10.4	7.4	324.53	5	2.92	2.014	2.652	1.092	1.12	1.474	0.553555	0.612066	0.720933	0.949172	0.999925	0.988719	74.29	74.29	74.29	30.75	12.86	12.86	2.14889e+06	4.03266e+06	6.35847e+06	4.32874e+06	5.69965e+06	73.79	30.63	22.23	30.76	2.5	1.31909e+06	1.13613e+06	439875	2.05798e+06	2.35151e+06	6.39915e+06	4.64727e+06	3.1555e+06
O60264	SWI/SNF-related matrix-associated actin-dependent regulator of chromatin subfamily A member 5 [OS=Homo sapiens]	0	153.12	40	37	299	24	1	1052	121.8	8.09	777.03	37	2.915	1.65	2.412	4.295	2.504	3.621	0.543112	0.732034	0.854103	0.243707	0.622019	0.483243	81.36	82.78	77.01	42.4	50.36	33.09	1.13049e+07	8.97649e+06	4.45446e+07	3.37365e+07	4.60156e+07	89.51	33.91	16.63	15.97	20.86	8.42236e+06	3.32922e+06	3.4736e+06	4.58096e+06	5.20578e+06	1.4947e+07	3.23545e+07	3.32922e+07
Q96CB8	integrator complex subunit 12 [OS=Homo sapiens]	0	24.129	22	6	22	6	1	462	48.8	9.69	61.79	6	2.905	1.122	2.63	4.053	2.147	4.681	0.433854	0.851525	0.592512	0.258065	0.472431	0.273403	57.67	53.56	53.46	44.66	81.09	69.73	257249	294545	2.15976e+06	799528	2.26e+06	51.87		9.36	23.88	5.39	87606.7	92573.4				294545	1.57852e+06	1.83957e+06
P49959-3	Isoform 3 of Double-strand break repair protein MRE11 [OS=Homo sapiens]	0	141.899	48	28	305	28	1	711	81	6.15	911.85	28	2.9	1.131	1.684	0.992	0.366	0.562	0.54708	0.937986	0.975365	0.942811	0.347485	0.311821	47.41	51.11	47.71	35	4.9	12.65	2.05635e+07	73537890	7.60822e+07	2.72345e+07	4.29918e+07	26.95	13.88	8.91	7.11	5.26	6.9366e+06	1.0872e+07	5.6126e+06	3.51297e+07	4.59239e+07	8.93018e+07	5.56069e+07	5.13515e+07
Q12905	Interleukin enhancer-binding factor 2 [OS=Homo sapiens]	0	133.227	75	20	254	20	1	390	43	5.26	919.59	20	2.889	2.74	3.021	4.669	3.999	4.629	0.55143	0.337382	0.7198	0.195003	0.274006	0.281532	102.36	106.46	101.05	34.83	37.85	40.29	1.42187e+07	1.75303e+07	78105679	7.66662e+07	8.639e+07	107.5	18.49	12.19	13.12	12.41	1.74062e+07	5.94666e+06	4.36889e+06	8.94621e+06	8.42318e+06	1.96292e+07	5.70858e+07	5.66999e+07
Q6PII3	Coiled-coil domain-containing protein 174 [OS=Homo sapiens]	0	12.725	12	4	15	4	1	467	53.9	6.33	41.66	4	2.882	1.689	3.093	2.758	1.617	2.96	0.445099	0.479099	0.431216	0.572566	0.747937	0.684913	12.87	3.85	13.03	12.87	3.84	13.04	197085	205946	1.82877e+06	869283	1.72742e+06		1.23	17.83	20.33	3.97		104199			129738	204159	1.33661e+06	1.26572e+06
Q14008	Cytoskeleton-associated protein 5 [OS=Homo sapiens]	0	300.371	43	67	393	67	1	2032	225.4	7.8	1168.76	67	2.88	0.605	0.957	1.287	0.275	0.452	0.553249	0.883412	0.8923	0.998271	0.185795	0.174463	61.8	21.31	54.03	48.32	3.66	10.71	2.33177e+07	6.05856e+07	9.50481e+07	11261571	2.30047e+07	53.51	44.17	5.5	1.46	25.46	9.86495e+06	1.23281e+07	4.461e+06	2.62205e+07	3.78353e+07	1.12733e+08	6.94686e+07	6.56457e+07
P19784	casein kinase II subunit alpha' [OS=Homo sapiens]	0	134.342	66	18	282	16	1	350	41.2	8.56	879.66	18	2.877	2.064	3.288	4.798	3.37	5.322	0.553555	0.566489	0.670751	0.180377	0.383847	0.194184	56.96	58.06	59.31	24.17	30.37	23.29	1.71576e+07	8.70673e+06	4.87399e+07	3.7593e+07	6.13178e+07	28.03	7.79	4.32	6.54	4.05	5.25021e+06	6.786e+06	5.27191e+06	4.44329e+06	5.26983e+06	9.76037e+06	3.78341e+07	3.56077e+07
Q8IVW6	AT-rich interactive domain-containing protein 3B [OS=Homo sapiens]	0	40.66	24	10	39	9	1	561	60.6	7.52	106.04	10	2.871	2.635	7.604	3.942	2.977	11.648	0.391651	0.126205	0.109169	0.188522	0.206044	0.00929034	59.39	45.71	25.52	19.91	13.17	48.26	114836	108969	1.55055e+06	938468	1.24733e+07	95.66	35.92	29.35	9.32	25.58		26675.7	80309.5	55609.9	40140.4	138362	1.49856e+06	841782
Q14525	Keratin, type I cuticular Ha3-II [OS=Homo sapiens]	0	49.009	32	10	21	3	1	404	46.2	4.84	62.01	10	2.87	0.01	0.01	100			0.435616	4.36955e-17	4.68139e-17	6.02719e-17			0						536137		2.10033e+06								124274							1.56977e+06
Q9H0D6-1	5'-3' exoribonuclease 2 [OS=Homo sapiens]	0	222.219	61	37	363	37	1	950	108.5	7.47	1224.5	37	2.866	2.283	2.684	4.948	3.663	4.27	0.554682	0.479645	0.796201	0.164897	0.328944	0.33977	62.34	59.06	61.64	35.82	33.65	41.2	1.80815e+07	1.47242e+07	8.98307e+07	6.51681e+07	8.03143e+07	41.8	8.6	6.81	4.76	7.13	6.91382e+06	7.00992e+06	5.55582e+06	7.92112e+06	9.19516e+06	1.30844e+07	6.56553e+07	6.71599e+07
Q01469	Fatty acid-binding protein, epidermal [OS=Homo sapiens]	0	13.215	33	3	4	3	1	135	15.2	7.01	13.61	3	2.854	0.01	0.01	8.602	0.01	0.01	0.450923	4.36955e-17	4.68139e-17	0.0196304	4.28783e-17	5.05393e-17	102.16			0			507928	227599	2.59762e+06			108.82					326164	96935.7			142134			1.94144e+06
O14744	Protein arginine N-methyltransferase 5 [OS=Homo sapiens]	0	57.172	36	14	97	14	1	637	72.6	6.29	303.35	14	2.846	1.459	2.285	2.337	1.265	2	0.510786	0.798688	0.840694	0.832173	0.971668	0.966605	79.02	83.06	94.8	41.73	38.85	52.2	2.64535e+06	3.94463e+06	1.05971e+07	4.70465e+06	7.52169e+06	92.06	23.93	14.37	7.27	35.81	2.45173e+06	1.3986e+06	666347	1.6521e+06	2.46339e+06	5.18582e+06	7.7452e+06	8.48192e+06
Q8IZL2	Mastermind-like protein 2 [OS=Homo sapiens]	0	29.846	13	7	18	7	1	1156	125.1	9.42	69.42	7	2.839	2.26	5.708	100	100	100	0.440858	0.264638	0.149688	6.02719e-17	4.28783e-17	5.05393e-17	21.15	7.46	0.51				157292		1.72717e+06	1.12682e+06	7.0878e+06			32.5	62.21	48.39			48330.2				1.26235e+06	1.03001e+06
Q9BWM7	Sideroflexin-3 [OS=Homo sapiens]	0	21.245	19	5	14	3	1	321	35.5	9.1	41.49	5	2.834	1.903	3.745	1.766	1.128	2.231	0.464686	0.475864	0.262178	0.914284	0.976704	0.922147	76.19	69.09	58.46	14.66	16.35	19.48	191802	1.08691e+06	2.52677e+06	1.44113e+06	2.55012e+06	38.41	50.84	28.85	44.68	47.86	72948.5	80878.5	58934.1	763276	292662	1.08691e+06	1.28784e+06	2.39281e+06
Q9NRW3	DNA dC->dU-editing enzyme APOBEC-3C [OS=Homo sapiens]	0	8.386	16	2	2	2	1	190	22.8	7.59	6.67	2	2.831	2.194	2.443	1.266	0.975		0.183565	0.242224	0.375208	0.977145	0.98303		17.8	7.92	0	45.53	37.78		175158	290559	486084	283150	112599		33.09	5.08	7.54			92606.2		148281	135708	419345	338454	363294
Q96S55-1	ATPase WRNIP1 [OS=Homo sapiens]	0	14.375	6	4	23	4	1	665	72.1	6.1	42.62	4	2.814	1.434	3.166	4.373	1.726	4.563	0.480646	0.713386	0.470759	0.23608	0.728383	0.292369	66.77	64.89	72.26	55.43	55.48	43.36	391949	423797	3.35008e+06	1.47625e+06	4.29138e+06	75.82	30.7	8.69	21.37	9.72	279936	207224	102563	216276	232910	651198	2.69395e+06	2.50382e+06
Q8N3U4-2	Isoform 2 of Cohesin subunit SA-2 [OS=Homo sapiens]	0	30.604	7	6	31	4	1	1268	145.7	5.52	102.36	6	2.803	2.064	5.625	1.903	1.394	3.573	0.24011	0.307018	0.069875	0.790945	0.880222	0.494819	160.71	198.47	196.4	30.43	27.27	19.06	79496.8	136390	923302	477126	1.521e+06	101.1	61.31	29.29	25.03	3.77	45188.7	17139		38570.5	166866	136390	674821	451564
O75152	Zinc finger CCCH domain-containing protein 11A [OS=Homo sapiens]	0	45.787	18	11	73	11	1	810	89.1	8.37	233.27	11	2.801	1.499	2.337	2.995	1.477	2.289	0.568586	0.787182	0.809141	0.652664	0.929595	0.902589	76.82	58.27	66.68	34.52	37.46	41.76	1.42834e+06	1.34512e+06	8.35336e+06	4.44459e+06	5.22827e+06	70.16	57.3	3.08	6.96	15.52	752266	755168	240900	568430	840017	3.03664e+06	6.10529e+06	6.07513e+06
Q9NZC7	WW domain-containing oxidoreductase [OS=Homo sapiens]	0	62.212	42	13	45	13	1	414	46.6	7.17	133.36	13	2.785	0.835	1.242	0.608	0.182	0.313	0.534086	0.990594	0.999855	0.685715	0.0776494	0.0486886	46.12	30.24	33.19	9.36	1.22	3.59	1.86601e+06	1.36433e+07	5.29159e+06	618838	1.40519e+06	85.42	17.61	13.15	28.33	40.86	502053	986563	9161.22	5.43388e+06	9.49908e+06	1.36433e+07	3.62426e+06	3.95488e+06
O00203-1	AP-3 complex subunit beta-1 [OS=Homo sapiens]	0	85.632	27	23	130	23	1	1094	121.2	6.04	329.51	23	2.738	1.68	3.554	1.747	1.255	2.339	0.581184	0.725663	0.603464	0.944281	0.98303	0.889823	57.39	57.27	59.95	38.68	28.69	37.88	3.76139e+06	8.95003e+06	1.5129e+07	9.92683e+06	2.41205e+07	91.05	22.13	4.48	10.53	5.19	2.59736e+06	1.98865e+06	496436	3.19358e+06	5.58923e+06	9.78711e+06	1.04359e+07	1.13073e+07
Q9H2P0	Activity-dependent neuroprotector homeobox protein [OS=Homo sapiens]	0	230.139	50	43	414	43	1	1102	123.5	7.34	1239.71	43	2.733	1.447	2.597	4.048	2.155	3.678	0.590351	0.825041	0.820078	0.280837	0.72695	0.468235	46.56	42.82	41.25	31.85	30.8	29.1	3.89243e+07	3.37372e+07	1.3948e+08	7.41479e+07	1.31922e+08	13.77	6.54	4.59	9.48	7.22	1.11081e+07	2.05794e+07	1.14775e+07	1.90944e+07	2.10687e+07	3.32534e+07	1.10081e+08	1.04246e+08
P48634-1	Protein PRRC2A [OS=Homo sapiens]	0	154.37	22	30	244	26	1	2157	228.7	9.45	759.9	30	2.719	1.168	2.289	2.32	1.038	2.131	0.594866	0.928815	0.875315	0.756414	0.98303	0.945195	46.85	39.89	51.86	31.56	32.35	30.92	7.5575e+06	1.17125e+07	3.0211e+07	1.17749e+07	2.45022e+07	20.43	2.66	9.47	12.21	5.11	1.75179e+06	3.67055e+06	3.10403e+06	5.97721e+06	7.57944e+06	1.15236e+07	2.20805e+07	2.0053e+07
P54652	Heat shock-related 70 kDa protein 2 [OS=Homo sapiens]	0	112.561	34	20	352	5	1	639	70	5.74	1131.42	20	2.715	2.045	4.114	2.324	1.681	3.407	0.499472	0.357191	0.19661	0.803828	0.768707	0.546535	75.08	83.46	110.73	48.77	35.3	14.81	347518	1.02996e+06	3.82603e+06	994254	3.10832e+06	80.17	53.27	38.28	92.87	51.48	124712	183734	13810.2	194730	643200	1.33812e+06	3.35008e+06	2.85953e+06
Q9BYD3	39S ribosomal protein L4, mitochondrial [OS=Homo sapiens]	0	20.892	26	5	20	5	1	311	34.9	9.72	62.78	5	2.711	3.085	2.945	1.651	2.379	1.733	0.464691	0.159417	0.475018	0.944281	0.489737	0.988719	87.44	79.28	109.24	67.74	48.98	31.21	432296	768077	1.80192e+06	1.771e+06	2.23226e+06	91.24	19.81	15.3	26.4	12.03	362708	155768	132829	402209	336677	768077	1.55522e+06	1.17297e+06
Q92890-1	Isoform Long of Ubiquitin recognition factor in ER-associated degradation protein 1 [OS=Homo sapiens]	0	11.986	13	3	19	3	1	343	38.7	6.34	57.44	3	2.706	2.132	2.955	1.383	1.143	1.521	0.50826	0.507253	0.527028	0.990839	0.988712	0.993999	18.36	50	27.99	21.71	40.27	18.89	771441	2.15511e+06	3.11632e+06	2.89105e+06	3.93287e+06	36.49	8.43	6.58	25.99	12.7	178816	503699	133709	965047	1.34585e+06	2.22518e+06	2.27765e+06	2.19499e+06
Q8WXA9-2	Isoform 2 of Splicing regulatory glutamine/lysine-rich protein 1 [OS=Homo sapiens]	0	12.092	7	3	18	3	1	624	71.6	10.2	51.32	3	2.696	1.163	2.343	3.75	2.158	2.99	0.437142	0.801903	0.543122	0.194445	0.491269	0.674146	63.81	63.66	82.62	22.08	20.77	40.87	162293	71790.9	1.42207e+06	642309	1.08105e+06	25.4	18.46	16.58	59.52	21.66	37618.7	123125	45106.1	38454.9	32798.6	71790.9	1.05976e+06	792435
Q9H936	Mitochondrial glutamate carrier 1 [OS=Homo sapiens]	0	17.042	20	4	29	4	1	323	34.4	9.29	90.8	4	2.695	2.083	3.102	2.217	1.519	2.449	0.511212	0.516895	0.51754	0.799303	0.828763	0.845453	93.92	94.59	97.49	46.27	49.85	48.29	1.21786e+06	775481	2.93516e+06	2.14277e+06	3.18846e+06	60.87	49.64	29.92	5.71	13.85	319195	643886	89780.6	312189	484282	1.51252e+06	2.37531e+06	1.30742e+06
Q9UHF7-2	Isoform 2 of Zinc finger transcription factor Trps1 [OS=Homo sapiens]	0	48.594	13	12	58	12	1	1294	142.9	7.47	176.67	12	2.692	1.573	3.755	7.273	4.255	8.029	0.566134	0.717084	0.463513	0.0731398	0.110848	0.0470536	55.9	50.23	36.18	17.51	8.3	43.94	574656	142712	5.78927e+06	2.48472e+06	6.03889e+06	45.64	20.09	10.92	9.52	15.56	133202	124349	201284	72829.7	120632	135148	4486539	3.69498e+06
P38159-1	RNA-binding motif protein, X chromosome [OS=Homo sapiens]	0	74.603	38	15	169	15	1	391	42.3	10.05	438.16	15	2.689	4.001	5.077	2.411	3.908	4.698	0.60388	0.124075	0.342375	0.721181	0.286721	0.270722	141.83	140.6	140.94	30.47	33.9	36.98	6.69859e+06	1.49512e+07	3.4947e+07	6.46848e+07	7.10221e+07	162.18	5.4	11.94	30.84	36.33	6.76199e+07	3.2917e+06	2.05824e+06	7.97596e+06	9.33693e+06	1.40282e+07	3.02638e+07	2.61191e+07
P78345	Ribonuclease P protein subunit p38 [OS=Homo sapiens]	0.1	1.491	4	1	1	1	1	283	31.8	9.92	2.58	1	2.689	2.104	3.446	1.203	0.941	1.541	0.178654	0.275389	0.155547	0.988364	0.981355	0.999378	9.94	0	23.65	10.01	3.91	23.59	109169	244068	293577	229694	376163		4.21	16.03		23.35		57717.7		120898		251450	214569	234133
Q07065	Cytoskeleton-associated protein 4 [OS=Homo sapiens]	0	66.597	32	14	97	14	1	602	66	5.92	328.37	14	2.689	2.18	2.782	3.025	2.752	3.447	0.568538	0.541832	0.762178	0.644646	0.58946	0.533483	73.3	65.33	76.66	41.12	34.07	46.74	2.4662e+06	2.69967e+06	1.49725e+07	1.16471e+07	1.43723e+07	83.99	40.78	17.25	9.03	12.35	1.85893e+06	930487	757776	1.37772e+06	1.57488e+06	5.01647e+06	1.18148e+07	1.11903e+07
Q676U5	Autophagy-related protein 16-1 [OS=Homo sapiens]	0.001	7.088	6	2	3	2	1	607	68.2	6.64	9.73	2	2.68	1.311	1.608	1.372	1.275	1.519	0.22296	0.796424	0.88268	0.949172	0.94196	0.993999	199.42	73.58	92.4	37.35	38.59	75.29	531101	572706	241788	1.05641e+06	872068	91.79	42.96	29.83	8.57	45.16	319737	280794	45612.8	553534	357651	520216	176717	121449
P85037-1	Forkhead box protein K1 [OS=Homo sapiens]	0	51.903	22	12	72	11	1	733	75.4	9.32	206.41	12	2.674	2.269	3.812	4.136	3.308	6.446	0.585621	0.475709	0.477406	0.438593	0.463879	0.106882	86.13	72.22	92.29	34.3	25.42	28.32	1.58237e+06	1.47253e+06	1.0359e+07	9.04817e+06	1.71786e+07	86.33	30.71	4.2	7.24	8.84	1.2397e+06	594265	486207	751474	882510	2.37382e+06	7.82575e+06	7.35949e+06
Q9UM00-1	Calcium load-activated calcium channel [OS=Homo sapiens]	0.001	6.08	8	1	13	1	1	188	21.2	9.74	50.31	1	2.674	2.27	3.459	1.029	0.919	1.401	0.223579	0.226121	0.214281	0.950729	0.98303	0.986041	18.65	0	38.1	19.32	4.2	38.1	223847	552618	598632	508120	774391		9.12	17.65		61.43			68780.4	272873	345106	632947	385939	507216
O75251	NADH dehydrogenase [ubiquinone] iron-sulfur protein 7, mitochondrial [OS=Homo sapiens]	0	8.127	11	2	17	2	1	213	23.5	9.99	46.74	2	2.664	2.403	4.151	1.14	0.921	1.696	0.464686	0.239772	0.186367	0.968105	0.98303	0.988719	158.46	159.64	165.23	35.33	23.16	35.33	465376	1.07537e+06	1.22565e+06	947307	1.8238e+06	112.37	27.06	20.26	22.86	16.78	318814		48382.3	548790	542322	1475090	1.10927e+06	756680
Q86XN7	Proline and serine-rich protein 1 [OS=Homo sapiens]	0	33.28	12	8	34	8	1	944	95.6	8.88	77.58	8	2.661	2.274	5.881	3.746	2.184	6.656	0.531426	0.389301	0.17686	0.37962	0.561603	0.0957246	82.56	49.56	65.28	80.97	53.37	69.07	507408	663205	3.60653e+06	2.1454e+06	7.27685e+06	84.62	11.9	22.99	28.72	7.73	117615	503420	25320.4	339574	414167	536162	2.62595e+06	2.69549e+06
O95239-1	Chromosome-associated kinesin KIF4A [OS=Homo sapiens]	0	34.459	11	10	42	10	1	1232	139.8	6.27	128.94	10	2.652	1.642	3.228	1.845	1.082	1.927	0.569253	0.657181	0.445062	0.949037	0.994469	0.96751	83.53	81.15	81.68	40.84	37.91	32.92	679113	2.98662e+06	5.06833e+06	1.98801e+06	4.70838e+06	74.14	49.4	17.17	14.15	10.37	410640	359049	132945	686023	1.86512e+06	4.10679e+06	3.33572e+06	3.78802e+06
Q9BWJ5	Splicing factor 3B subunit 5 [OS=Homo sapiens]	0	22.803	73	4	34	4	1	86	10.1	6.35	104.34	4	2.651	1.396	1.825	2.513	1.655	1.787	0.574608	0.822317	0.865765	0.75398	0.828763	0.983426	48.21	54.59	47.05	39.24	54.77	53.81	1.81974e+06	1.7703e+06	4.71873e+06	2.72198e+06	3.13586e+06	29.5	23.29	11.07	42.48	9.41	582130	737856	559141	1.2943e+06	1.0579e+06	1.7703e+06	3.44882e+06	4.0365e+06
Q9UMX5	Neudesin [OS=Homo sapiens]	0.03	2.141	5	1	1	1	1	172	18.8	5.69	2.21	1	2.643	0.01	0.01	1	0.01	0.01	0.1768	4.36955e-17	4.68139e-17	0.955988	4.28783e-17	5.05393e-17	108.71			27.19			77735.6	169727	205440			93.97	25.27	26.92				91532.9	10724.7	130802	105993	169194	123837
P50453	Serpin B9 [OS=Homo sapiens]	0	13.655	14	4	6	4	1	376	42.4	5.86	19.21	4	2.643	3.533	8.897	1.28	1.711	2.118	0.173885	0.0368473	0.00411526	0.977145	0.697862	0.945195	0	0	74.09	0	0	18.27	60821.6	197344	252626	337737	1.11308e+06	59.91				16.43		50539.1	11890.8			197344
Q12872-2	Isoform 2 of Splicing factor, suppressor of white-apricot homolog [OS=Homo sapiens]	0.001	6.908	3	2	5	2	1	1003	109.9	8.12	13.27	2	2.632	1.744	2.673	100	100	100	0.268993	0.424463	0.42718	6.02719e-17	4.28783e-17	5.05393e-17	29.52	7.53	24.07				248749		654828	433911	665022			24.46	27.4	16.7	57658.7						623886	489412
Q16513	Serine/threonine-protein kinase N2 [OS=Homo sapiens]	0	21.896	12	6	11	6	1	984	112	6.3	39.25	6	2.622	7.561	11.523	0.682	0.627	1.073	0.165886	0.00100956	0.000257707	0.679178	0.747937	0.894338	88.07	4.54	0.69	17.59	6.62	28.96	72213.3	697672	529621	190539	466253	110.71	35.52	16.98	4.33	62.37		109401	7743.53	356042	265797	904169	387089	293616
Q12906-7	Isoform 7 of Interleukin enhancer-binding factor 3 [OS=Homo sapiens]	0	201.165	55	34	352	28	1	898	95.7	8.81	1094.5	34	2.619	4.945	2.744	5.719	10.148	5.934	0.625546	0.0616468	0.779699	0.107913	0.0161443	0.140197	118.95	119.69	118.42	35.95	39.43	36.81	2.19535e+07	1.50328e+07	9.5551e+07	1.9971e+08	1.22901e+08	122.78	17.36	9.72	21.65	20.09	3.72513e+07	8.8861e+06	6.74553e+06	9.60831e+06	9.3879e+06	1.35035e+07	7.82927e+07	71413860
P61204	ADP-ribosylation factor 3 [OS=Homo sapiens]	0	75.81	55	9	173	4	1	181	20.6	7.43	648	9	2.619	2.147	2.786	1.735	1.521	1.753	0.686816	0.567982	0.76536	0.939887	0.935394	0.987402	77.39	74.57	77.91	26.06	31.15	46.58	4.24802e+06	9.8999e+06	1.79273e+07	1.63761e+07	2.00616e+07	75.67	4.78	1.4	6.53	25.24	2.8029e+06	1.63041e+06	1.30527e+06	5.0522e+06	5.78245e+06	1.01699e+07	1.30811e+07	1.33987e+07
Q3MHD2-2	Isoform 2 of Protein LSM12 homolog [OS=Homo sapiens]	0	20.114	30	4	48	4	1	198	22	6.9	167.57	4	2.617	1.022	0.983	1.668	0.784	0.772	0.589142	0.954408	0.942414	0.952707	0.932259	0.600767	40.2	39.74	38.73	22.48	20.97	26	3.44543e+06	4.83214e+06	1.01472e+07	3.91052e+06	3.86321e+06	38.02	8.12	11.61	20.71	10.58	1.12377e+06	1.82161e+06	673550	2.8015e+06	2.9616e+06	4.83214e+06	6.11861e+06	7.58394e+06
P16989-1	Y-box-binding protein 3 [OS=Homo sapiens]	0	26.923	19	5	43	2	1	372	40.1	9.77	136.72	5	2.614	2.895	3.21	100	100	100	0.528769	0.298695	0.474834	6.02719e-17	4.28783e-17	5.05393e-17	36.13	67.43	34.09				974734		2.51484e+06	2.82169e+06	3.12893e+06	54.79		20.21	34.77	5.08	293590	181430	299501				2.12255e+06	1.62763e+06
Q13123	Protein Red [OS=Homo sapiens]	0	15.16	8	4	18	4	1	557	65.6	6.64	42.98	4	2.606	1.725	2.051	1.966	1.647	1.949	0.544745	0.463311	0.78787	0.892012	0.774557	0.96751	66.05	52.67	63.74	57.03	59.99	50.66	417060	1.63984e+06	3.23915e+06	679332	2.01985e+06	114.74	23.06	10.13	42.45	33.83	622980	220501	111771	682366	1.02407e+06	2.1133e+06	2.36743e+06	2.05083e+06
Q9P013	spliceosome-associated protein CWC15 homolog [OS=Homo sapiens]	0	10.73	22	4	19	4	1	229	26.6	5.71	44.08	4	2.596	1.542	1.819	1.795	1.11	1.256	0.53892	0.636306	0.845729	0.897434	0.977881	0.96751	58.13	51.92	54.92	30.39	34.48	28.53	653698	1.39111e+06	1.9645e+06	1.27179e+06	1.48438e+06	53.35	5.74	6.76	16.16	25.23	321185	345612	166083	717028	868739	1.26402e+06	1.43581e+06	1.39689e+06
Q04695	Keratin, type I cytoskeletal 17 [OS=Homo sapiens]	0	84.061	51	20	71	10	1	432	48.1	5.02	196	20	2.577	0.798	0.01	33.949	1.46	0.01	0.553555	0.999217	4.68139e-17	1.64415e-06	0.839942	5.05393e-17	133.04	84.1		100.97	60.43		962783	366162	3.15274e+06	587691		155.02		138.82	116.45		4.88297e+06	330213	295829			366162	221986	2.44593e+07
Q8NEZ4-3	Isoform 3 of Histone-lysine N-methyltransferase 2C [OS=Homo sapiens]	0	129.491	9	30	114	29	1	4968	547.3	6.51	365.23	30	2.572	1.137	2.916	100	100	100	0.615431	0.911447	0.70104	6.02719e-17	4.28783e-17	5.05393e-17	19.21	24.09	0				734356		9.88439e+06	4.35639e+06	11130034			10.23	26.52	30.54	170220						6.2282e+06	7.38749e+06
Q8ND82	zinc finger protein 280c [OS=Homo sapiens]	0	33.731	16	8	28	8	1	737	83	9.11	92.18	8	2.571	0.984	3.678	2.724	2.248		0.544901	0.931556	0.291139	0.582175	0.425188		105.35	56.87	71.39	2.79	29.96		326743	140714	2.51889e+06	1.07148e+06	1.55973e+06	106.55		20.33	37.48	15.93	201975	64778.3				140714	1.57364e+06	1.88259e+06
Q9NYP7-2	Isoform 2 of Elongation of very long chain fatty acids protein 5 [OS=Homo sapiens]	0.009	3.019	3	1	9	1	1	326	38.4	9.54	20.68	1	2.568	2.154	4.281	1.337	1.182	2.16	0.548886	0.357085	0.173014	0.99262	0.962286	0.937639	62.48	25.1	61.7	39.89	31.43	41.72	573972	940453	1.42353e+06	1.11193e+06	1.55345e+06	48.11	27.64	30.13	11.06	35.32	144055	303460	64417.8	344878	587306	1.19348e+06	1.16656e+06	637438
Q99700-1	Ataxin-2 [OS=Homo sapiens]	0	54.555	16	14	48	13	1	1313	140.2	9.57	156.89	14	2.566	1.429	1.156	2.427	1.414	1.302	0.623363	0.81634	0.992728	0.82075	0.935364	0.96751	67.02	50.09	60.34	37.78	38.69	35.29	1.93699e+06	2.94042e+06	9.12278e+06	3.41915e+06	2.46717e+06	31.1	4.42	6.55	16.95	29.28	719904	961813	595168	1.3983e+06	1.83627e+06	2.97705e+06	6.66764e+06	6.88447e+06
Q8NF91	Nesprin-1 [OS=Homo sapiens]	0.009	3.043	0	1	1	1	1	8797	1010.5	5.53	2.65	1	2.563	0.01	0.01	0.328	0.01	0.01	0.228115	4.36955e-17	4.68139e-17	0.0835229	4.28783e-17	5.05393e-17	38.04			3.45			57612.6	533205	147659				19.88	35.14				30459.9		278001	232792	533205		142247
Q9NPI6	mRNA-decapping enzyme 1A [OS=Homo sapiens]	0	13.13	8	3	15	3	1	582	63.3	6.25	52.79	3	2.561	0.724	1.303	1.249	0.386	0.634	0.252218	0.999217	0.904264	0.99262	0.263058	0.378613	72.64	31.59	62.87	30.32	3.56	22.61	140740	519179	603948	37690.2	118105	81.38	23.28	7.51	0.96	42.12	90282.6	74409.3	23845.6	264952	232596	601072	386994	452744
Q96HA1-1	Nuclear envelope pore membrane protein POM 121 [OS=Homo sapiens]	0	56.518	14	12	74	3	1	1249	127.6	10.56	238.97	12	2.558	2.253	2.155	2.41	2.484	2.334	0.344096	0.319233	0.715347	0.617053	0.387839	0.892457	109.41	68.54	54.05	35.87	24.89	22.65	482026	503971	720842	1.23704e+06	1.12056e+06	65.26	13	64.03	8.98	2.55	85035.2	254848	363758	304294	289855	503971	526848	1.3454e+06
Q9UEE9-1	Craniofacial development protein 1 [OS=Homo sapiens]	0	8.727	12	2	21	2	1	299	33.6	4.81	71.94	2	2.541	1.061	2.7	1.825	0.766	1.941	0.534086	0.885013	0.556972	0.894636	0.915757	0.96751	42.49	34.69	44.74	37.77	16.53	34.66	510329	620086	1.28458e+06	381757	1.26352e+06	67.7	25.46	10.26	64.49	6.23	121711	269812	25008	314193	387240	937309	1.11248e+06	953797
Q9HAH7-1	Isoform 1 of Probable fibrosin-1 [OS=Homo sapiens]	0	56.911	44	12	141	12	1	487	51.8	9.28	378.13	12	2.535	1.765	2.8	5.748	4.459	6.596	0.649485	0.680159	0.76536	0.10602	0.214338	0.0986375	48.89	54.72	51.11	42.68	36.12	58.4	1.45329e+07	7.11334e+06	4.37868e+07	3.35386e+07	5.52949e+07	28.82	18.81	4.3	6.13	4.65	5196104	7.68357e+06	4.16982e+06	3.63014e+06	4.7854e+06	5.26476e+06	3.41498e+07	3.27258e+07
P47929	galectin-7 [OS=Homo sapiens]	0.001	5.764	14	2	2	2	1	136	15.1	7.62	5.53	2	2.528	0.01	0.01	100			0.576016	4.36955e-17	4.68139e-17	6.02719e-17			0						845551		4.37461e+06								195994							3.26954e+06
Q00839	Heterogeneous nuclear ribonucleoprotein U [OS=Homo sapiens]	0	180.503	44	27	439	27	1	825	90.5	6	1408.49	27	2.528	2.245	2.926	3.035	2.792	3.553	0.652525	0.494259	0.739105	0.511633	0.540923	0.500053	107.97	109.73	107.82	32.49	34.78	37.03	5.06656e+07	6.15334e+07	1.883e+08	1.84969e+08	2.36045e+08	120.21	9.18	13.89	11.42	18	8.33165e+07	2.19549e+07	1.55678e+07	3.582e+07	3.68948e+07	6.15334e+07	1.53031e+08	1.1822e+08
P35568	Insulin receptor substrate 1 [OS=Homo sapiens]	0.002	5.051	1	1	6	1	1	1242	131.5	8.54	17.24	1	2.523	0.01	0.01	1.251	0.01	0.01	0.223579	4.36955e-17	4.68139e-17	0.981186	4.28783e-17	5.05393e-17	0			4.66			37788	76197.9	95357.6				4.44					19978.6		40126.7		73841.8		71269.3
Q9Y2K5-1	R3H domain-containing protein 2 [OS=Homo sapiens]	0	16.168	7	4	8	4	1	976	106.9	8.85	24.66	4	2.521	1.703	2.935	2.312	1.879	2.694	0.261494	0.46322	0.370961	0.490132	0.620071	0.758614	25.23	43.6	5.93	25.23	23.3	19.38	144196	255517	603326	509914	750868		40.4	17.03	11.67	14.38			44306.2	69020.4	159568	326194	583646	448595
Q15181	Inorganic pyrophosphatase [OS=Homo sapiens]	0	141.253	74	18	281	17	1	289	32.6	5.86	971.72	18	2.519	3.061	3.174	1.229	1.527	1.548	0.654576	0.261866	0.696504	0.986171	0.935364	0.997598	68.84	63.84	64.91	32.99	27.2	42.61	12206980	4.48112e+07	5.577e+07	6.36504e+07	6.90909e+07	57.13	10.34	11.65	4.65	25.29	6.69015e+06	6.45386e+06	3.42035e+06	2.71703e+07	2.79842e+07	4.46328e+07	3.71843e+07	4.16819e+07
P35269	General transcription factor iif subunit 1 [OS=Homo sapiens]	0	29.827	17	6	46	6	1	517	58.2	7.49	156.07	6	2.506	1.593	3.239	2.212	1.342	2.467	0.557284	0.650578	0.40279	0.836152	0.923788	0.837844	17.63	32.25	14.62	81.1	58.38	71.89	432115	1.34161e+06	2.80205e+06	1.74443e+06	3.15972e+06	54.15	28.35	11.42	2.15	37.5	100162	297690	47937.8	411732	895293	1.34161e+06	2.17675e+06	1.77464e+06
P20337	Ras-related protein Rab-3B [OS=Homo sapiens]	0	46.943	57	10	131	8	1	219	24.7	5.02	383.22	10	2.5	3.359	2.631	1.563	1.974	1.879	0.651184	0.204366	0.81137	0.967249	0.78669	0.974328	67.93	65.1	61.77	22.3	27.27	22.18	3.16764e+06	9.30667e+06	1.52627e+07	1.84394e+07	1.9834e+07	100.67	6.74	18.57	31.73	6.53	2.60324e+06	1.67474e+06	403596	4.51687e+06	6.3103e+06	9.30667e+06	8.56395e+06	1.27648e+07
Q99459	Cell division cycle 5-like protein [OS=Homo sapiens]	0	74.341	29	14	70	14	1	802	92.2	8.18	254.25	14	2.494	1.552	2.204	3.724	2.878	3.192	0.667477	0.787575	0.830034	0.495174	0.49613	0.611996	95.58	75.86	93.88	35.56	49.47	37.26	252001	657578	7.67842e+06	6.02642e+06	7.11532e+06	123.23	44.42	11.8	11.99	17.63	402625	86303.3	77430.9	335581	267217	1.05406e+06	5.61199e+06	5.22144e+06
Q14254	Flotillin-2 [OS=Homo sapiens]	0.001	5.865	6	2	2	2	1	428	47	5.25	5.15	2	2.488	1.066	2.757	1.241	0.552	1.43	0.282456	0.874489	0.402175	0.99251	0.635827	0.988719	67.56	62.82	76.95	43.03	8.32	24.78	252671	487784	605484	269288	696572	79.57	12.95	42.87	27.16	33.1	101634	133588	14452.5		277891	534697	605162
Q03164-3	Isoform 3 of Histone-lysine N-methyltransferase 2A [OS=Homo sapiens]	0	162.773	14	33	175	32	1	3972	431.8	9.07	592.29	33	2.482	2.101	3.368	2.373	1.711	2.984	0.630494	0.574998	0.574531	0.818567	0.886514	0.676062	46.55	53.7	51.79	43.7	55.98	40.84	1.0421e+06	5.08463e+06	1.50898e+07	1.08033e+07	1.88055e+07	43.4	10.25	12.21	12.58	12.65	407129	400626	320201	2.81001e+06	3.17532e+06	4.48204e+06	9.02598e+06	1.16676e+07
O00505	Importin subunit alpha-4 [OS=Homo sapiens]	0	27.424	22	6	34	4	1	521	57.8	4.94	107.22	6	2.459	1.745	3.536	2.242	1.526	2.422	0.54708	0.45213	0.321203	0.749722	0.798451	0.854373	58.54	71.1	50.27	28.45	9.42	22.45	353208	403828	1.50487e+06	771473	1.42565e+06	54.76	12.07	18.8	13.06	44.34	181474	161294	108528	251580	250562	403828	1.25452e+06	874802
Q9H6Z4	Ran-binding protein 3 [OS=Homo sapiens]	0	37.511	20	10	63	10	1	567	60.2	4.78	159.83	10	2.453	0.757	1.409	1.495	0.512	1.009	0.701153	0.959786	0.999855	0.969395	0.653107	0.835043	41.3	24.54	30.2	41.36	10.59	32.1	6.82882e+06	1.0497e+07	1.85086e+07	5.45945e+06	9.84928e+06	21.82	36.28	7.43	3.44	21.46	1.58288e+06	4.38299e+06	1.63376e+06	5.17124e+06	6.55529e+06	1.85072e+07	1.32734e+07	1.38331e+07
Q9UMN6	Histone-lysine N-methyltransferase 2B [OS=Homo sapiens]	0	49.458	7	12	32	11	1	2715	293.3	8.22	100.89	12	2.45	1.332	2.022	100	100	100	0.574608	0.705913	0.696326	6.02719e-17	4.28783e-17	5.05393e-17	12.17	7.09	5.99				235112		2.18353e+06	313077	917270	5.77		16.4	7.04	31.36	56767.8	119333					1.59589e+06	1.9657e+06
A8CG34-1	Nuclear envelope pore membrane protein POM 121C [OS=Homo sapiens]	0	50.613	13	11	69	2	1	1229	125	10.37	212.19	11	2.431	1.684	2.052	0.743	0.765	1.209	0.636723	0.70528	0.878709	0.810544	0.924967	0.952555	40.62	47.53	82.51	38.66	31.43	77.18	2.68253e+06	3.53593e+06	3.96108e+06	3.08352e+06	5.99275e+06	52.77	38.65	48.03	37.97	52.44	786863	1.41826e+06	300844	1.80448e+06	3.24046e+06	2.34824e+06	2.89507e+06	1.94454e+06
Q9Y467	sal-like protein 2 [OS=Homo sapiens]	0	41.047	21	10	42	9	1	1007	105.2	6.3	146.91	10	2.409	1.074	5.111	2.155	1.194	3.805	0.590722	0.904502	0.247573	0.846405	0.961414	0.437154	79.31	74.71	56.61	33.42	22.53	50.03	838958	1.20018e+06	3.86586e+06	1.30745e+06	7.7526e+06	62.88	27.35	11.51	42.18	14.23	313640	275019		612488	734575	1.85636e+06	2.82548e+06	2.64382e+06
P67809	Nuclease-sensitive element-binding protein 1 [OS=Homo sapiens]	0	51.936	31	6	85	3	1	324	35.9	9.88	307.22	6	2.406	2.067	3.864	3.065	2.802	3.903	0.735925	0.572756	0.534087	0.613738	0.538214	0.41324	75.2	78.48	76.23	36.61	16.5	36.71	6.7804e+06	5.41818e+06	1.54803e+07	1.45335e+07	2.00996e+07	56.14	17.61	14.93	6.46	9.15	2.62885e+06	1.76362e+06	2.08338e+06	3.57905e+06	3.38362e+06	5.09021e+06	1.30157e+07	9.85296e+06
Q9NYF8-1	Bcl-2-associated transcription factor 1 [OS=Homo sapiens]	0	22.816	9	7	47	7	1	920	106.1	9.98	82.41	7	2.39	1.273	1.462	2.467	1.35	1.679	0.684413	0.892613	0.978168	0.821813	0.956787	0.988719	40.78	39.36	40.18	34.43	36.9	28.1	2.52958e+06	3.02878e+06	7.81086e+06	4.03056e+06	5.05734e+06	25.78	22.31	6.09	14.9	5.94	885493	1.3125e+06	777249	1.14348e+06	1.89145e+06	3.54127e+06	5.70879e+06	5.78611e+06
Q9BZG1	Ras-related protein Rab-34 [OS=Homo sapiens]	0	27.29	34	6	23	6	1	259	29	7.88	73.27	6	2.379	1.436	2.205	1.471	0.969	1.487	0.601616	0.790623	0.782636	0.979536	0.988712	0.988965	35.7	51.76	59.01	20.87	28.08	33.71	1.37925e+06	1.60957e+06	3.25728e+06	1.79752e+06	4.25007e+06	58.22	37.91	27.33	30.03	20.17	519378	729211	185140	821409	981579	2.92733e+06	2.46482e+06	1.46697e+06
Q96EY7-1	pentatricopeptide repeat domain-containing protein 3, mitochondrial [OS=Homo sapiens]	0	11.075	7	3	6	3	1	689	78.5	6.42	14.88	3	2.375	2.251	2.865	13.743	6.074	17.128	0.604544	0.316599	0.556674	0.00105151	0.0102434	0.00126395	113.59	84.51	107.4	10	7.03	35.87	769861	184196	3.02684e+06	1.11883e+06	3.83728e+06	103.79		20.71	22.49	25.01	455523	159452				184196	2.31414e+06	1.57763e+06
Q53H96	Pyrroline-5-carboxylate reductase 3 [OS=Homo sapiens]	0	27.718	26	5	44	5	1	274	28.6	7.72	143.22	5	2.374	1.805	3.704	2.747	2.12	4.369	0.706521	0.658454	0.49896	0.737593	0.733302	0.323318	40.59	47.74	50.84	34.96	46.02	32.27	1.62641e+06	1.91703e+06	6.45716e+06	5.60195e+06	1.29212e+07	63.85	4.95	25.77	11.56	16.2	158957	859888	889058	978312	1.12343e+06	1.98481e+06	4.7194e+06	5.31152e+06
P62318	small nuclear ribonucleoprotein sm d3 [OS=Homo sapiens]	0.001	7.59	15	2	26	2	1	126	13.9	10.32	60.5	2	2.366	1.708	2.7	3.181	2.36	3.586	0.688455	0.700063	0.741677	0.602305	0.676968	0.491329	82.2	68.27	53.64	30.86	33.32	34.41	3.32833e+06	2.48597e+06	7.54559e+06	5.81503e+06	1.01228e+07	68.14	11.92	15.48	12.8	17.76	1.65725e+06	924321	1.02268e+06	1.26866e+06	1.31213e+06	2.66505e+06	4.39246e+06	5639499
P10620	Microsomal glutathione S-transferase 1 [OS=Homo sapiens]	0	12.33	26	3	19	3	1	155	17.6	9.39	56.41	3	2.366	1.369	2.085	1.778	1.188	1.644	0.61723	0.819543	0.800615	0.936453	0.961414	0.993999	44.57	25.36	53.93	33.88	49.54	48.41	1.34321e+06	845141	3.54482e+06	2.0903e+06	3.04401e+06	79.59	44.99	7.43	6.1	8.97	389456	710157	32069.5	722159	527784	581277	2.59084e+06	2.51107e+06
O14617-5	Isoform 5 of AP-3 complex subunit delta-1 [OS=Homo sapiens]	0	68.902	19	15	80	15	1	1215	136.6	7.64	277.92	15	2.363	1.477	2.563	3.051	2.193	3.445	0.693057	0.801903	0.770492	0.665896	0.705605	0.533779	54.3	53.63	46.77	30.64	34.36	38.2	1.43544e+06	1.65652e+06	1.03733e+07	6.9018e+06	1.05009e+07	57.92	24.84	15.51	10.9	20.88	763940	637445	441059	603918	1.03449e+06	1.97602e+06	7.58162e+06	6867963
Q96CW1	AP-2 complex subunit mu [OS=Homo sapiens]	0	84.857	56	19	186	19	1	435	49.6	9.54	552.77	19	2.361	2.007	2.872	1.922	1.584	2.141	0.708098	0.588034	0.750708	0.872737	0.921102	0.944929	66.33	61.27	58.41	33.41	38.38	41.93	1.08279e+07	2.00317e+07	3.53976e+07	3.42123e+07	4.79956e+07	41.85	9.8	16.19	3.97	8.73	4.54128e+06	4.93084e+06	3.32704e+06	1.02227e+07	1.06707e+07	2.06013e+07	3.3517e+07	2.59183e+07
Q12830-1	Nucleosome-remodeling factor subunit BPTF [OS=Homo sapiens]	0	85.292	10	22	63	21	1	3046	338.1	6.54	176.66	22	2.361	2.829	2.481	3.835	3.96	4.377	0.69187	0.322215	0.798908	0.470813	0.277904	0.322165	104.91	98.64	102.34	85	83.47	86.08	2.15085e+06	1.20756e+06	1.22117e+07	7.26161e+06	9.66903e+06	22.96	22.99	1.8	19.53	19.66	502398	740806	660880	645096	754114	803793	8.66872e+06	9.12691e+06
Q9NZ63	Uncharacterized protein C9orf78 [OS=Homo sapiens]	0.001	6.565	8	2	9	2	1	289	33.7	6.74	28.87	2	2.356	0.517	0.783	0.623	0.137	0.222	0.439066	0.835157	0.925377	0.581758	0.00899255	0.011004	26.17	7.12	18.09	16.03	0.77	2.39	405002	1.53047e+06	954239	209583	316948	18.03	35.5	16.9	27.8	32.14	93877.4	181582	151120	518848	955767	2.12038e+06	697432	864282
O43143	Pre-mRNA-splicing factor ATP-dependent RNA helicase DHX15 [OS=Homo sapiens]	0	166.013	47	33	370	32	1	795	90.9	7.46	1085.67	33	2.354	2.18	1.884	3.51	3.276	2.926	0.710378	0.522016	0.949538	0.388565	0.404977	0.693298	69.96	69.12	72.82	27.98	32.87	36.21	2.49884e+07	2.37322e+07	8.61469e+07	7.86006e+07	6.80297e+07	69.6	1.78	8.04	0.84	24.33	1.64506e+07	1.17143e+07	7.67805e+06	1.17877e+07	1.49211e+07	2.37322e+07	6.01665e+07	6.43853e+07
Q92585	Mastermind-like protein 1 [OS=Homo sapiens]	0	115.7	41	19	112	19	1	1016	108	8.28	433.97	19	2.347	2.243	4.61	4.498	3.815	9.916	0.751524	0.521537	0.408229	0.358343	0.276774	0.019577	46.91	52.65	49.37	29.25	47.13	48.3	4.07541e+06	1.0658e+06	1.75582e+07	1.626e+07	3.33104e+07	30.3	48.04	5.46	4.17	10.77	944658	1.80652e+06	1.85738e+06	725537	665583	480421	1.24708e+07	1.41589e+07
P78347	General transcription factor II-I [OS=Homo sapiens]	0	108.849	36	26	164	26	1	998	112.3	6.39	497.42	26	2.345	1.571	3.519	2.894	1.457	2.981	0.715615	0.759908	0.62369	0.555652	0.947064	0.676865	94.43	98.84	96.74	40.88	46.8	45.21	1.98861e+06	5.91549e+06	2.52188e+07	1.00789e+07	2.723e+07	129.7	42.61	3.5	14.18	6.67	3.82184e+06	1.05138e+06	410698	2.66179e+06	3.69418e+06	1.09682e+07	1.84319e+07	1.83683e+07
O43432-3	Isoform 3 of Eukaryotic translation initiation factor 4 gamma 3 [OS=Homo sapiens]	0	65.458	12	16	79	11	1	1591	177.2	5.39	204.95	16	2.343	1.34	1.486	1.272	0.625	0.658	0.617606	0.690731	0.856712	0.988364	0.810232	0.440025	52.77	40.5	31.82	44.47	16.77	12.23	465617	2.76951e+06	3.86176e+06	160190	215651	55.13	15.16	13.48	36.3	40.12	183915	129167	143068	1.22242e+06	1.72954e+06	3.24326e+06	2.82248e+06	2.39605e+06
O60563	Cyclin-T1 [OS=Homo sapiens]	0	67.729	27	13	126	12	1	726	80.6	8.78	468.52	13	2.343	1.537	2.486	3.072	2.119	2.856	0.725461	0.795381	0.836411	0.621857	0.716997	0.713229	42.9	37.69	42.31	40.22	33.71	35.83	6.47846e+06	5.35843e+06	1.74933e+07	1.19268e+07	1.77003e+07	102.11	3.03	11.25	6.98	5.49	7.63453e+06	3.13674e+06	1.9906e+06	2.77085e+06	3.19881e+06	5.35843e+06	1.17838e+07	1.30743e+07
P37837	Transaldolase [OS=Homo sapiens]	0.003	3.752	3	1	8	1	1	337	37.5	6.81	19.1	1	2.343	1.765	1.939	1.614	1.216	1.336	0.322912	0.430634	0.672705	0.855634	0.946112	0.975947	106.5	106.5	106.5	31.18	7.58	20.09	237659	345015	556737	419538	460852	110.92	9.52	29.81	13.08	32.03	195557	125651	13964.9	171279	215459	399108	406907	269684
Q96HS1-1	Serine/threonine-protein phosphatase Pgam5, mitochondrial [OS=Homo sapiens]	0	37.845	29	10	109	10	1	289	32	8.68	260.19	10	2.337	2.112	2.153	1.509	1.265	1.427	0.715938	0.546054	0.897909	0.967461	0.982288	0.988719	67.67	60.17	56.33	25.81	27.22	29.95	8.43553e+06	1.47641e+07	2.2026e+07	2.02923e+07	2.19715e+07	57.08	14.07	4.77	16.18	14.27	4.17918e+06	3.34379e+06	2.59194e+06	7.13321e+06	9.22005e+06	1.81162e+07	17271208	1.6462e+07
Q96JH7	Deubiquitinating protein VCIP135 [OS=Homo sapiens]	0	83.764	24	21	55	21	1	1222	134.2	7.2	154.54	21	2.335	0.996	0.82	0.826	0.329	0.317	0.61723	0.906331	0.946497	0.84963	0.346202	0.0508774	51.11	81.93	51.8	29.91	4.3	3.57	337076	6.4856e+06	4.39454e+06	194207	385619	98.8	28.42	3.29	14.4	52.88	78132.6	786788	80457.3	2.48774e+06	4.05021e+06	8.65331e+06	3.39499e+06	3.28443e+06
P67870	Casein kinase II subunit beta [OS=Homo sapiens]	0	46.355	47	7	95	7	1	215	24.9	5.55	334.42	7	2.334	1.596	2.712	4.793	3.129	6.339	0.715938	0.759394	0.787115	0.180979	0.442277	0.113264	44.55	41.38	48.67	23.78	35.79	32.77	1.30257e+07	8.69052e+06	4.17692e+07	2.92354e+07	4.92177e+07	39.01	15.77	6.77	3.66	8.11	5.17105e+06	6.88669e+06	3.38317e+06	4.79355e+06	5.42717e+06	6.85426e+06	2.96274e+07	3.44209e+07
Q9UKL0	REST corepressor 1 [OS=Homo sapiens]	0	94.858	39	14	199	9	1	485	53.3	7.03	647.24	14	2.333	1.611	3.603	5.161	3.561	8.09	0.715938	0.753491	0.597596	0.143995	0.346428	0.0458319	61.29	59.45	55.08	31.77	31.27	27.95	1.03172e+07	4.65857e+06	2.42351e+07	1.7923e+07	3.8947e+07	22.6	15.01	4.58	13.56	7.81	2.93777e+06	4.23143e+06	3.1701e+06	2.56265e+06	2.90924e+06	3.72214e+06	1.75359e+07	1.94816e+07
Q9H7D7	WD repeat-containing protein 26 [OS=Homo sapiens]	0	23.012	9	5	27	5	1	661	72.1	6.16	81.31	5	2.332	1.36	1.893	1.669	1.202	1.254	0.617606	0.791696	0.826445	0.949172	0.961414	0.96751	100.96	95.56	96.01	28.1	43.35	44.33	788940	1.66226e+06	2.57682e+06	1.62206e+06	1.4771e+06	130.01	6.47	21.36	38.99	57.72	1.31119e+06	417114	107641	848300	931419	1.68037e+06	2.27043e+06	1.50309e+06
Q9ULW0-2	Isoform 2 of Targeting protein for Xklp2 [OS=Homo sapiens]	0	58.572	26	15	89	15	1	783	89.3	9.2	263.56	15	2.33	1.124	1.509	2.566	1.349	1.739	0.715938	0.94472	0.996828	0.664135	0.962286	0.988719	66.64	57.1	61.97	31.78	41.8	36.88	6.73647e+06	7.46004e+06	2.33051e+07	9.32177e+06	1.45434e+07	59.75	10.88	15.1	2.88	9.59	2.78478e+06	3.56158e+06	1.01273e+06	3.80707e+06	5.21501e+06	6.71953e+06	1.70332e+07	1.44374e+07
Q9BY89-1	Uncharacterized protein KIAA1671 [OS=Homo sapiens]	0	8.136	1	2	7	2	1	1806	196.6	8.47	22.15	2	2.315	0.01	0.01	0.674	0.01	0.01	0.274451	4.36955e-17	4.68139e-17	0.68084	4.28783e-17	5.05393e-17	25.99			13.28			74135.8	380910	171657				21.22	24.42				39195.7		194389	178259	440676	105379
P33981	Dual specificity protein kinase TTK [OS=Homo sapiens]	0	33.746	16	8	22	8	1	857	97	8.16	67.31	8	2.313	1.776	2.03	1.438	0.728	1.201	0.40931	0.391366	0.662475	0.973761	0.869662	0.949083	49.83	46.08	50.33	24.59	13.82	51.12	173821	606652	1.09592e+06	265461	847686	21.15	17.99	5.1	34.17	36.36		79041.6	62097	250700	441956	606652	749103	847429
Q05519	serine/arginine-rich splicing factor 11 [OS=Homo sapiens]	0	23.782	15	5	39	5	1	484	53.5	10.52	104.35	5	2.311	2.58	2.803	3.249	3.364	2.944	0.711684	0.380482	0.639276	0.605575	0.422489	0.687791	77.49	91.5	80.52	28.35	35.25	28.09	1.81316e+06	1.28649e+06	7.21168e+06	7.10615e+06	5.39464e+06	101.6	30.41	13.51	10.69	7.44	1.78442e+06	958622	350599	628974	803403	2.06248e+06	5.38539e+06	4.26953e+06
O60506	Heterogeneous nuclear ribonucleoprotein Q [OS=Homo sapiens]	0	132.611	47	23	239	18	1	623	69.6	8.59	703	23	2.307	2.527	2.226	5.687	6.935	5.823	0.721744	0.394245	0.885491	0.109512	0.0614691	0.14807	113.44	114.12	113.42	39.92	49.06	42.49	5.65502e+06	4.99588e+06	3.66801e+07	4.09689e+07	3.55957e+07	131.71	20.49	10.5	12.6	14.99	12035110	2.23531e+06	1.73759e+06	2.54954e+06	2.22349e+06	5.35716e+06	2.68087e+07	2.28526e+07
P62314	Small nuclear ribonucleoprotein Sm D1 [OS=Homo sapiens]	0	24.793	45	3	48	3	1	119	13.3	11.56	170.54	3	2.303	2.236	1.759	3.754	3.089	3.386	0.718472	0.490362	0.925377	0.484704	0.429551	0.552779	78.76	79.87	97.58	40.19	48.62	41.21	1.44181e+06	1.69475e+06	8.39553e+06	6.92392e+06	6.19168e+06	95.19	19.96	29.34	21.82	13.48	1.07067e+06	762285	187051	962909	1.05836e+06	1.25838e+06	3.58422e+06	6.63634e+06
O76021	Ribosomal L1 domain-containing protein 1 [OS=Homo sapiens]	0	63.062	30	11	131	11	1	490	54.9	10.13	387.71	11	2.302	1.4	2.562	2.607	1.758	3.1	0.743077	0.846197	0.826961	0.702659	0.860981	0.64058	109.53	108.11	111.73	40.73	50.43	48.07	5.89571e+06	7.79485e+06	1.80298e+07	1.41429e+07	2.41415e+07	109.83	5.01	7.69	24.02	11.84	7.03052e+06	3.11707e+06	1.21042e+06	4.28164e+06	4.76801e+06	7.79485e+06	1.2834e+07	1.34753e+07
O60341-2	Isoform 2 of Lysine-specific histone demethylase 1A [OS=Homo sapiens]	0	193.947	54	34	434	34	1	876	95.1	6.25	1360.63	34	2.301	1.566	3.799	3.872	2.412	6.524	0.722524	0.77463	0.556674	0.313462	0.651784	0.102804	50.87	49.57	47.9	34.94	32.78	36.48	3.67132e+07	2.52137e+07	1.11002e+08	6.90109e+07	1.71377e+08	24.31	5.09	2.07	8.32	7.24	1.07855e+07	1.50425e+07	1.12807e+07	1.28673e+07	1.47651e+07	2.61642e+07	8.11293e+07	8.33612e+07
O14964	Hepatocyte growth factor-regulated tyrosine kinase substrate [OS=Homo sapiens]	0	17.271	7	5	17	5	1	777	86.1	6.16	48.15	5	2.3	0.482	0.92	1.05	0.237	0.475	0.617366	0.785069	0.978168	0.949172	0.0940705	0.200538	72.32	15.32	66.34	20.19	1.46	3.3	527637	1.98425e+06	1.9132e+06	277486	485352	68.39	13.24	21.98	23.2	6.2	207309	164576		1.16891e+06	1.23915e+06	1.75985e+06	1.9982e+06	1.42991e+06
Q9NW82	WD repeat-containing protein 70 [OS=Homo sapiens]	0	25.349	15	8	26	8	1	654	73.2	6.33	68.68	8	2.3	1.222	2.439	1.934	1.107	1.866	0.63249	0.856258	0.686746	0.902808	0.977809	0.975947	28.65	32.02	42.76	23.68	24.27	30.33	898677	1.56168e+06	3.72601e+06	1.40415e+06	3.33454e+06	82.48	14.55	6.15	32.47	20.88	208309	610864	15374	622754	1.00667e+06	1.56168e+06	2.72326e+06	2.65292e+06
Q9UQE7	Structural maintenance of chromosomes protein 3 [OS=Homo sapiens]	0	115.849	30	28	171	28	1	1217	141.5	7.18	490.1	28	2.291	1.752	3.461	2.583	1.877	4.493	0.721744	0.677942	0.630561	0.660051	0.818015	0.303708	77.32	69.43	79.04	35.08	35.08	37.54	4.27838e+06	6.31387e+06	2.40528e+07	1.88484e+07	4.14801e+07	78.53	18.56	7.49	17.51	11.5	3.13472e+06	2.26199e+06	1.07527e+06	3.22215e+06	3.71581e+06	8.31414e+06	1.75797e+07	1.63198e+07
P51911	Calponin-1 [OS=Homo sapiens]	0.071	1.66	5	1	1	1	1	297	33.2	9.07	3.05	1	2.291	1.374	1.596	1.163	0.737	0.811	0.391396	0.66733	0.848281	0.982711	0.89792	0.646785	114.41	110.29	119.29	6.09	3.11	1.85	322097	634224	737869	473399	514150	88.65	2.68	5.91	8.52			355593	47396.4	317586		646358	562325
P49116-2	Isoform 2 of Nuclear receptor subfamily 2 group C member 2 [OS=Homo sapiens]	0	56.035	32	12	36	12	1	615	67.3	6.28	115.64	12	2.29	1.762	6.652	2.313	1.779	6.718	0.604618	0.481251	0.0772074	0.749722	0.660563	0.0927032	15.14	18.39	6.15	15.14	18.39	6.15	230201	227952	2.13776e+06	970022	4.80511e+06			10.65	23.07	22.04		121708		116330			1648179	1.36605e+06
P23381	Tryptophan--tRNA ligase, cytoplasmic [OS=Homo sapiens]	0	133.983	62	20	268	20	1	471	53.1	6.23	896.02	20	2.29	3.255	1.706	1.449	2.039	1.015	0.725461	0.223375	0.974714	0.977145	0.768707	0.841076	66.9	66.03	66.71	38	37.34	40.13	1.58576e+07	3.38855e+07	4.68155e+07	6.89989e+07	3.85316e+07	53.18	1.13	2.84	2.27	17.45	7.57528e+06	8.38392e+06	3.83701e+06	1.72927e+07	2.14757e+07	3.36332e+07	3.27108e+07	3.52723e+07
Q96GD4-5	Isoform 5 of Aurora kinase B [OS=Homo sapiens]	0	19.874	19	5	28	4	1	345	39.4	9.36	75.56	5	2.289	0.967	1.963	1.491	0.651	1.413	0.61723	0.943994	0.800852	0.970258	0.802464	0.986041	94.65	90.12	103.54	29.8	10.73	25.39	667887	1.04022e+06	1.38777e+06	574812	1.45346e+06	98.86	38.57	21.05	16.74	17.28	676508	267477	205218	400232	649607	1.65458e+06	1.34701e+06	927664
Q8TF30	WASP homolog-associated protein with actin, membranes and microtubules [OS=Homo sapiens]	0.052	1.811	1	1	6	1	1	809	90.9	7.08	11.2	1	2.288	1.331	3.535	3.887	2.587	6.9	0.633021	0.83124	0.474834	0.334181	0.404977	0.0842251	23.29	34.74	28.15	29	23.8	25.15	1.39703e+06	715614	3.32561e+06	1.75458e+06	4.93791e+06	27.31	18.33	21.45	20.54	14.59	323825	517892	529854	442309	446896	600734	1.63799e+06	2.51791e+06
Q14814-4	Isoform MEF2DA0 of Myocyte-specific enhancer factor 2D [OS=Homo sapiens]	0	55.151	31	11	80	11	1	514	55.1	8.59	235.93	11	2.288	1.836	4.663	4.679	3.712	9.603	0.762588	0.666232	0.400313	0.321309	0.320975	0.0225488	50.57	52.95	41.69	24.6	39.3	28.61	5.42871e+06	2.40388e+06	1.69427e+07	1.39539e+07	3.83422e+07	15.56	19.36	13.88	6.99	3.37	1.23869e+06	2.87017e+06	2.14459e+06	1.22677e+06	1.86871e+06	2.04116e+06	1.2383e+07	1.20515e+07
O95232-1	Luc7-like protein 3 [OS=Homo sapiens]	0	27.196	17	5	36	5	1	432	51.4	9.79	142.93	5	2.28	1.175	3.368	2.138	1.507	3.63	0.642469	0.854286	0.407492	0.81655	0.827055	0.480684	52.54	90.63	72.46	43.97	40.46	35.19	835827	844963	2.14907e+06	1.08559e+06	3.97478e+06	56.51	31.82	20.95	13.27	4.97	338287	231588	256820	431208	589864	485698	2205179	1.60619e+06
Q9HCS7	Pre-mRNA-splicing factor SYF1 [OS=Homo sapiens]	0	41.311	15	8	29	8	1	855	99.9	6.23	104.2	8	2.271	0.832	1.53	2.33	0.919	1.555	0.653109	0.989478	0.925377	0.742902	0.983788	0.999165	81.44	54.51	72.42	46.21	25.86	40.44	561638	634799	2.97574e+06	769162	1.61461e+06	76.35	21.52	17.11	21.06	24.14	397612	243870	172571	317184	396427	895293	2.17491e+06	1.87443e+06
Q96KQ7	Histone-lysine N-methyltransferase EHMT2 [OS=Homo sapiens]	0	27.733	6	6	24	6	1	1210	132.3	5.45	75.67	6	2.271	1.938	3.197	100	100	100	0.638355	0.450755	0.495046	6.02719e-17	4.28783e-17	5.05393e-17	18.88	59.64	14.28				100234		3.69128e+06	1.54886e+06	4.44641e+06			19.55	21.52	8.78		52993.9					2.12074e+06	2.75883e+06
O00541-1	Pescadillo homolog [OS=Homo sapiens]	0	33.878	14	8	40	8	1	588	68	7.33	90.98	8	2.271	1.492	2.025	2.279	1.494	1.753	0.702735	0.7815	0.854103	0.841154	0.912163	0.987402	103.09	105.05	108.37	23.85	30.27	32.17	1.23588e+06	1.92448e+06	5.5485e+06	2.70612e+06	4.746e+06	128.9	38.78	15.78	32.49	10.94	2.2079e+06	653410	224701	982114	726971	2.64651e+06	4.05528e+06	3.22639e+06
Q9BVK2-1	Probable dolichyl pyrophosphate Glc1Man9GlcNAc2 alpha-1,3-glucosyltransferase [OS=Homo sapiens]	0	11.131	9	3	18	3	1	526	60	9.14	40.83	3	2.269	1.031	2.254	1.582	0.977	1.654	0.403067	0.895633	0.627745	0.944435	0.988385	0.993805	48.42	49.71	51.97	18.52	22.93	31.17	447839	450793	777680	440227	953475	35.65	3.9	22.51	18.18	29.33	134314	182994		240545	281517	436232	521266	581230
Q9P2E9-1	Ribosome-binding protein 1 [OS=Homo sapiens]	0	39.897	9	10	30	10	1	1410	152.4	8.6	86.74	10	2.26	2.123	2.694	3.28	2.617	4.199	0.738757	0.527426	0.741677	0.61225	0.556783	0.354448	79.44	80.73	82.77	35.48	33.5	37.92	1.97321e+06	1941114	6.34776e+06	5.28727e+06	7.60529e+06	43.92	28.48	10.89	11.98	17.95	575829	494354	606298	664371	1.47226e+06	1941114	4.63944e+06	3.98799e+06
P15927-3	Isoform 3 of Replication protein A 32 kDa subunit [OS=Homo sapiens]	0	35.246	40	7	47	7	1	358	38.8	8.94	161.81	7	2.257	1.048	2.075	3.508	1.65	2.858	0.720084	0.939816	0.848281	0.52039	0.82095	0.713228	61.52	63.24	62.77	24.14	30.2	31.95	1.8119e+06	1.33406e+06	7.40096e+06	2.494e+06	5.20605e+06	64.58	16.79	22.43	36.52	20.01	940656	957953	360085	680808	741457	1.64388e+06	3.78837e+06	5.53141e+06
Q8IXK0-5	Isoform 5 of Polyhomeotic-like protein 2 [OS=Homo sapiens]	0	15.797	5	4	24	3	1	859	90.8	8.69	73.58	4	2.255	1.324	2.141	3.685	2.109	3.01	0.399602	0.701648	0.632283	0.159138	0.511985	0.653683	52.45	52.45	52.45	25.35	28.88	23.74	183995	226508	787463	402808	652368	88.44		7.21	23.01	14.88	152295	71858.7	56535.3			226508	640775	588542
Q9C0B0	RING finger protein unkempt homolog [OS=Homo sapiens]	0.003	3.696	1	1	3	1	1	810	88	6.86	6.79	1	2.253	0.01	0.01	0.88	0.01	0.01	0.291876	4.36955e-17	4.68139e-17	0.889702	4.28783e-17	5.05393e-17	0			1.63			89097.3	228066	200700				31.87					47105.9		114758	237084	228066	146688
P82930	28S ribosomal protein S34, mitochondrial [OS=Homo sapiens]	0.002	5.491	7	2	21	2	1	218	25.6	9.98	36.28	2	2.247	1.151	2.924	1.328	0.903	2.133	0.599487	0.86107	0.493419	0.995935	0.976718	0.945195	77.47	86.06	81.88	24.5	23.59	22.01	546044	884556	1.09774e+06	809192	1.82305e+06	70.21	18.63	31.75	8.65	4.58	334385	216459	167780	363254	552399	1.03893e+06	1.30324e+06	820443
Q9NWU5	39S ribosomal protein L22, mitochondrial [OS=Homo sapiens]	0.002	4.519	4	1	7	1	1	206	23.6	9.94	21.05	1	2.246	2.237	2.966	4.508	3.023	5.981	0.356025	0.23413	0.342431	0.0545404	0.178042	0.120279	80.4	68.13	87.42	37.28	16.26	20.75	239160	118488	534159	358159	708655	80.03	1.52	29.3	61.6	15.15	105283		38693.3	58932.1	74094.1	118488	390405	298846
Q5BJF2	Transmembrane protein 97 [OS=Homo sapiens]	0.011	2.824	5	1	10	1	1	176	20.8	9.38	18.19	1	2.242	1.236	5.686	0.957	0.54	2.382	0.654603	0.821749	0.133814	0.928421	0.708775	0.868847	103.34	103.34	103.34	31.96	2.09	9.37	854159	2.00045e+06	1.91513e+06	1.0554e+06	4.85637e+06	101.59	3.43	26.25	7.46	13.41	653421	451596	82987.1	978421	1.24927e+06	2.05273e+06	1.75797e+06	1.04916e+06
Q14683	structural maintenance of chromosomes protein 1a [OS=Homo sapiens]	0	114.819	28	29	163	29	1	1233	143.1	7.64	453.06	29	2.241	1.696	3.384	2.906	2.083	4.24	0.742956	0.72429	0.647322	0.576017	0.754036	0.345874	67.07	60.19	64.97	26.78	32.59	30.68	4.81887e+06	5.86814e+06	2.25446e+07	1.6194e+07	3.39863e+07	71.39	22.02	4.26	4.97	9.55	3.26003e+06	2.25155e+06	1.48067e+06	2.99468e+06	3.58737e+06	8.34107e+06	1.70227e+07	1.59912e+07
Q15287-1	RNA-binding protein with serine-rich domain 1 [OS=Homo sapiens]	0	29.645	23	5	60	5	1	305	34.2	11.84	172.6	5	2.239	1.868	2.827	2.807	2.315	3.416	0.725461	0.63698	0.712984	0.701908	0.700966	0.54327	95.51	87.78	87.88	30.77	28.35	20.53	3.98869e+06	3.37843e+06	1.43462e+07	1.0749e+07	1.4655e+07	95.72	23.77	14.19	4.14	13.72	3.43568e+06	2.10883e+06	733931	1.63797e+06	2109807	4.85799e+06	1.04974e+07	8.29075e+06
Q9H490	Phosphatidylinositol glycan anchor biosynthesis class U protein [OS=Homo sapiens]	0	14.001	7	2	18	2	1	435	50	7.72	61	2	2.239	2.075	2.557	1.468	1.361	1.548	0.295351	0.292277	0.334256	0.926446	0.888608	0.997679	33.07	21.94	86.74	38.75	50.05	87	77969.5	118903	174550	161784	199366	20.71	45.23	35.39		74.78		35570.6	27764		53305.5	165631		101023
P42166	Lamina-associated polypeptide 2, isoform alpha [OS=Homo sapiens]	0	111.797	46	20	174	13	1	694	75.4	7.66	546.24	20	2.234	0.894	1.837	2.257	1.011	1.958	0.715938	0.989478	0.926108	0.841536	0.985931	0.96751	88.13	59.04	74.76	41.87	39.07	43.84	3.75526e+06	4.91622e+06	1.24732e+07	3.75246e+06	1.00201e+07	83.01	23.72	4.57	37.41	7.67	3.08149e+06	1.75618e+06	1.15386e+06	1.96112e+06	3.07014e+06	6.2057e+06	9.11636e+06	8.97575e+06
P11142-1	Heat shock cognate 71 kDa protein [OS=Homo sapiens]	0	323.814	71	40	1103	24	1	646	70.9	5.52	3551.45	40	2.231	1.675	2.498	1.876	1.438	1.999	0.744712	0.721142	0.835353	0.889974	0.951332	0.966605	59.01	58.18	59.66	31.29	31	38.41	2.69701e+08	477141068	9.36276e+08	6.73528e+08	1032228963	43.74	7.91	2.84	4.36	5.16	1.25703e+08	142591482	8.26378e+07	2.29518e+08	297971154	525355644	690073203	6.99763e+08
Q6ZWJ1-1	Syntaxin-binding protein 4 [OS=Homo sapiens]	0.001	7.342	7	3	3	3	1	553	61.6	5.2	8.7	3	2.224	1.002	2.044	1.105	0.543	1.127	0.370289	0.900856	0.663396	0.981186	0.632679	0.923623	15.05	26.96	23.83	3.31	5.21	23.75	250192	503648	556416	273240	511386	14.28	13.48		20.19	24.77		119533	85071	257026	321708	399490
O95478	Ribosome biogenesis protein NSA2 homolog [OS=Homo sapiens]	0.001	7.044	12	2	6	2	1	260	30	10.27	19.74	2	2.218	1.27	2.45	1.157	0.847	1.372	0.469901	0.751511	0.508991	0.982711	0.968977	0.978998	471.25	343.26	497.6	23.96	27.21	21.25	382514	683251	790295	578770	937236	135.87	18.07	9.74	37.4	4.42	626626		16630.4	348682	367320	840083	569243	590658
Q6NXT4-2	Isoform 2 of Zinc transporter 6 [OS=Homo sapiens]	0.003	4.144	3	1	1	1	1	501	55.8	9.06	2.87	1	2.216	1.773	3.254	1.095	0.739	1.607	0.294634	0.418759	0.201809	0.979863	0.860143	0.993805	87.5	54.38	87.5	0.36	33.68	0.36	97814	198023	216799	173469	318248	71.88	20.8		62.62			90572	17160.6	100811	174089	198023		162033
P12235	ADP/ATP translocase 1 [OS=Homo sapiens]	0	97.917	52	15	377	3	1	298	33	9.76	1144.27	15	2.214	0.827	2.106	1.276	0.698	1.321	0.666576	0.989478	0.750012	0.996582	0.870592	0.973488	70.85	26.62	35.85	20.28	11.47	23.65	1.21079e+06	1.53396e+06	2.00381e+06	512745	2.05576e+06	71.67	6.26	8.55	21.38	8.3	287186	640149	45965.5	853401	926233	1.53396e+06	1563625	1497631
Q8N5G2-1	macoilin [OS=Homo sapiens]	0	24.716	14	6	18	6	1	664	76.1	9.07	52.51	6	2.214	1.79	1.749	1.755	2.643	2.448	0.750393	0.675034	0.966827	0.924819	0.585703	0.845457	123.27	59.85	89.2	78.82	38.26	54.56	1.3377e+08	7.50369e+07	5.28519e+07	1.48186e+08	1.03429e+08	81.3	29.63	26.11	13.15	8.91	3.10072e+07	7.60087e+07	1.83685e+06	4.26431e+07	4.686e+07	4.52223e+07	5.15202e+07	3.9501e+07
Q96AC1-3	Isoform 3 of Fermitin family homolog 2 [OS=Homo sapiens]	0	60.712	27	13	95	13	1	687	78.6	6.7	274.39	13	2.208	2.548	2.817	1.477	1.696	1.808	0.736855	0.387699	0.712082	0.979536	0.880222	0.979511	51.68	49.59	54.07	25.5	27.58	33.1	2.40333e+06	7.47195e+06	8.90682e+06	1.18586e+07	1.15543e+07	26.17	21.31	11.43	7.33	17.48	557079	1.70688e+06	591647	4.0581e+06	3.25221e+06	7.47195e+06	6.65694e+06	5.48795e+06
P13807	glycogen [starch] synthase, muscle [OS=Homo sapiens]	0	10.508	5	2	14	2	1	737	83.7	6.18	58.29	2	2.206	0.825	1.896	2.404	0.899	2.066	0.381472	0.970085	0.680587	0.438664	0.970165	0.945195	79.06	47.85	74.57	5.1	13.73	8.37	234794	215471	517907	193784	445173	66.54	4.86		16.64	8.25		74489.1	120228	113805		208192
O15226-2	Isoform 2 of NF-kappa-B-repressing factor [OS=Homo sapiens]	0	74.553	29	17	65	17	1	705	79.4	8.88	224.44	17	2.198	2.532	2.905	2.809	3.27	2.934	0.738967	0.391814	0.703242	0.727661	0.466766	0.690565	49.33	53.52	55.05	50.2	56.71	39.74	2.18082e+06	1.89539e+06	8.97946e+06	1.07839e+07	1.02327e+07	70.56	11.77	12.86	8.7	28.97	769465	1.153e+06	156544	967270	1.22207e+06	1.56195e+06	8.01211e+06	6.71116e+06
Q86UW9	Probable E3 ubiquitin-protein ligase DTX2 [OS=Homo sapiens]	0.001	6.955	6	2	7	2	1	622	67.2	8.47	26.06	2	2.197	1.766	2.329	1.527	1.265	1.419	0.464691	0.43277	0.556674	0.949172	0.932259	0.986041	24.74	20.97	41.85	46.13	46.13	48.5	426543	512732	783086	648772	712951	18.22	43.22	16.99	15.72	24.06	99160.4	161349	131062	379849	320197	296707	687396	501150
O15047	Histone-lysine N-methyltransferase SETD1A [OS=Homo sapiens]	0	48.107	9	10	42	10	1	1707	185.9	5.14	150.36	10	2.175	1.357	2.157	2.298	1.444	2.458	0.708098	0.728586	0.779996	0.81437	0.867599	0.841076	28.79	0.46	21	29.64	38.02	29.39	564085	1.09926e+06	4.428e+06	884423	3.47054e+06	26.67	36.62	9.32	52.26	16.46	201821	298233	172782	692396	385748	1.09926e+06	2.88368e+06	3.30944e+06
P32243-1	Homeobox protein OTX2 [OS=Homo sapiens]	0	12.276	20	4	27	2	1	289	31.6	9.32	72.23	4	2.174	1.262	2.695	3.589	2.903	5.736	0.684413	0.823184	0.53458	0.317123	0.283951	0.155434	54.28	37.58	50.34	57.84	26.25	17.35	984190	394227	2.13944e+06	1.24194e+06	2.50437e+06	47.54	28.6	13.84	9.46	21.82	305597	239312	302407	316166	246192	383702	1.24413e+06	1.66184e+06
Q9NR30-1	Nucleolar RNA helicase 2 [OS=Homo sapiens]	0	152.393	42	30	317	28	1	783	87.3	9.28	1059.39	30	2.173	2.073	2.516	2.667	2.5	2.88	0.767844	0.563493	0.832157	0.628421	0.62292	0.708844	103.44	106.14	103.22	35.26	32.92	38.26	1.47677e+07	1.63449e+07	4.54465e+07	4.82659e+07	4.87296e+07	110.36	11.42	16.11	21.18	12.81	1.97072e+07	6.54817e+06	4.5376e+06	8.34126e+06	8.894e+06	1.79244e+07	3.32159e+07	2.76776e+07
Q15386-1	Ubiquitin-protein ligase E3C [OS=Homo sapiens]	0	17.479	6	4	7	4	1	1083	123.8	6.71	22.95	4	2.171	1.801	2.878	1.417	1.083	1.149	0.528769	0.424463	0.351571	0.980485	0.974724	0.935319	99.14	96.9	99.14	26.08	15.96	21.84	254511	721236	1.12011e+06	699260	955640	94.3	46.1	9.37	17.19	25.03	178048	134561	29374	529430	450407	380250	784006	837159
Q9UL25	Ras-related protein Rab-21 [OS=Homo sapiens]	0	34.252	34	7	40	7	1	225	24.3	7.94	118.41	7	2.171	3.537	2.042	2.606	3.078	2.4	0.766964	0.172401	0.884562	0.790933	0.517611	0.860744	89.8	89.09	89.09	32.45	37.38	46.11	1.02402e+06	3.14433e+06	7.7703e+06	9.17902e+06	9.37464e+06	116.49	20.92	19.93	18.98	26.94	1.13133e+06	541402	114100	1.50755e+06	1.96361e+06	4.2936e+06	5.67914e+06	5.76637e+06
P42566-1	epidermal growth factor receptor substrate 15 [OS=Homo sapiens]	0	20.776	8	5	11	5	1	896	98.6	4.64	32.27	5	2.168	0.01	0.01	0.468	0.01	0.01	0.385178	4.36955e-17	4.68139e-17	0.3164	4.28783e-17	5.05393e-17	23.04			8.26			321166	1.75176e+06	333255				22.27	48.36				169801		783579	1.09396e+06	2.34275e+06	456044	249071
P13984	General transcription factor IIF subunit 2 [OS=Homo sapiens]	0	39.612	60	11	56	11	1	249	28.4	9.23	136.28	11	2.168	1.387	2.486	1.997	1.451	2.49	0.732998	0.820303	0.787996	0.900005	0.94212	0.828904	37.31	48.95	34.52	29.81	40.47	42.21	1.53668e+06	4.64495e+06	1.14097e+07	6.4088e+06	1.24184e+07	71.85	27.43	8.74	7.44	7	356194	1.81974e+06	236116	1.4766e+06	2.90074e+06	5.06697e+06	8.94965e+06	7.67959e+06
Q86XI2-2	Isoform 2 of Condensin-2 complex subunit G2 [OS=Homo sapiens]	0	24.453	8	7	11	7	1	1156	132.1	6.77	31.74	7	2.164	1.049	1.444	1.44	0.789	1.692	0.333147	0.892613	0.848281	0.944925	0.905451	0.988719	71.32	87.25	44.13	37.07	12.57	26.63	175947	187403	235406	147825	366652	94.74	20.21	33.38	8.15	36.16	91726.9	41360		82819.3		216407	293149	175940
Q15393-1	Splicing factor 3B subunit 3 [OS=Homo sapiens]	0	106.274	28	22	175	22	1	1217	135.5	5.26	502.02	22	2.154	1.439	2.26	1.865	1.255	1.867	0.772917	0.833332	0.88268	0.89444	0.98303	0.975947	80.55	77.39	80.39	30.6	35.23	25.09	4.85249e+06	8.75489e+06	2.13458e+07	1.34003e+07	1.98487e+07	97.01	27.45	7.02	4.55	5.17	3.9285e+06	2.56552e+06	720792	4.30319e+06	5.46737e+06	1.34393e+07	1.56012e+07	1.63965e+07
O95865	N(G),N(G)-dimethylarginine dimethylaminohydrolase 2 [OS=Homo sapiens]	0	22.197	28	6	22	6	1	285	29.6	6.01	54.35	6	2.153	0.86	1.796	1.958	0.795	1.822	0.716352	0.989478	0.88268	0.898532	0.94196	0.978746	54.64	25.78	45.28	31.85	19.49	24.45	1.58526e+06	1.92583e+06	4.25362e+06	1.57984e+06	3.58484e+06	8.82	6.94	13.92	19.49	21.2	367455	895991	436402	982807	1.30629e+06	1.82406e+06	3.10888e+06	2.50239e+06
Q9NP66	High mobility group protein 20A [OS=Homo sapiens]	0	18.407	16	4	28	4	1	347	40.1	6.49	96.81	4	2.147	1.186	3.436	13.473		14.2	0.725127	0.862603	0.386858	0.00589722		0.00357432	60.77	78.64	73.74	22.18		24.17	1.04019e+06	70505.3	4.71949e+06	1.15027e+06	3.71882e+06	59.14	22.75	57.43	51.96	59.93	241111	266333	560407	42321.5		59942.1	993096	3.5273e+06
Q9BWT3	Poly(A) polymerase gamma [OS=Homo sapiens]	0	13.227	5	4	22	1	1	736	82.8	9.14	57.51	4	2.145	1.2	1.792	2.929	1.639	2.447	0.329695	0.790879	0.702959	0.263892	0.725398	0.776656	2.59	12.51	7.34	2.59	12.51	7.34	149658	109609	321009	179619	268172			9.83	25.04	31.09			45984.6		68449.8		234618	244113
Q3L8U1-1	Chromodomain-helicase-DNA-binding protein 9 [OS=Homo sapiens]	0	162.831	21	43	201	28	1	2897	325.8	7.01	545.92	43	2.143	1.489	3.121	2.088	1.367	3.37	0.767975	0.799617	0.689146	0.872785	0.956196	0.556323	93.97	84.06	83.09	95.43	81.8	96.49	1.63419e+06	965268	8.52866e+06	7.50751e+06	1.42739e+07	11.74	32.3	4.88	4.12	6.12	382766	703353	502129	264594	602803	994786	6.23341e+06	6.23911e+06
O95218-1	Zinc finger Ran-binding domain-containing protein 2 [OS=Homo sapiens]	0	11.333	9	3	27	3	1	330	37.4	10.01	65.24	3	2.125	2.367	1.918	2.624	2.514	2.673	0.701661	0.357191	0.834432	0.638133	0.427741	0.771213	30.42	36.64	38.73	35.31	35.18	23.81	701565	737310	2.06249e+06	1.80697e+06	2.14997e+06	32.98	33.57	20.7	19.16	10.99	190151	215780	215566	376270	542834	426209	1.56399e+06	1.06969e+06
Q96T37-1	Putative RNA-binding protein 15 [OS=Homo sapiens]	0	52.223	21	14	92	13	1	977	107.1	10.08	274.95	14	2.121	1.824	2.174	2.344	2.143	2.524	0.772917	0.657181	0.859277	0.846208	0.708188	0.818899	69.47	74.57	75.36	31.48	41.11	23.31	1.7843e+06	2.09034e+06	8.25142e+06	6.79032e+06	7.52893e+06	90.39	12.05	14.58	7.67	23.84	1.59689e+06	764996	548251	934964	1.45796e+06	2.09034e+06	5.36872e+06	7.31439e+06
Q16698	2,4-dienoyl-CoA reductase, mitochondrial [OS=Homo sapiens]	0	17.471	19	5	21	5	1	335	36	9.28	61.52	5	2.121	1.184	1.338	1.125	0.815	0.68	0.659561	0.854286	0.966827	0.969395	0.956196	0.470942	90.44	69.58	76.52	82.93	29.43	22.85	828321	1.68526e+06	1.51648e+06	922318	674162	99.62	13.01	19.41	18.75	44.54	522123	437935	46185	1.0656e+06	1.04463e+06	1.68526e+06	1121093	795510
Q14194-2	Isoform LCRMP-1 of Dihydropyrimidinase-related protein 1 [OS=Homo sapiens]	0	116.652	48	21	236	17	1	686	74.2	6.86	809.17	21	2.113	2.986	2.409	1.88	2.697	2.059	0.780257	0.275389	0.854103	0.889068	0.567392	0.953707	44.96	46.77	41.28	39.63	36.78	31.76	9.92172e+06	1.17298e+07	2.19561e+07	3.4151e+07	2.65683e+07	14.35	18.03	22.59	12.95	9.3	2.26927e+06	5.24563e+06	3.84841e+06	7.17174e+06	7.32518e+06	9.78448e+06	1.60472e+07	1.59647e+07
Q9Y5F6-1	protocadherin gamma-C5 [OS=Homo sapiens]	0.002	4.758	1	1	5	1	1	944	101.9	5.03	14.06	1	2.108	1.365	4.368	1.06	0.848	2.176	0.50441	0.677942	0.158298	0.950729	0.968977	0.934011	91.63	105.27	91.63	42.99	39.55	30.58	389230	781459	820575	531266	1.70017e+06	91.22	33.02	38.16	45.17	13.77	236190	205787	35480.4	455093	488016	444342	599741	352175
Q7LBC6-1	Lysine-specific demethylase 3B [OS=Homo sapiens]	0	142.24	28	29	175	27	1	1761	191.5	7.18	547.26	29	2.106	1.066	2.115	2.839	1.514	3.128	0.808488	0.956182	0.907937	0.652664	0.9385	0.628983	49.88	54	46.91	34.13	36.13	34.91	5.15441e+06	5.30524e+06	1.80874e+07	6.68398e+06	20844691	32.8	12.51	4.76	24.08	1.59	1.79179e+06	2.72515e+06	1.2659e+06	2.90551e+06	2.7705e+06	5.30524e+06	1.32197e+07	1.3241e+07
Q6P4A7-1	Sideroflexin-4 [OS=Homo sapiens]	0.002	5.753	8	2	6	2	1	337	38	9.19	14.23	2	2.105	1.718	1.95	1.51	1.24	1.689	0.511212	0.504015	0.799714	0.954801	0.956196	0.988719	98.82	103.73	66.44	19.46	19.35	19.08	202401	548293	1.12843e+06	973737	1.39031e+06	127.33	17.65	15.5	22.14	47.35		467398	14238.5	317207		483652	1.01489e+06	773012
Q9NPA8-1	Transcription and mRNA export factor ENY2 [OS=Homo sapiens]	0.003	3.998	17	1	6	1	1	101	11.5	9.33	18.85	1	2.102	1.382	2.237	1.907	1.159	1.958	0.359783	0.648767	0.481208	0.665896	0.969979	0.949083	43.01	54.33	41.84	45.87	30.77	39.67	99620.3	118806	270138	137684	209132	40.94	28.74	30.77		40.81	37511.8	38543.8	30609.8		91172	96680.6	197438	214558
Q92841	Probable ATP-dependent RNA helicase DDX17 [OS=Homo sapiens]	0	144.129	50	29	401	23	1	729	80.2	8.27	1123.03	29	2.101	2.232	2.961	2.239	2.609	3.46	0.781618	0.499791	0.731423	0.791873	0.59522	0.529244	89.71	95.02	97.35	30.32	29.42	36.09	1.79688e+07	2.14239e+07	5.50328e+07	5.95133e+07	9.41522e+07	98.23	7.06	7.22	5.11	16.97	2.00948e+07	9.09443e+06	5.52117e+06	1.20456e+07	1.28748e+07	2.14239e+07	4.42676e+07	4.11309e+07
Q8NAV1-1	Pre-mRNA-splicing factor 38A [OS=Homo sapiens]	0	10.613	11	3	6	3	1	312	37.5	9.96	16.94	3	2.096	3.014	1.411	5.034	1.959	2.64	0.703062	0.084678	0.925113	0.117255	0.590061	0.777312	108.43	122.72	125.59	41.5	42.74	38.18	158498	249605	2.01642e+06	612415	1.08964e+06	149.88	39.17	9.77	36.52	15.6	474684	83798.2	13918.3	95849.5		331716	1.47376e+06	1.45767e+06
P55899	IgG receptor FcRn large subunit p51 [OS=Homo sapiens]	0.012	2.804	3	1	3	1	1	365	39.7	6.54	3.79	1	2.096	4.07	2.73	1.987	3.859	2.589	0.355718	0.0219922	0.35368	0.682108	0.0790843	0.776656	34.76	0	26.33	34.76	0	26.33	189852	200221	397872	772611	518382			36.24		19.77		100375				200221	290796	227656
P07910-2	Isoform C1 of Heterogeneous nuclear ribonucleoproteins C1/C2 [OS=Homo sapiens]	0	52.886	33	9	116	9	1	293	32.3	5.08	340.89	9	2.092	2.591	2.08	4.326	5.484	5.148	0.782398	0.375883	0.914333	0.240652	0.124269	0.212009	119.25	116.17	117.34	35.2	42.71	30.46	1.71336e+07	1.26509e+07	6.04934e+07	8.14356e+07	7.04145e+07	126.69	22.51	17.89	25.02	15.5	2.94667e+07	5.65717e+06	5.26456e+06	8.59453e+06	7.90042e+06	1.0946e+07	5.22176e+07	3.71964e+07
Q8TCT1-3	Isoform 3 of Phosphoethanolamine/phosphocholine phosphatase [OS=Homo sapiens]	0	26.63	30	6	45	6	1	292	32.3	7.65	122.82	6	2.09	1.24	1.863	1.495	0.744	1.11	0.767975	0.887789	0.883914	0.982711	0.889279	0.915676	45.58	45.54	56.88	34.39	25.91	45.08	1.4731e+06	4.86669e+06	6.01541e+06	3.36406e+06	4.25828e+06	52.39	30.32	30.89	21.16	20.91	491662	778831	197967	1.38603e+06	3.03922e+06	4.95019e+06	2.61719e+06	4.49586e+06
P62241	40S ribosomal protein S8 [OS=Homo sapiens]	0	73.471	59	12	177	12	1	208	24.2	10.32	537.76	12	2.086	1.798	2.874	1.485	1.223	1.886	0.783985	0.670783	0.750198	0.970258	0.983537	0.974006	91.26	86.14	86.91	40.16	34.32	27.91	6.01515e+07	1.23451e+08	1.78137e+08	1.43401e+08	2.42949e+08	96.09	17.78	12.56	14.47	11.23	5.32842e+07	3.18022e+07	1.16312e+07	6.30007e+07	7.56653e+07	164240462	1.44409e+08	1.14641e+08
Q6UXN9	WD repeat-containing protein 82 [OS=Homo sapiens]	0	35.741	23	6	58	6	1	313	35.1	7.69	166.41	6	2.08	1.149	3.232	1.759	0.832	2.63	0.782398	0.928554	0.680587	0.946975	0.929595	0.780407	54.92	59.31	53.02	21.94	20.53	26.69	5.46459e+06	7.31395e+06	1.36205e+07	5.74471e+06	1.87405e+07	29.12	6.92	5.54	10.86	18.68	1.26666e+06	1.75879e+06	1.86668e+06	3.35381e+06	4.68795e+06	7.31395e+06	1.02027e+07	9.3721e+06
P62861	40S ribosomal protein S30 [OS=Homo sapiens]	0.001	6.837	19	2	19	2	1	59	6.6	12.15	45.53	2	2.077	1.357	2.628	2.062	1.603	2.782	0.768363	0.860845	0.776126	0.898275	0.908027	0.73547	99.92	102.03	99.67	31.65	15.56	31.39	3.98729e+06	3.90493e+06	8.66192e+06	6.03142e+06	1.14528e+07	110.45	21.72	31.82	20.1	12.95	3.42939e+06	2.10809e+06	296778	1.99279e+06	2.00955e+06	4953827	9.11958e+06	6.47383e+06
P0DMV8	heat shock 70 kDa protein 1A [OS=Homo sapiens]	0	188.472	60	29	460	24	1	641	70	5.66	1464.43	29	2.074	1.758	2.667	1.449	1.13	1.774	0.78665	0.682676	0.800758	0.977145	0.997201	0.986041	54.47	54.72	59.95	30.41	30.09	29.69	3.87543e+07	7.03214e+07	1.02564e+08	8.25579e+07	1.31925e+08	43.15	4.4	9.49	1.16	9.9	1.63117e+07	1.71108e+07	1.19078e+07	3.57086e+07	4.39152e+07	7.56296e+07	7.20683e+07	7.66556e+07
Q6ZWT7	Lysophospholipid acyltransferase 2 [OS=Homo sapiens]	0.001	7.858	4	2	6	2	1	520	59.5	8.03	12.39	2	2.073	1.76	3.639	0.874	0.742	1.535	0.388429	0.397939	0.122075	0.900629	0.864467	0.99598	0.77	46.08	16.15	0.59	25.4	16.15	128714	305195	266870	226594	468362			4.58	41.98	11.94		68051.4			190592		194031	199456
Q15436	protein transport protein Sec23A [OS=Homo sapiens]	0	80.303	38	16	138	13	1	765	86.1	7.08	462.62	16	2.07	1.4	1.513	2.623	1.698	1.959	0.770011	0.863771	0.995782	0.751353	0.896134	0.96751	54.67	66.84	66.43	27	31.99	43.4	5.18017e+06	3.60245e+06	1.22285e+07	8.91126e+06	1.08204e+07	37.26	16.56	2.94	17.07	35.51	1.61269e+06	1.67075e+06	1.59168e+06	1.52583e+06	2.24971e+06	4.17854e+06	8.50191e+06	9.16412e+06
Q15149-1	plectin [OS=Homo sapiens]	0	616.518	38	136	855	131	1	4684	531.5	5.96	2660.41	136	2.055	3.022	3.149	3.372	4.877	5.124	0.7917	0.268728	0.70104	0.4195	0.171499	0.214329	82.85	79.21	81.83	43.36	42.68	40.59	2.24811e+07	1.36796e+07	8.5864e+07	1.29285e+08	1.53703e+08	74.76	6.4	6.13	5.41	21.38	1.45556e+07	8.56278e+06	6.90765e+06	6.98108e+06	8.2065e+06	1.48798e+07	6.60214e+07	5.97213e+07
Q06587	E3 ubiquitin-protein ligase RING1 [OS=Homo sapiens]	0	43.875	24	7	81	5	1	406	42.4	5.62	260.38	7	2.051	2.292	3.018	3.993	4.142	5.295	0.767975	0.470969	0.644752	0.364549	0.236497	0.196453	29.12	21.87	22.61	17.91	13.81	9.98	2.31379e+06	1.21557e+06	4.70904e+06	4.7854e+06	6.62464e+06	21.12	51.76	7.76	13.37	2.17	536325	1.01388e+06	896339	691238	759112	404358	3.87293e+06	3.43451e+06
Q13951-2	Isoform 2 of Core-binding factor subunit beta [OS=Homo sapiens]	0	13.238	20	3	13	3	1	187	22	5.58	41.15	3	2.049	2.347	2.17	2.681	1.892	2.774	0.72538	0.28677	0.72498	0.572396	0.674824	0.738405	118.69	118.74	112.99	10.2	7.8	25.08	580687	420221	1.4126e+06	1.1717e+06	1.36276e+06	107.8	4.29	21.51	48.54	38.57	534149	307011	66851	214450	271991	399733	951721	1.05576e+06
Q14202	Zinc finger MYM-type protein 3 [OS=Homo sapiens]	0	24.766	7	7	15	6	1	1370	152.3	6.35	46	7	2.046	0.868	1.791	1.968	0.835	1.723	0.577392	0.961271	0.741677	0.799427	0.940392	0.988719	31.38	0	18.49	31.38	0	18.49	259338	269560	1.12005e+06	225072	464356			15.58		19.13	60113.3				168338		635040	880818
Q9H3S7	Tyrosine-protein phosphatase non-receptor type 23 [OS=Homo sapiens]	0	22.617	5	6	13	6	1	1636	178.9	6.92	35.42	6	2.043	1.073	1.704	1.405	1.588	1.256	0.72538	0.893224	0.896662	0.988258	0.804086	0.96751	57.08	70.44	89.21	33.96	60.26	38.16	510826	1.3075e+06	2.87239e+06	718442	1.84372e+06	32.19	15.98	5.95	25.87	6.57	141353	270075	94908.4	575178	968059	1.3075e+06	2.09095e+06	2.14679e+06
Q9C0H2-4	Isoform 4 of Protein tweety homolog 3 [OS=Homo sapiens]	0.002	4.718	3	1	8	1	1	526	57.9	5.31	25.9	1	2.041	1.793	2.274	0.849	0.713	0.934	0.383624	0.35682	0.395881	0.841154	0.802464	0.74628	23.41	0	21.59	16.98	15.16	21.08	40404.7	101626	82464.8	72464.9	91878		26.86	22.06		20.38		21362		64918.2	45682.6	101626	51500.2
O95707	Ribonuclease P protein subunit p29 [OS=Homo sapiens]	0.001	7.765	10	2	10	2	1	220	25.4	10.07	22.91	2	2.04	1.455	2.294	1.343	1.303	1.894	0.435616	0.615416	0.574674	0.950729	0.926733	0.969988	68.41	77.33	55.42	59.57	45.22	53.09	223300	265587	473055	293172	681917	85.76	59.18	11.69	37.75	21.48	108853	118059	14747	73971.2	165857	497358	365580	296823
Q13356-2	Isoform 2 of Peptidyl-prolyl cis-trans isomerase-like 2 [OS=Homo sapiens]	0	35.433	25	8	43	8	1	527	59.4	8.75	147.17	8	2.037	1.626	2.786	2.923	1.451	3.684	0.730148	0.607051	0.555014	0.539676	0.846878	0.466462	58.72	65.43	48.53	49.08	33.18	40.09	553413	535246	2.43201e+06	1.34887e+06	3.14406e+06	50.76	55.71	4.17	7.46	8.99	192263	292590	82993.3	561424	242530	535246	1.82258e+06	1.717e+06
P07305	Histone H1.0 [OS=Homo sapiens]	0.032	2.103	5	1	4	1	1	194	20.9	10.84	9.98	1	2.035	1.422	3.169	1.936	1.527	3.714	0.555272	0.64529	0.421579	0.823559	0.80924	0.458227	42.03	58.65	42.03	39.32	32.81	22.83	430244	392135	875402	541553	1.36365e+06	47.19	22.95	27.03	32.28	13.73	99728.2	111502	184496	235723		332904	639813	682736
Q03052	POU domain, class 3, transcription factor 1 [OS=Homo sapiens]	0	27.462	16	6	37	5	1	451	45.5	7.74	122.45	6	2.034	1.064	2.654	3.886	2.511	4.945	0.787159	0.943994	0.748935	0.48112	0.597061	0.235255	41.05	39.02	32.89	42.18	42.45	39.24	3.3514e+06	1.27657e+06	6.83756e+06	4.5311e+06	9.51071e+06	19.73	44.33	2.04	12.88	3.46	776837	1.47738e+06	1.27235e+06	923870	797211	693550	4.98826e+06	5.11032e+06
O14976	Cyclin-G-associated kinase [OS=Homo sapiens]	0	8.982	2	2	13	2	1	1311	143.1	5.73	44.65	2	2.028	0.662	0.984	1.436	0.497	0.766	0.386715	0.981979	0.999855	0.934722	0.431748	0.547064	138.11	73.87	114.52	39.66	9.78	28.15	101340	135049	193892	67069.7	117396	106.21	28.13	20.7		33.41	62294.4	20203.5		68919.3	66538.4	185638	123044	187585
Q96AY4	Tetratricopeptide repeat protein 28 [OS=Homo sapiens]	0	122.795	20	28	69	28	1	2481	270.7	6.89	233.76	28	2.028	0.918	1.625	1.013	0.458	0.601	0.737698	0.942278	0.89459	0.942605	0.580296	0.36282	58.91	47.28	61.15	38.06	15.43	26.08	714069	3.98347e+06	4.16395e+06	93643.8	815382	80.64	47.77	7.3	138.74	72.36	165517	597671	29071.3	1.8186e+06	2.48765e+06	8.06336e+06	3.04334e+06	3.46627e+06
P57088	Transmembrane protein 33 [OS=Homo sapiens]	0	27.795	26	6	63	6	1	247	28	9.7	175.85	6	2.028	2.144	2.542	1.482	1.578	1.828	0.79915	0.533985	0.830034	0.970399	0.921722	0.978147	49.69	52.71	45.13	25.03	26.02	28.75	9.55964e+06	1.66656e+07	1.97875e+07	2.14686e+07	2.43947e+07	26.81	17.95	12.26	5.59	5.05	3.13619e+06	5.0542e+06	2.50265e+06	6.13979e+06	1.05087e+07	1.66656e+07	1.71268e+07	1.38875e+07
O14929	histone acetyltransferase type B catalytic subunit [OS=Homo sapiens]	0	18.138	19	4	16	4	1	419	49.5	5.69	54.51	4	2.027	1.355	2.89	1.062	0.617	1.523	0.633094	0.681378	0.489875	0.949172	0.775196	0.993999	110.32	110.32	110.3	25.33	8.9	40.56	338345	1.05351e+06	1.09757e+06	292778	1.36232e+06	108.9	38.27	14.73	32.4	14.18	306512	178884	34412.6	257246	657910	1.13643e+06	802187	710991
Q15654-1	thyroid receptor-interacting protein 6 [OS=Homo sapiens]	0	68.823	46	11	105	11	1	476	50.3	7.37	382.3	11	2.025	1.361	2.322	1.594	1.009	1.617	0.812082	0.868296	0.859277	0.954801	0.977881	0.996202	60.55	58.03	56.42	34.06	31.08	41.08	6.00347e+06	1.01024e+07	1.75364e+07	8.33822e+06	1.52078e+07	25.2	8.77	5.96	22.41	15.11	1.94791e+06	2.77082e+06	1.84465e+06	5.45416e+06	6.30888e+06	8.97485e+06	1.2817e+07	1.18341e+07
Q9UH65	Switch-associated protein 70 [OS=Homo sapiens]	0.001	7.634	5	2	2	2	1	585	69	5.87	2.93	2	2.022	0.01	0.01	0.736	0.01	0.01	0.395145	4.36955e-17	4.68139e-17	0.769773	4.28783e-17	5.05393e-17	0			7.28			112081	357517	226650				31.38					59257.4		279915	192361	357517	165654
Q86UX7	Fermitin family homolog 3 [OS=Homo sapiens]	0	167.149	55	27	294	27	1	667	75.9	6.98	981.12	27	2.02	2.594	2.447	3.399	5.009	4.188	0.799954	0.375616	0.845729	0.415732	0.159762	0.356681	81.26	78.18	75.17	38.68	35.54	39.78	1.40289e+07	1.06309e+07	3.96226e+07	6.17163e+07	4.5822e+07	59.41	10.56	12.15	3.36	21.1	8.25355e+06	7.41712e+06	4.21675e+06	5.42525e+06	7.16633e+06	9.28447e+06	3.07772e+07	2.47425e+07
P61981	14-3-3 protein gamma [OS=Homo sapiens]	0	43.461	49	9	82	6	1	247	28.3	4.89	227.62	9	2.016	1.498	2.177	1.67	1.096	1.633	0.767975	0.76108	0.76029	0.949172	0.983594	0.994861	118.71	100.15	100.38	49.31	39.11	43.92	1.20857e+06	2.02093e+06	4.18415e+06	2.23228e+06	3.67798e+06	112.32	13.64	6.38	21.83	20.07	1.54983e+06	447100	371351	1.02204e+06	1.26206e+06	2.52759e+06	2.81718e+06	3.27122e+06
P27708	CAD protein [OS=Homo sapiens]	0	772.006	77	113	1369	112	1	2225	242.8	6.46	4707.81	113	2.014	7.995	5.611	3.331	13.061	9.084	0.802775	0.00909257	0.280892	0.430597	0.00562123	0.0285372	69.98	69.66	67.18	33.53	34.4	34.84	9.10451e+07	7.1793e+07	2.62117e+08	1132909156	8.09441e+08	61.7	9.44	9.28	4.61	10.93	4.72669e+07	34189765	2.7975e+07	3.6638e+07	4.03852e+07	7.81637e+07	2.14854e+08	1.95904e+08
Q92769	Histone deacetylase 2 [OS=Homo sapiens]	0	160.083	52	19	317	11	1	488	55.3	5.91	1018.06	19	2.008	1.227	2.169	4.099	2.212	4.249	0.80424	0.906331	0.897909	0.274073	0.708639	0.343966	59.09	61.92	59.15	25.47	40.29	35.47	3.77554e+07	2.01355e+07	8.99317e+07	4.79632e+07	9.36046e+07	28.71	10.9	5.53	2.65	3.04	1.17606e+07	1.50457e+07	1.16009e+07	1.18687e+07	1.25745e+07	1.8862e+07	6.57291e+07	6.72763e+07
Q99496	E3 ubiquitin-protein ligase RING2 [OS=Homo sapiens]	0	45.298	36	9	78	7	1	336	37.6	6.84	250.23	9	2.006	1.509	3.944	3.34	2.415	6.999	0.778422	0.80586	0.527754	0.576017	0.676968	0.0798351	55.02	42.68	36.86	42.41	30.81	45.27	5.41677e+06	3.18024e+06	1.08262e+07	1.09101e+07	3.05031e+07	27	18.95	25.7	8.36	7.35	1.25558e+06	1.76789e+06	1.76924e+06	1.70298e+06	1.98604e+06	2.30309e+06	7.91266e+06	1.2136e+07
Q8WWM7-1	ataxin-2-like protein [OS=Homo sapiens]	0	154.73	34	27	279	27	1	1075	113.3	8.59	872.84	27	2.003	0.833	0.668	1.763	0.741	0.594	0.806064	0.987197	0.700889	0.9203	0.861465	0.354858	43.02	34.47	21.06	28.35	22	13.99	4.57351e+07	6.27546e+07	1.14397e+08	3.16205e+07	2.60873e+07	1.86	14.99	2.55	18.11	14.81	1.06012e+07	2.40907e+07	1.44808e+07	3.93049e+07	3.62393e+07	6.27546e+07	8.60037e+07	8.35887e+07
Q15050	Ribosome biogenesis regulatory protein homolog [OS=Homo sapiens]	0	24.202	18	4	27	4	1	365	41.2	10.7	92.65	4	1.992		2.905	6.715	4.32	7.439	0.470216		0.338723	0.00489599	0.0422559	0.0593206	23.51		13.78	6.74	35.61	19.6	162303	53603	577817	376443	882091			46.05	34.36	30.16		85809.8				53603	422314	312128
P63279	SUMO-conjugating enzyme ubc9 [OS=Homo sapiens]	0	45.616	76	10	40	10	1	158	18	8.66	118.74	10	1.992	0.583	1.562	1.038	0.283	0.582	0.798884	0.906331	0.966827	0.949172	0.278481	0.336465	52.7	21.61	94.15	35.29	4.17	18.37	2.70832e+06	8.59449e+06	8.82069e+06	1.98668e+06	3.96994e+06	85.62	16.97	6.92	27.17	33.04	1.1697e+06	1.43189e+06	121291	4.16626e+06	5.3672e+06	1.10815e+07	5.84027e+06	6.84176e+06
Q9P0L0	vesicle-associated membrane protein-associated protein A [OS=Homo sapiens]	0	56.897	64	11	75	10	1	249	27.9	8.62	228.05	11	1.988	0.793	1.265	1.768	0.654	0.849	0.828241	0.976228	0.984553	0.931002	0.793772	0.689151	52.88	33.76	82.94	40.13	12.59	45.57	8.20993e+06	1.118e+07	1.71232e+07	6.63497e+06	6.90145e+06	24.1	3.59	5.21	17.07	68.96	2.7311e+06	4.07087e+06	2.52262e+06	5.56469e+06	6.98184e+06	1.17001e+07	1.24788e+07	1.3967e+07
Q9P281	BAH and coiled-coil domain-containing protein 1 [OS=Homo sapiens]	0	61.23	9	15	62	15	1	2608	276.8	8.81	196.43	15	1.986	1.126	3.01	3.158	1.855	4.801	0.750324	0.912013	0.592193	0.459799	0.715697	0.255715	44.87	70.35	65.49	52.24	38.18	25.65	1.1586e+06	594072	3.02955e+06	2.62922e+06	5.83335e+06	19.63	12.95	12.11	2.09	13.6	250775	612555	474431	332321	338452		2.20914e+06	2.26425e+06
Q15061	WD repeat-containing protein 43 [OS=Homo sapiens]	0	10.386	6	3	11	3	1	677	74.8	5.57	38.04	3	1.985	0.722	1.432	1.118	0.488	0.633	0.476348	0.987197	0.854103	0.976227	0.539778	0.395945	91.18	48.29	13.27	50.06	8.56	20.35	412738	869495	405480	162599	135226	71.81	16.25	7.89	49.38		273113	181785	126820	443728	486159	1.06604e+06	316320	303051
Q86UE4	protein LYRIC [OS=Homo sapiens]	0	19.402	10	4	23	4	1	582	63.8	9.32	73.29	4	1.983	2.098	3.128	2.743	2.845	4.145	0.731397	0.36891	0.431146	0.549915	0.277904	0.363107	80.19	81.4	74.41	26.03	46.27	27.98	553448	317849	1.48586e+06	1.42732e+06	1.97128e+06	25.27	23.65	16.45	34.57	20.04	128286	273540	248184	209263	159835	317849	1295438	1.11051e+06
Q96JM7	Lethal(3)malignant brain tumor-like protein 3 [OS=Homo sapiens]	0	53.842	28	12	34	12	1	780	88.3	6.46	105.41	12	1.98	0.892	1.273	5.808	1.915	4.527	0.804373	0.976228	0.992451	0.216338	0.67823	0.298111	3.24	1.93	17.51	8.17	11.27	29.74	265325	196282	7.8198e+06	1.35572e+06	4.89038e+06		45.3	11.89	14.68	15.21	61500.9				87949.8	273560	5.75202e+06	4.73413e+06
Q8WUY1	Protein THEM6 [OS=Homo sapiens]	0	12.799	19	4	16	4	1	208	23.9	9.55	35.73	4	1.98	1.557	2.72	2.057	1.693	2.958	0.552793	0.560564	0.556674	0.787106	0.713615	0.686002	69.8	69.8	69.8	49.9	41.13	41.13	310280	285403	944202	483045	1.47785e+06	82.23	47.92	22.96	25.71	16.62	135913	164046	18858.7	145649	139525	539443	751666	483400
Q93100-1	phosphorylase b kinase regulatory subunit beta [OS=Homo sapiens]	0	10.594	4	3	5	3	1	1093	124.8	6.95	13.62	3	1.979	1.327	1.74	0.995	0.83	1.385	0.475486	0.677942	0.722792	0.949172	0.93847	0.983426	66.29	64.87	95.34	47.79	25.01	60.9	287248	565512	574847	53556.1	110700	62.85	36.13	34.25	8.99	46.9	107357	94189.1		224569	353158	881014	286092	429635
P52294	Importin subunit alpha-5 [OS=Homo sapiens]	0	62.524	28	11	105	4	1	538	60.2	5.01	353.55	11	1.977	1.101	1.946	2.015	1.159	2.042	0.751524	0.883508	0.803698	0.836206	0.955712	0.958575	70.77	69.33	70.21	29.52	16.68	19.93	736814	589804	1.25312e+06	700257	1.4016e+06	65.48	18.25	14.02	8.52	11.2	372333	231525	226397	288035	368328	779734	850921	936571
P68431	Histone H3.1 [OS=Homo sapiens]	0	54.333	46	6	136	1	1	136	15.4	11.12	506.8	6	1.973	1.178	2.842	2.315	1.39	3.507	0.7917	0.911907	0.733911	0.846434	0.949663	0.515396	110.03	95.11	101.2	26.29	50.18	51.14	4.32461e+06	3.82812e+06	8.54957e+06	4.74066e+06	1.33657e+07	102.49	17.97	8.73	42.47	53.74	3.74792e+06	992920	1.3288e+06	1.9536e+06	1.89724e+06	4.37837e+06	6.35933e+06	6.38986e+06
Q7Z5H4	Vomeronasal type-1 receptor 5 [OS=Homo sapiens]	0.096	1.512	2	1	5	1	1	357	40.8	9.2	1.62	1	1.972	3.554	0.511	1.566	2.821	0.572	0.79915	0.176755	0.568889	0.970258	0.530875	0.325215	110.14	106.26	24.6	6.17	15.4	29.09	4.06654e+06	5.12322e+06	8.02103e+06	1.44537e+07	2.70151e+06	102.88	12.84	10.54	17.85	79.37	3672709	1.02288e+06	1.2495e+06	2.12616e+06	3.19941e+06	5.34555e+06	5862400	4967377
O15164	Transcription intermediary factor 1-alpha [OS=Homo sapiens]	0	46.572	15	12	58	10	1	1050	116.8	7.11	170.46	12	1.971	1.078	2.394	5.503	4.686	9.512	0.768363	0.90929	0.726628	0.16807	0.0852556	0.0234938	9.62	26.51	11.16	26.64	37.78	58.56	261635	146663	5.24266e+06	2.35579e+06	5.54033e+06		30.94	26.15	23.39	18.45			80391.1	74846.3	64703	195513	3.99861e+06	3.91831e+06
Q96J02	E3 ubiquitin-protein ligase Itchy homolog [OS=Homo sapiens]	0	14.57	6	4	11	4	1	903	102.7	6.3	30.75	4	1.961	1.974	2.665	1.709	1.323	2.518	0.537527	0.328773	0.410033	0.894636	0.904156	0.821194	35.74	23.01	11.78	51.31	33.42	45.26	106707	512890	812619	537437	881672		53.18	40.34	49.79	19.56			32787.4	281165	98783.2	512890	278897	607344
Q8IWS0-1	PHD finger protein 6 [OS=Homo sapiens]	0	14.551	17	5	18	5	1	365	41.3	8.68	30.25	5	1.96	1.199	1.973	1.22	0.785	1.1	0.758842	0.856258	0.818045	0.981186	0.94196	0.910262	84.95	79.46	71.86	35.72	15.98	39.92	892754	1.74767e+06	2.33084e+06	1.27505e+06	1.82431e+06	91.82	13.44	14.32	2.35	19.26	705789	472001	159118	735778	1.17779e+06	1.74767e+06	1.73366e+06	1.35557e+06
Q13428-4	Isoform 4 of Treacle protein [OS=Homo sapiens]	0	35.614	8	9	36	9	1	1524	155.8	8.95	120.87	9	1.957	0.913	1.393	1.937	0.824	1.177	0.79915	0.970085	0.974714	0.900005	0.958574	0.945195	54.06	43.35	51.13	45.48	31.73	51.4	1.32924e+06	1.78066e+06	4.75e+06	1.30941e+06	1.92584e+06	58.4	52.95	13.94	19.21	8.75	653621	702774	289664	500194	1.11201e+06	2.99901e+06	3.51628e+06	2.77537e+06
A7KAX9	rho GTPase-activating protein 32 [OS=Homo sapiens]	0	32.19	6	8	25	7	1	2087	230.4	6.74	76.17	8	1.956		3.307	1.24	0.671	1.11	0.536201		0.248083	0.986171	0.818864	0.91577	20.69		0	23.11	7.6	40.5	130004	1.36401e+06	939316	169027	1.12596e+06		14.98	40.99	82.53	78.55		68733.2		696095	805810	1.69825e+06	1.30703e+06	683190
Q9NVH1-1	DnaJ homolog subfamily C member 11 [OS=Homo sapiens]	0	27.994	15	6	63	6	1	559	63.2	8.4	211.48	6	1.953	1.52	1.935	1.434	1.028	1.466	0.793792	0.767906	0.888087	0.989487	0.991559	0.988719	58.3	47.8	68.73	33.82	39.11	35.81	1.67251e+06	3.37569e+06	4.54108e+06	2.89071e+06	4.82355e+06	16.82	13.91	13.73	25.66	3.22	301449	884262	560083	1.41493e+06	2.10809e+06	3.66445e+06	3.31898e+06	2.78924e+06
Q6FI13	Histone H2A type 2-A [OS=Homo sapiens]	0	37.172	58	6	123	4	1	130	14.1	10.9	401.23	6	1.951	0.423	1.948	2.626	0.638	2.687	0.819958	0.634151	0.934743	0.644646	0.768707	0.766211	130.11	24.25	131.49	16.76	8.69	13.74	2.53337e+07	1.92142e+07	4.94198e+07	1.07173e+07	5.06345e+07	137	7.67	11.11	48.35	33.77	5.41802e+07	6.72867e+06	7.78415e+06	9.80555e+06	1.20511e+07	1.68075e+07	31843476	36935826
Q9UFC0	Leucine-rich repeat and WD repeat-containing protein 1 [OS=Homo sapiens]	0	45.358	23	11	40	11	1	647	70.8	7.21	109.61	11	1.95	0.656	1.443	2.063	0.797	1.602	0.800776	0.943994	0.966827	0.869216	0.94196	0.999165	52.66	28.08	68.64	24.69	21.12	36.65	1.25172e+06	1.5301e+06	4.7688e+06	538635	2.66945e+06	67.31	28.15	14.94	40.27	36.66	595010	661784	189281	455662	964994	1.5301e+06	4.21548e+06	3.56416e+06
O00422	Histone deacetylase complex subunit SAP18 [OS=Homo sapiens]	0	23.718	43	6	37	6	1	153	17.6	9.35	108.06	6	1.95	1.442	2.661	1.879	1.463	2.694	0.812082	0.81634	0.740394	0.944281	0.926515	0.763225	76.48	79.49	83.38	43.9	32.82	22.65	3.56413e+06	3.7106e+06	6.73481e+06	5.44944e+06	1.09205e+07	77.42	7.61	4.13	7.11	9.97	2.2272e+06	1.14288e+06	1.09513e+06	1.82403e+06	2.57919e+06	3.7106e+06	5.22195e+06	5.03353e+06
P20339	Ras-related protein Rab-5A [OS=Homo sapiens]	0	33.663	50	8	59	5	1	215	23.6	8.15	155.89	8	1.948	1.541	1.024	2.136	1.977	2.542	0.735782	0.66253	0.978168	0.814092	0.600283	0.811747	106.23	85.38	32.11	17.2	33.84	76.64	466335	560803	1.82048e+06	1.32228e+06	966549	68.67	16.54	5.46	31.43	18.54		145081	243505	371567	350217	545952	1.29335e+06	1.46833e+06
P58107	epiplakin [OS=Homo sapiens]	0	83.781	25	16	107	11	1	5090	555.3	5.6	367.86	16	1.947	2.959	4.085	100	100	100	0.534086	0.271749	0.248951	6.02719e-17	4.28783e-17	5.05393e-17	54.68	51.79	57.15				120374		801000	3.32547e+06	3.74268e+06	50.03		69.99	29.04	19.64	40385.2	43969.9					585434	1.38037e+06
Q15020	Squamous cell carcinoma antigen recognized by T-cells 3 [OS=Homo sapiens]	0	50.478	21	15	57	15	1	963	109.9	5.57	136.92	15	1.937	0.701	1.601	2.694	0.929	2.14	0.812082	0.96775	0.964136	0.781302	0.979771	0.944968	53.72	25.16	50.16	39.09	35.14	34.54	1.95405e+06	1.96511e+06	8.58489e+06	2.1353e+06	6.13459e+06	67.23	29.35	1.51	13.67	13.69	1.06461e+06	1.03311e+06	391731	802405	1227197	2.78442e+06	6.27451e+06	6.33417e+06
Q15545	Transcription initiation factor TFIID subunit 7 [OS=Homo sapiens]	0	8.841	7	2	11	2	1	349	40.2	5.2	28.69	2	1.936	0.888	1.513	1.661	0.673	1.395	0.738757	0.954221	0.910288	0.945578	0.842528	0.983426	55.38	46.45	51.61	52.66	22.61	51.13	223924	775176	1.50225e+06	514780	1.16131e+06	52.22	52.82	6.57		5.07	76475	80352.3		256768	484092	1.43105e+06	1.09796e+06	1.18163e+06
Q9ULX6	A-kinase anchor protein 8-like [OS=Homo sapiens]	0	47.193	22	11	67	11	1	646	71.6	5.07	183.93	11	1.933	2.367	2.966	3.33	3.937	5.195	0.811827	0.436216	0.720888	0.58672	0.306423	0.207071	88.27	87.78	67.3	53.75	54.59	69.77	1.89463e+06	2.68323e+06	1.01553e+07	1.34456e+07	1.49676e+07	116.43	19.82	4.23	8.79	12.93	1.96215e+06	1.00169e+06	169456	1.84358e+06	1.67566e+06	2.53662e+06	7.67219e+06	7.21138e+06
Q2M3C7	A-kinase anchor protein SPHKAP [OS=Homo sapiens]	0	55.954	11	13	32	13	1	1700	186.3	5.14	97.12	13	1.932	0.01		1.17	0.01	1.248	0.768363	4.36955e-17		0.979475	4.28783e-17	0.966605	61.25			33.16		0.67	311781	1.25456e+06	2.63798e+06		364197	51.75	58.03	6.31		9.37	49239.8	241935		640239	713956	3.00704e+06	1.77907e+06	2.06291e+06
Q92993-3	Isoform 3 of Histone acetyltransferase KAT5 [OS=Homo sapiens]	0	41.05	22	10	45	10	1	546	61.8	8.57	142.74	10	1.93	1.049	2.736	6.277	3.876	6.48	0.79915	0.936628	0.688363	0.121937	0.185795	0.104957	11.81	66.39	22.91	36.5	52.85	29.72	631238	368534	6.17075e+06	3.0678e+06	6.7923e+06	29.07	57.56	20.64	19.53	22.25		270927	238923	81478.4	230147	587920	3.21426e+06	4.61196e+06
P14618-2	Isoform M1 of Pyruvate kinase PKM [OS=Homo sapiens]	0	329.494	70	34	1426	4	1	531	58	7.71	4907.94	34	1.929	4.169	2.769	1.831	4.325	2.545	0.750324	0.123459	0.535331	0.898532	0.15808	0.811747	51.85	60	89.72	17.25	18.38	58.31	345492	584956	1.44238e+06	3.54288e+06	2.5046e+06	24.03	12.2	8.31	15.67	41.34		153867	126024	366136	365301	584186	1.0879e+06	1.07802e+06
Q9UKD1	Glucocorticoid modulatory element-binding protein 2 [OS=Homo sapiens]	0	12.73	9	4	6	3	1	530	56.4	5.6	16.7	4	1.926			3.637	2.122	3.726	0.768363			0.297142	0.495622	0.430365	30.66			36.63	6.04	10.73	486035	430752	1.5312e+06	178845	387333	29.04	8.73	15.22	19.2	12.55		208648	183926		286149	404940	890951	1.14441e+06
O43390-1	heterogeneous nuclear ribonucleoprotein r [OS=Homo sapiens]	0	125.715	40	21	253	1	1	633	70.9	8.13	712.2	21	1.922	2.663	2.003	5.52	5.143	5.754	0.766541	0.334558	0.809872	0.101992	0.054133	0.154028	124.68	120.08	124.68	34.73	72.18	34.73	956166	332921	1.83785e+06	2.54591e+06	1.91566e+06	126.18	42.96	5.72	36.53	30.46	1.39361e+06	206613	293796	302482	168448	332921	1.30078e+06	1.48503e+06
O60921	checkpoint protein HUS1 [OS=Homo sapiens]	0.015	2.651	3	1	1	1	1	280	31.7	6.84	2.21	1	1.92	0.01	3.167	100		100	0.416978	4.36955e-17	0.240537	6.02719e-17		5.05393e-17	52.42		44.01				166676		304519		527873	66.56		31.41			54943.1	88121.8	12858.2				278967
Q13547	histone deacetylase 1 [OS=Homo sapiens]	0	164.808	59	21	327	13	1	482	55.1	5.48	1032.97	21	1.92	1.241	2.892	3.576	2.375	5.293	0.826537	0.902743	0.745081	0.373408	0.663033	0.196656	50.39	54.23	46.81	35.67	32.71	24.12	3.38096e+07	1.96005e+07	7.33586e+07	4.75209e+07	9.9809e+07	25	8.37	12.69	1	4.09	9.23288e+06	1.25632e+07	1.03885e+07	1.02518e+07	1.22404e+07	1.71305e+07	4.3653e+07	5.70578e+07
Q9BXS5-2	Isoform 2 of AP-1 complex subunit mu-1 [OS=Homo sapiens]	0	44.034	34	11	87	11	1	435	49.8	7.61	242.69	11	1.916	1.432	2.485	1.134	0.832	1.523	0.812082	0.811151	0.832068	0.971456	0.935394	0.993999	50.47	52.44	66.11	26.15	19.81	28.8	3.58693e+06	7.84916e+06	9.00864e+06	6.73842e+06	1.46879e+07	10.79	17.49	13.7	8.51	20.28	831432	1.91362e+06	912499	4.00565e+06	6.49707e+06	7.71823e+06	8.04665e+06	6.73297e+06
Q02978	Mitochondrial 2-oxoglutarate/malate carrier protein [OS=Homo sapiens]	0	73.213	52	14	183	14	1	314	34	9.91	492.31	14	1.915	1.531	2.413	1.559	1.313	1.94	0.828072	0.78957	0.854103	0.955988	0.974323	0.96751	59.36	43.52	57.17	40.24	31.14	26.55	1.33111e+07	1.66987e+07	3.20146e+07	2.43492e+07	3.75811e+07	31.33	20.53	5.56	7.45	1.66	4.03443e+06	7.03759e+06	2.79319e+06	7.19477e+06	1.04282e+07	2.11252e+07	2.40181e+07	2.20491e+07
P30536	translocator protein [OS=Homo sapiens]	0.002	5.41	9	2	20	2	1	169	18.8	9.36	38.23	2	1.913	1.256	1.894	2.645	1.943	3.037	0.825753	0.892613	0.903182	0.710556	0.775196	0.659858	44.63	21.77	32.46	19.45	30.34	32.72	3.11201e+06	1.93622e+06	4.66821e+06	4.02168e+06	5.82664e+06	31.4	6.26	6.59	7.47	3.79	721349	965306	1.08267e+06	1.00443e+06	1.09274e+06	1.93622e+06	3.40436e+06	3.48897e+06
P08670	Vimentin [OS=Homo sapiens]	0	278.287	78	40	806	37	1	466	53.6	5.12	2683.07	40	1.907	2.979	2.703	1.836	2.887	2.654	0.829552	0.277114	0.79026	0.902159	0.509575	0.776656	75.73	75.4	73.07	33.45	31.14	37.47	3.32218e+08	3.64313e+08	772723677	1147099852	1096955571	58.33	12.79	17.72	10.96	18.75	1.58167e+08	1.17336e+08	1.02079e+08	1.85919e+08	2.20234e+08	4.43575e+08	5.64767e+08	4.22336e+08
P04049-2	Isoform 2 of RAF proto-oncogene serine/threonine-protein kinase [OS=Homo sapiens]	0	37.894	21	8	44	7	1	668	75.3	9.39	147.41	8	1.905	1.368	2.061	1.4	1.104	1.63	0.777837	0.795806	0.818045	0.987869	0.99053	0.99598	58.12	58.03	66.78	53.36	43.28	40.41	660567	2.39017e+06	2.819e+06	2.14833e+06	3.93353e+06	67.98	21.83	6.17	18.11	22.92	75905.3	727444	202969	946497	1.49265e+06	2.89319e+06	2.02402e+06	2.10689e+06
Q6ZW49	PAX-interacting protein 1 [OS=Homo sapiens]	0	94.893	32	19	122	19	1	1069	121.3	6.7	462.98	19	1.905	1.965	3.128	3.31	3.167	5.876	0.820885	0.590217	0.702329	0.591797	0.491234	0.14421	54.86	56.27	59	28.1	26.87	26.79	1.95778e+06	756369	12575926	1.31387e+07	2.09836e+07	23.58	67.32	7.9	8.09	1.39	453804	819989	765547	573298	123451	756369	9.50928e+06	8.34093e+06
Q16666-1	gamma-interferon-inducible protein 16 [OS=Homo sapiens]	0	77.729	28	19	138	19	1	785	88.2	9.28	390.24	19	1.901	1.14	0.845	5.695	3.299	2.302	0.831021	0.931861	0.834432	0.109205	0.400845	0.897417	74.82	82.01	59.25	45.71	44.28	55.54	8.24424e+06	3.84086e+06	2.71034e+07	1.53784e+07	8.55992e+06	81.62	10.19	6.63	2.87	39.89	6.20251e+06	4.35874e+06	1.96381e+06	1.9601e+06	2.17316e+06	4.26582e+06	1.98093e+07	1.80724e+07
Q14149	MORC family CW-type zinc finger protein 3 [OS=Homo sapiens]	0.001	6.753	3	2	9	2	1	939	107	5.6	33.33	2	1.9	0.646	1.569	2.431	0.827	2.008	0.445134	0.950218	0.850415	0.47291	0.936445	0.962153	0	30.78	17.1	0	50.39	17.1	215616	168510	409673	460149	791788			47.42	75.86	46.88	49978.6			85995.6			316399	112279
Q9C0C9	(E3-independent) E2 ubiquitin-conjugating enzyme [OS=Homo sapiens]	0	15.624	4	4	12	4	1	1292	141.2	5.12	32.79	4	1.898	0.538	0.829	1.441	0.466	0.721	0.715938	0.870825	0.949538	0.980036	0.485552	0.52889	18.23	4.37	18.05	58.92	7.08	16.92	400909	767977	1.25423e+06	214919	332265	7.67	73.88	7.81	33.79	38.06	88020	223781		192837	479596	1.76968e+06	879879	1.04428e+06
P53992	Protein transport protein sec24c [OS=Homo sapiens]	0	28.442	9	7	38	7	1	1094	118.2	7.06	110.39	7	1.898	1.978	2.139	2.3	2.346	2.266	0.767975	0.512791	0.735592	0.742756	0.484398	0.91036	62.36	61.83	67.58	21.08	42.44	40.78	680248	714920	1.95687e+06	1.92017e+06	2.23257e+06	29.61	29.3	14.91	37.47	15.61	91151.6	359649	219579	226905	446462	819084	1.43023e+06	1.5751e+06
O14579-1	coatomer subunit epsilon [OS=Homo sapiens]	0	54.414	48	8	91	8	1	308	34.5	5.12	323.58	8	1.897	1.626	2.338	1.509	1.37	1.81	0.828072	0.728586	0.834432	0.979475	0.961414	0.979511	74.06	79.72	80.42	66.96	37.38	50.05	2.49315e+06	4.8775e+06	7.64119e+06	6.18929e+06	8.80914e+06	56.83	30.29	20.71	11.51	22.19	1.38527e+06	1.2469e+06	766059	2.48913e+06	1.99235e+06	6.01701e+06	5.58478e+06	4.18316e+06
Q1MSJ5-3	Centrosome and spindle pole-associated protein 1 [OS=Homo sapiens]	0.013	2.785	2	1	1	1	1	1256	145.4	6.8	2.4	1	1.893	1.421	2.318	1.215	0.938	1.373	0.445099	0.604129	0.443953	0.986171	0.982041	0.982456	189.29	212.07	182.26	23.48	11.69	28.15	148466	224931	290640	211001	344135	115.9	23.95	11.32		21.26		249270	14365.1	114789	198620	206428	183380	217222
P06400	Retinoblastoma-associated protein [OS=Homo sapiens]	0	44.809	17	10	56	10	1	928	106.1	7.94	165.76	10	1.893	1.292	2.795	2.43	1.51	2.771	0.786506	0.838782	0.57135	0.70576	0.839761	0.739941	33.19	55.11	41.93	28.75	35.13	50.36	697529	453455	3.2376e+06	2.32378e+06	4.53556e+06	69.74	90.3	8.65	20.88	28.93	333897	368785	97706.9	231411	27825.5	865181	2.71504e+06	2.41975e+06
Q15596	Nuclear receptor coactivator 2 [OS=Homo sapiens]	0	153.687	35	33	282	33	1	1464	159.1	6.64	866.74	33	1.892	1.228	3.455	3.259	2.262	6.153	0.832195	0.906331	0.631822	0.450736	0.695552	0.124774	61.34	55.33	58.56	41.66	44.78	46.65	1.45805e+07	8.74165e+06	3.60211e+07	2.24081e+07	6.55188e+07	22.18	24.28	5.09	10.63	7.88	4.66164e+06	7.11797e+06	4.48009e+06	5.03506e+06	5.4591e+06	5.99551e+06	2.6327e+07	2.53761e+07
Q15233	Non-POU domain-containing octamer-binding protein [OS=Homo sapiens]	0	237.272	68	25	792	23	1	471	54.2	8.95	2451.93	25	1.887	1.305	1.479	3.81	2.393	2.689	0.833731	0.88836	0.999855	0.321309	0.65644	0.765704	51.2	47.17	52.34	42.89	39.65	41.11	7.0335e+08	3.42946e+08	1110409529	8.07051e+08	8.91619e+08	29.06	27.51	7.02	4.85	7.23	1.72344e+08	2.18507e+08	2.16115e+08	2.30352e+08	2.14167e+08	258779653	8.27887e+08	7.41338e+08
Q13835	Plakophilin-1 [OS=Homo sapiens]	0	167.445	63	34	328	34	1	747	82.8	9.13	1023.42	34	1.884	0.633	1.147	2.105	0.707	1.336	0.834457	0.896694	0.956352	0.830296	0.830452	0.975947	53.02	23.39	62.27	26.43	14.85	35.77	2.80527e+07	3.28794e+07	7.81869e+07	2.16531e+07	4.24831e+07	47.07	5.81	2.69	8.47	14.11	1.35774e+07	1.43983e+07	8.6196e+06	1.77808e+07	1.93696e+07	3.28794e+07	5.57807e+07	6.01803e+07
Q14204	Cytoplasmic dynein 1 heavy chain 1 [OS=Homo sapiens]	0	880.295	50	173	1544	172	1	4646	532.1	6.4	4950.86	173	1.881	1.476	2.549	2.47	1.956	3.449	0.834457	0.815211	0.830034	0.701055	0.793772	0.532904	90.89	87.53	87.86	37.05	39.35	39.4	7.04534e+07	7.7922e+07	2.27599e+08	1.77772e+08	3.54107e+08	89.39	22	8.76	6.11	14.85	5.92553e+07	2.74628e+07	2.16478e+07	3.97658e+07	4.68146e+07	1.09691e+08	1.87209e+08	1.61811e+08
Q9HCD5	Nuclear receptor coactivator 5 [OS=Homo sapiens]	0	42.946	31	10	45	10	1	579	65.5	9.6	142.09	10	1.879	0.753	1.133	100	100	100	0.825475	0.976228	0.977894	6.02719e-17	4.28783e-17	5.05393e-17	53.89	25.41	41.77				4.00416e+06		1.11015e+07	3.19643e+06	5.63895e+06			12.3	30.7	18.17	928144						8.11388e+06	7.01015e+06
P38936	Cyclin-dependent kinase inhibitor 1 [OS=Homo sapiens]	0.003	3.902	7	1	2	1	1	164	18.1	8.37	4.41	1	1.878	1.279	1.296	5.118	3.372	3.533	0.725461	0.7815	0.964136	0.0776505	0.140801	0.497626	5.09	14.88	2.17	11.13	50.94	26.14	561526	206039	1.05444e+06	718387	727927		62.44	3.56	34.35	10.08	130159			97804.8	128670	534773	799124	788078
P61289-2	Isoform 2 of Proteasome activator complex subunit 3 [OS=Homo sapiens]	0	7.972	13	3	6	3	1	267	30.9	6.11	9.65	3	1.872	0.01	0.767	1.904	0.01	0.818	0.706312	4.36955e-17	0.919278	0.820578	4.28783e-17	0.645307	14.75		19.29	34.25		33.61	479349	506643	964829		367865	13.02	32.41	11.01		54.84	101309	277952		258554	218004	680941	589933	745281
O95758-4	Isoform 4 of Polypyrimidine tract-binding protein 3 [OS=Homo sapiens]	0	32.433	22	8	57	5	1	558	60.4	9.19	166.59	8	1.87	2.126	2.718	1.243	1.651	1.877	0.7927	0.564332	0.681234	0.982711	0.864075	0.974328	108.84	104.35	97.9	41.66	50.3	43.92	2.01375e+06	2.43676e+06	2.83808e+06	4.43129e+06	5.27999e+06	47.38	7.4	34.24	8.77	17.49	590552	1.06467e+06	267050	1.37194e+06	1.4553e+06	2.43676e+06	1.58216e+06	2.12116e+06
O43353-1	Receptor-interacting serine/threonine-protein kinase 2 [OS=Homo sapiens]	0	21.043	13	4	12	4	1	540	61.2	7.09	47.52	4	1.868	0.935	1.125	1.835	1.015	1.093	0.56614	0.935154	0.978168	0.751352	0.999925	0.902586	57.16	37.89	67.11	23.78	29.32	32.46	388142	315608	503244	346202	344905	75.73	21.45	31.09	22.77	35.57	89969.2	231827	11631.3	206206	197095	264977	355353	612086
P41743	Protein kinase c iota type [OS=Homo sapiens]	0	21.792	15	5	13	5	1	596	68.2	5.85	39.25	5	1.866	1.111	1.766	1.24	0.715	1.238	0.721744	0.883508	0.856712	0.990839	0.887719	0.963845	25.07	67.79	76.23	16.05	14.61	27.43	663056	791405	869407	523874	909728	18.68	11.18	21.35	6.83	8.93	208703	348174	203734	337171	494227	819166	635431	666494
Q9BRJ7-1	Tudor-interacting repair regulator protein [OS=Homo sapiens]	0	10.1	22	4	11	4	1	211	23.3	8.91	27.72	4	1.863	1.036	1.871	1.299	0.912	1.435	0.705648	0.909216	0.8286	0.998735	0.975569	0.988719	90.36	91.97	95.23	29.02	27.66	25.07	451825	699300	1.02763e+06	823160	1.10137e+06	68.29	10.94	32.29	14	3.44	268511	238881	104386	356873	436549	840598	751070	475764
Q5BKZ1	DBIRD complex subunit ZNF326 [OS=Homo sapiens]	0	97.522	40	18	193	8	1	582	65.6	5.15	586.14	18	1.862	3.401	2.885	2.666	4.522	3.743	0.838719	0.19898	0.747293	0.680829	0.206916	0.450976	62.99	69.97	63.8	27.62	21.74	35.26	1.13054e+07	6.63498e+06	2.01868e+07	3.5627e+07	3.21449e+07	57.35	11.58	10.04	12.12	25.73	4.22379e+06	2.65334e+06	3.47375e+06	3.70842e+06	4.1435e+06	5.75636e+06	1.72189e+07	1.50874e+07
Q9H0U3	Magnesium transporter protein 1 [OS=Homo sapiens]	0	11.457	11	4	6	4	1	335	38	9.63	14.85	4	1.862	1.211	3.089	1.261	0.808	2.003	0.768363	0.786609	0.416076	0.996582	0.94676	0.966233	78.65	69.03	69.03	20.03	11.51	14.4	456538	1.38453e+06	1.93122e+06	589064	2.68087e+06	84.39	41.14	21.79	40.01	7.42	198024	241373	22986.6	307816	864630	1.45166e+06	1.41148e+06	1.13307e+06
P00558	phosphoglycerate kinase 1 [OS=Homo sapiens]	0	17.263	14	4	4	4	1	417	44.6	8.1	12.94	4	1.858	1.331	1.302	1.672	1.569	2.223	0.553555	0.688023	0.974627	0.841154	0.770525	0.925917	131.1	131.1	135.92	13.07	43.07	2.76	485852	318861	495326	500269	994202	148.71	6.61	11.13	48.58		1.14415e+06	256871	12180	162724	179075	324908	428856	370202
P21333	Filamin-A [OS=Homo sapiens]	0	1258.94	72	150	3086	135	1	2647	280.6	6.06	10324.4	150	1.856	0.154	0.324	0.276	0.023	0.049	0.84098	0.0519163	0.201026	0.0875969	1.46404e-06	5.91734e-07	36.96	1	4.37	2.21	0.02	0.09	1651076940	11380617947	3159272040	216964963	5.06775e+08	11.19	3.71	1.44	6.72	11.52	4.09038e+08	7.46526e+08	5.07318e+08	5474132333	7107113787	11496801976	2309044011	2334938483
Q9NXE4-4	Isoform 4 of Sphingomyelin phosphodiesterase 4 [OS=Homo sapiens]	0	14.889	6	4	17	4	1	873	98.1	8.31	38.83	4	1.853	1.588	2.416	1.135	1.103	1.267	0.54109	0.538644	0.541662	0.996582	0.976648	0.96751	89.89	84.71	29.32	39.45	52.32	36.99	341514	419340	520662	372248	561830	62.07	22.76	6.14	5.46	14.7	126773	112747		143160	261875	439103	380331	389138
Q9GZR7	ATP-dependent RNA helicase DDX24 [OS=Homo sapiens]	0	27.939	13	8	23	8	1	859	96.3	9.06	84.12	8	1.851	1.78	2.418	1.506	1.888	2.514	0.79915	0.601379	0.703632	0.973761	0.696639	0.821518	98.61	85.32	87.04	65.1	45.56	64.48	601699	800949	3.50074e+06	2.28079e+06	3.77465e+06	93.89	61.8	38.12	20.3	54.39	563044	318120	144108	408747	453187	2.03091e+06	2.55862e+06	1.36879e+06
O15379-2	Isoform 2 of Histone deacetylase 3 [OS=Homo sapiens]	0	52.167	43	11	77	10	1	429	49.1	5.33	245.8	11	1.851	1.414	2.635	3.025	2.282	4.686	0.84098	0.825817	0.758195	0.633945	0.66023	0.272753	55.15	60.23	54.55	35.86	40.16	29.22	2.61319e+06	1.52917e+06	6.00808e+06	4.13709e+06	1.01537e+07	33.31	36.39	12.85	10.27	14.35	605724	977119	1.11883e+06	1.08437e+06	622601	1.52917e+06	4.39118e+06	3.70765e+06
P62258-1	14-3-3 protein epsilon [OS=Homo sapiens]	0	50.366	46	10	110	8	1	255	29.2	4.74	303.58	10	1.846	0.624	1.822	1.475	0.766	1.69	0.835396	0.899247	0.960388	0.981186	0.904131	0.988719	105.68	39.32	97.72	33.46	11.71	30.78	6.845e+06	9.78896e+06	1.25253e+07	4.68495e+06	1.92607e+07	97.12	8.54	135.41	12.69	10.48	7.10976e+06	3.10433e+06	2.10323e+06	4.90448e+06	6.11313e+06	1.12013e+07	8.86464e+06	1.08239e+08
P62875	DNA-directed RNA polymerases I, II, and III subunit RPABC5 [OS=Homo sapiens]	0.002	5.157	30	2	3	2	1	67	7.6	7.77	4.18	2	1.843	1.544	1.49	2.099	1.607	1.706	0.777419	0.657646	0.94329	0.804775	0.723507	0.988719	51.69	69.99	59.5	30.46	41.35	53.92	965562	556787	1.28141e+06	672059	1.02362e+06	27.45	24.44	56.25	63.8	49.39	278838	360542	296683	284144	492316	505364	936552	325442
Q8WYP5-2	Isoform 2 of Protein ELYS [OS=Homo sapiens]	0	58.081	10	14	26	14	1	2301	255.8	6.58	72.3	14	1.843	1.351	1.369	4.044	2.854	2.834	0.7917	0.771604	0.978168	0.340809	0.323066	0.718814	68.15	92.88	60.74	37.27	35.09	30.04	717163	192043	3.99633e+06	1.38032e+06	2.86611e+06	72.18	32.41	14.78	40.3	53.32	291981		125458	67375.9	119929	257687	3.0655e+06	2.34921e+06
P55072	Transitional endoplasmic reticulum ATPase [OS=Homo sapiens]	0	187.913	58	35	383	35	1	806	89.3	5.26	1228.25	35	1.842	1.633	1.636	1.492	1.244	1.352	0.845552	0.741924	0.978168	0.969395	0.98303	0.977572	82.43	80.14	79.21	32.58	30.46	39.88	1.62058e+07	3.71985e+07	5.63138e+07	4.69089e+07	5.0314e+07	75.39	13.82	4.11	9.21	32.13	1.19616e+07	8.56803e+06	4.59976e+06	1.62564e+07	2.32302e+07	4.20893e+07	4.312e+07	4.20884e+07
Q9NQS1	Cell death regulator Aven [OS=Homo sapiens]	0.045	1.882	3	1	2	1	1	362	38.5	4.98	3.76	1	1.841	1.355	2.7	1.36	1.001	1.236	0.781618	0.77463	0.533126	0.986171	0.996338	0.962207	22.7	22.34	99.88	24.2	22.5	74.52	779052	1.05485e+06	1.43441e+06	1.05539e+06	1.30346e+06	80.34	22.86	0.46	10.74	72.01	213229	411886	14824.6	633648	559643		1.04497e+06	1.07556e+06
Q9Y2W1	Thyroid hormone receptor-associated protein 3 [OS=Homo sapiens]	0	19.527	6	5	24	5	1	955	108.6	10.15	57.05	5	1.84	0.913	1.449	1.824	0.893	1.213	0.8287	0.976228	0.963748	0.938278	0.969979	0.953707	57.93	45.84	62.59	50.62	21.82	47.97	1.67769e+06	2.4917e+06	4.9447e+06	2.03782e+06	3.24107e+06	65.31	3.73	6.77	27.45	21.38	810965	886997	281852	1.30963e+06	1.48777e+06	2.4917e+06	3642165	3.29197e+06
Q9UBC2-2	Isoform 2 of Epidermal growth factor receptor substrate 15-like 1 [OS=Homo sapiens]	0	120.722	44	25	141	25	1	910	99.5	5.08	447.81	25	1.839	0.595	0.647	0.505	0.147	0.191	0.854532	0.892613	0.741677	0.433247	0.026887	0.00529416	61.75	30.71	29.11	8.13	0.91	1.11	7.53119e+06	3.03569e+07	1.52705e+07	1.37689e+06	2.51443e+06	38.43	9.79	5.79	31.09	3.87	1.9933e+06	3.98176e+06	1.15287e+06	1.49137e+07	1.89577e+07	3.50465e+07	1.18498e+07	1.1413e+07
O75746	Calcium-binding mitochondrial carrier protein Aralar1 [OS=Homo sapiens]	0	54.41	31	13	66	7	1	678	74.7	8.38	197.83	13	1.837	1.595	2.643	2.767	3.369	4.884	0.7917	0.628803	0.549228	0.490132	0.19759	0.243882	6	50.27	45.24	5.77	1.14	8.96	674468	358755	1.3356e+06	1.32864e+06	2.22025e+06			12.18	17.19	18.12			207240			358755	888024	998210
Q9P0I2	ER membrane protein complex subunit 3 [OS=Homo sapiens]	0	10.939	12	3	5	3	1	261	29.9	6.81	10.09	3	1.835	1.196	1.698	1.576	1.062	1.469	0.543112	0.793903	0.800437	0.869239	0.98893	0.988719	74.67	54.62	35.52	30.85	30.54	24.32	325248	423827	499233	267223	430707	80.59	21.46	45.2	57	40.36	75390.8	287001	15505.9	149621	264677	448117	364878	174027
Q9P035	Very-long-chain (3R)-3-hydroxyacyl-CoA dehydratase 3 [OS=Homo sapiens]	0	25.755	21	6	61	6	1	362	43.1	8.94	167.74	6	1.835	1.571	2.607	1.14	0.799	1.424	0.812082	0.755195	0.739393	0.967461	0.925111	0.987402	39.04	40.75	48.04	39.93	19.76	31.77	1.95686e+06	4.1298e+06	3.69912e+06	3.81179e+06	6.41583e+06	70.24	24.06	22.84	5.95	19.51	829815	1.03459e+06	208005	1.69906e+06	2.57903e+06	5.37153e+06	2.54002e+06	2.76468e+06
P29558-1	RNA-binding motif, single-stranded-interacting protein 1 [OS=Homo sapiens]	0	11.272	10	3	25	2	1	406	44.5	8.79	69.23	3	1.832	1.566	1.531	2.615	1.768	2.043	0.811827	0.745774	0.946497	0.686405	0.77694	0.958575	65.42	82.98	79.81	53.6	49.02	52.17	2.08115e+06	1.19683e+06	3.11869e+06	2.69355e+06	3.05239e+06	65.92	36.11	20.26	17.57	17.13	767988	1.10031e+06	201685	904055	747414	860098	2.8455e+06	2.33088e+06
A6NHR9-1	structural maintenance of chromosomes flexible hinge domain-containing protein 1 [OS=Homo sapiens]	0	118.751	21	32	126	32	1	2005	226.2	7.3	372.73	32	1.831	1.116	2.034	3.511	2.053	3.839	0.839837	0.931556	0.91462	0.517488	0.793772	0.429606	40.32	65.64	54.46	44.37	32.95	33.7	483492	3.58428e+06	1.92574e+07	9.94968e+06	1.99164e+07	145.66	40.79	8.54	10.05	5.08	1.87946e+06	255623	146964	1.82916e+06	1.80012e+06	6.13952e+06	1.37234e+07	1.43928e+07
Q92783	signal transducing adapter molecule 1 [OS=Homo sapiens]	0	12.312	6	3	4	1	1	540	59.1	4.82	12.17	3	1.83	1.602	1.403	0.809	0.833	0.73	0.505967	0.527205	0.854103	0.839251	0.939354	0.485342	42.42	0	0	39.18	27.8	21.32	88113.8	169410	161265	141200	123647		53.56	38.9				46585.9		179235	105796	133404	156318
Q02878	60S ribosomal protein L6 [OS=Homo sapiens]	0	65.822	43	13	200	13	1	288	32.7	10.58	551.97	13	1.828	1.833	2.743	1.739	1.564	2.255	0.847042	0.658454	0.779763	0.931002	0.92455	0.912056	87.11	79.38	76.27	24.04	23.87	24.87	5.37699e+07	7.3e+07	1.29542e+08	1.14046e+08	1.77394e+08	76.63	2.77	10.22	5.86	14.63	3.73903e+07	2.22782e+07	1.65216e+07	3.7254e+07	4.49119e+07	7.58653e+07	1.04346e+08	9.68182e+07
Q9BU76-1	Multiple myeloma tumor-associated protein 2 [OS=Homo sapiens]	0	14.087	14	3	33	3	1	263	29.4	10.02	104.53	3	1.828	1.75	2.885	1.735	1.997	3.044	0.798192	0.670312	0.545496	0.928153	0.676968	0.65831	57.5	42.37	61.33	29.23	24.53	26.6	1.25571e+06	985906	2.59872e+06	2.68789e+06	3.93902e+06	44.35	28.88	11.4	1.12	13.1	291067	425273	611681	644670	615691	696209	1.5705e+06	1.94226e+06
Q9Y2X7-3	Isoform 3 of ARF GTPase-activating protein GIT1 [OS=Homo sapiens]	0.002	5.121	2	1	10	1	1	770	85.4	7.01	31.37	1	1.828	0.01	2.055	1.185	0.01	1.548	0.486639	4.36955e-17	0.499089	0.995935	4.28783e-17	0.99598	47.41		61.57	25.87		17.52	41792.6	55504.2	76379.3		85896.6	51.6	24.57	20.19			16567.3	13005.4	12841.4	28325.3	30998.6	78057.7	43002	66408
P18615-3	Isoform 2 of Negative elongation factor E [OS=Homo sapiens]	0	30.692	23	6	25	6	1	387	43.9	9.39	73	6	1.827	0.836	1.49	1.641	0.754	1.528	0.807603	0.992943	0.956352	0.949172	0.921722	0.995026	69.35	37.6	60.51	22.72	22.35	52.15	1.35607e+06	802383	2.28866e+06	1.0834e+06	2.30823e+06	45.29	59.98	25.84	2.53	5.25	408517	716957	197040	409478	1.15491e+06	636835	1.67273e+06	1.61837e+06
Q9H5V9-1	UPF0428 protein CXorf56 [OS=Homo sapiens]	0	30.537	40	7	55	7	1	222	25.6	8.73	154.99	7	1.827	1.428	2.265	2.282	1.435	2.504	0.847042	0.829897	0.883914	0.798481	0.956196	0.824802	98.92	49.8	88.47	51	44	38.81	1.77688e+07	9.23627e+06	1.83107e+07	6.29663e+06	2.15366e+07	18.58	40.9	4.05	14.91	7.16	4.22015e+06	6.75224e+06	5.45972e+06	2.80519e+06	8.16831e+06	9.23627e+06	1.40235e+07	1.3232e+07
P29083	General transcription factor IIE subunit 1 [OS=Homo sapiens]	0.002	4.651	3	1	4	1	1	439	49.4	4.82	11.64	1	1.827	0.961	2.195	1.094	0.751	1.184	0.46565	0.908047	0.500125	0.982595	0.879486	0.949047	12.38	3.52	41.49	29.7	25.85	41.49	147571	273587	269558	141816	323864		25.09	16.46	40.27	30.92		78021.1		93934.7	192459	273587	180568	201465
Q8WVX9	Fatty acyl-CoA reductase 1 [OS=Homo sapiens]	0	16.016	10	4	10	4	1	515	59.3	9.17	28.35	4	1.826	1.163	2.727	1.34	0.979	2.337	0.708746	0.823985	0.5658	0.980036	0.994469	0.890965	44	65.84	56.48	37.55	37.51	12.5	344025	323501	1.0606e+06	785143	2.12738e+06	73.17	13.5	12.16	59.8	16.82	188230	96897.6	105707	165091	198202	401538	754397	792684
Q9UKV0-7	Isoform 7 of Histone deacetylase 9 [OS=Homo sapiens]	0.001	5.991	2	2	2	2	1	1069	117.5	6.6	5.82	2	1.826	2.606	0.01	3.659	5.222	0.01	0.781618	0.263299	4.68139e-17	0.212762	0.0500226	5.05393e-17	100.56	100.72		12.17	0.75		648156	323523	1.18364e+06	1.68941e+06		89.21		11.57	0.72		468575	179944	199155		202038			815015
Q16594	transcription initiation factor TFIID subunit 9 [OS=Homo sapiens]	0	19.754	24	6	27	2	1	264	29	8.66	61.01	6	1.824	0.765	1.292	100	100	100	0.758842	0.999217	0.939333	6.02719e-17	4.28783e-17	5.05393e-17	62.12	27.85	55.27				651144		995093	214027	347943	59.78		21.56	19.84	15.15	150932	395938	51054.1				727292	899610
Q9HC98-2	Isoform 2 of Serine/threonine-protein kinase Nek6 [OS=Homo sapiens]	0.001	6.328	11	2	2	2	1	347	39.8	8.44	5.86	2	1.823	0.01	3.603	0.973	0.01	1.925	0.46565	4.36955e-17	0.18981	0.952109	4.28783e-17	0.96751	0		0	9.95		10.51	172803	323534	314941		622687		10					91361.4		153824		347270		235384
P51153	Ras-related protein Rab-13 [OS=Homo sapiens]	0	30.987	47	8	77	5	1	203	22.8	9.19	195.83	8	1.822	2.439	1.664	1.731	2.304	1.744	0.835913	0.436515	0.953291	0.952707	0.686645	0.988719	80.97	81.48	83.84	19.94	36.27	39.78	3.43234e+06	3.3592e+06	7.19985e+06	8.19896e+06	5.31048e+06	72.82	16.88	16.51	10.47	29.49	1.70426e+06	793131	1054636	1.71429e+06	1.95297e+06	4.27242e+06	5490892	4.07587e+06
Q63ZY3-1	KN motif and ankyrin repeat domain-containing protein 2 [OS=Homo sapiens]	0	104.061	36	22	114	22	1	851	91.1	5.63	327.38	22	1.816	0.369	0.63	0.877	0.194	0.311	0.850623	0.591074	0.722792	0.872785	0.0733945	0.0469968	42.3	6.29	19.82	19.95	0.94	2.94	6.29619e+06	1.71845e+07	1.46075e+07	1.34848e+06	3.05526e+06	22.94	4.67	2.08	9.97	34.94	1.96707e+06	3.32881e+06	1.68724e+06	8.76973e+06	1.02665e+07	1.80473e+07	1.06763e+07	1.05565e+07
P27816-1	Microtubule-associated protein 4 [OS=Homo sapiens]	0	134.687	34	26	114	26	1	1152	120.9	5.43	350.89	26	1.814	0.664	0.882	0.685	0.24	0.364	0.835396	0.94472	0.904264	0.705863	0.130096	0.0859977	44.76	23.7	38.92	26.67	3.04	5.68	4.02398e+06	17318091	1.31917e+07	460857	3.31475e+06	44.92	47.67	4.9	46.44	23.73	932737	3.81007e+06	957381	7.47444e+06	1.0815e+07	3.39868e+07	1.00682e+07	9.85936e+06
Q9H4A3-7	Isoform 6 of Serine/threonine-protein kinase WNK1 [OS=Homo sapiens]	0	23.968	3	6	13	6	1	2833	299.5	6.48	40.58	6	1.809	0.562	0.931	1.282	0.545	0.906	0.80402	0.892613	0.978168	0.994703	0.676968	0.744713	34.62	5.97	17.02	28.86	10.63	22.64	527412	1.53345e+06	2.40897e+06	242260	490880	30.25	4.4	21.86	3.14	33.4	106404	422695	162055	782564	894830	1.55832e+06	1.17224e+06	1.81089e+06
Q13616	Cullin-1 [OS=Homo sapiens]	0	15.482	6	5	15	5	1	776	89.6	8	36.92	5	1.804	1.143	2.214	1.636	1.005	2.039	0.79915	0.878396	0.712984	0.949172	0.988712	0.959097	50.95	64.1	55.58	32.76	22.48	40.37	730917	333552	1.82397e+06	942703	2.25322e+06	29.36	93.94	30.19	5.25	20.27	169423	306008	316109	170221	63192.4	929284	1.44395e+06	794099
Q9UJX2-1	cell division cycle protein 23 homolog [OS=Homo sapiens]	0.001	7.671	3	2	16	2	1	597	68.8	7.02	39.48	2	1.798	1.025	1.659	2.604	1.498	2.426	0.658781	0.897425	0.837708	0.535818	0.813523	0.850157	75.52	62.73	63.72	14.17	20.23	19.18	254245	173898	1.08809e+06	329801	903110	71.11	10.05	16.51	51.5	40.18	148857	89058.1	78120.6	95291.7		161951	930385	682060
Q08211	Atp-dependent rna helicase a [OS=Homo sapiens]	0	381.85	56	57	898	57	1	1270	140.9	6.84	2801.24	57	1.793	1.916	2.494	2.379	2.491	3.367	0.850623	0.624899	0.835734	0.733459	0.625714	0.55712	71.77	70.59	71.26	30.75	36.11	37.4	1.21546e+08	1.37602e+08	3.33249e+08	3.61358e+08	4.91564e+08	62.64	6.51	6.56	12.86	13.06	7.28737e+07	5.89862e+07	3.73468e+07	7.69288e+07	8.59313e+07	1.33169e+08	2.43564e+08	2.2284e+08
P45973	chromobox protein homolog 5 [OS=Homo sapiens]	0	55.253	53	9	68	8	1	191	22.2	5.86	211.32	9	1.792	1.324	2.994	3.017	2.373	4.649	0.847042	0.881544	0.688363	0.655902	0.684158	0.278933	133.86	133.89	133.16	53.85	68.68	35.22	2.1201e+06	2.74324e+06	1.17565e+07	9.11056e+06	1.75672e+07	156.61	4.84	10.11	17.13	9.96	1.42752e+07	1.1007e+06	651431	1433821	1.59707e+06	2.74324e+06	8.31151e+06	8.7867e+06
Q92574-1	Hamartin [OS=Homo sapiens]	0.001	7.466	2	2	3	2	1	1164	129.7	6.47	7.66	2	1.79	0.01	0.01	0.872	0.01	0.01	0.511212	4.36955e-17	4.68139e-17	0.893075	4.28783e-17	5.05393e-17	0			7.61			91017.9	186687	162882				11.85					48121.3		89249.8	136868	186687	119047
P35232	Prohibitin [OS=Homo sapiens]	0	95.841	65	13	205	13	1	272	29.8	5.76	714.35	13	1.787	1.41	2.052	1.333	1.098	1.588	0.850623	0.840446	0.9195	0.991755	0.98986	0.999378	54.57	51.67	58.92	36.89	35.7	34.93	2.98755e+07	4.47355e+07	6.50911e+07	5.30124e+07	8.00055e+07	36.15	13.57	10.68	2.2	13.38	1.11203e+07	1.57952e+07	7.50715e+06	2.28298e+07	2.62966e+07	5.42427e+07	4.75737e+07	4.40817e+07
Q9UIG0	Tyrosine-protein kinase BAZ1B [OS=Homo sapiens]	0	83.986	18	20	80	20	1	1483	170.8	8.48	223.41	20	1.786	0.846	1.204	4.386	1.991	3.09	0.847042	0.99256	0.98919	0.360105	0.764758	0.64465	72.45	57.7	64.69	39.58	42.85	42.38	821613	1.50095e+06	1.37413e+07	3.96487e+06	8.83603e+06	127.97	26.57	13.61	18.08	14.96	1.55313e+06	434388	182328	765979	781990	2.08705e+06	9.73723e+06	1.02701e+07
Q7L576-1	cytoplasmic FMR1-interacting protein 1 [OS=Homo sapiens]	0	160.606	39	36	332	36	1	1253	145.1	6.9	992.57	36	1.785	1.32	2.542	1.675	1.234	2.281	0.850623	0.883508	0.830034	0.946373	0.98303	0.905912	51.66	58.64	64.44	29.51	32.73	35.48	8.80435e+06	1.46537e+07	3.28478e+07	2.26135e+07	4.86736e+07	56.14	26.27	10.25	7.61	4.04	4.63514e+06	4.04332e+06	2.70527e+06	7.07545e+06	9.15114e+06	2.18698e+07	2.40077e+07	2.10452e+07
P53985	Monocarboxylate transporter 1 [OS=Homo sapiens]	0	23.882	13	4	33	4	1	500	53.9	8.66	82.06	4	1.783	1.482	1.668	1.423	1.472	1.608	0.816979	0.772524	0.917483	0.979475	0.883198	0.998173	51.67	47.47	58.67	34.42	38.58	26.27	1.46782e+06	1.41332e+06	2.20287e+06	2.11493e+06	2.70819e+06	16.46	6.36	24.65	15.09	19.31	267711	776038	494263	747125	806908	1.41332e+06	1.92025e+06	1.18092e+06
Q7Z5K2-3	Isoform 3 of Wings apart-like protein homolog [OS=Homo sapiens]	0	40.505	13	10	38	10	1	1275	142.4	6.06	101.92	10	1.783	0.76	2.345	2.649	1.171	2.378	0.811827	0.989478	0.676778	0.585052	0.968977	0.870905	65.77	28.18	53.12	42.5	30.45	45.56	166826	243385	3.02732e+06	1.44546e+06	3.29178e+06	130.32	46.35	7.13	52.16	24.57	191294	17829.6		124206	148624	504489	2.2191e+06	1.99724e+06
Q2M389	WASH complex subunit 4 [OS=Homo sapiens]	0	18.83	6	5	8	5	1	1173	136.3	7.44	24.63	5	1.783	1.127	4.123	1.487	0.979	3.433	0.585677	0.833032	0.107955	0.910079	0.985931	0.49771	0.22	13.83	0	14.95	19.78	62.88	176026	211409	579083	286768	515390		72.72	26.83	43.21	21.59		93065.1		75756	132023	563910	590787	360796
P51003	Poly(A) polymerase alpha [OS=Homo sapiens]	0	90.025	36	20	124	17	1	745	82.8	7.37	383.87	20	1.783	0.654	1.128	1.973	0.752	1.245	0.850623	0.906331	0.952593	0.863142	0.889103	0.966233	36.18	18.52	36.07	35.55	18.59	35.05	1.01137e+07	9.73012e+06	2.28549e+07	5.16349e+06	1.23151e+07	27.49	8.79	6.43	15.93	4.13	2.99193e+06	5.34714e+06	2.2562e+06	4.49889e+06	6.07639e+06	1.05173e+07	1.67042e+07	1.54228e+07
Q9BRQ0	Pygopus homolog 2 [OS=Homo sapiens]	0	34.555	32	6	44	6	1	406	41.2	7.28	150.78	6	1.779	1.367	3.193	2.605	2.447	5.657	0.812082	0.827726	0.605231	0.617837	0.508286	0.162453	69.91	54.83	73.83	72.3	51.41	54.6	2.06525e+06	933665	2.20822e+06	2.60939e+06	6.92855e+06	35.7	48.29	27.78	16.22	2.01	478715	710141	868668	955299	583067	807435	1.46737e+06	2.46698e+06
Q9ULK2-1	Ataxin-7-like protein 1 [OS=Homo sapiens]	0.084	1.592	1	1	1	1	1	861	91.5	9.79	1.92	1	1.778	1.532	1.422	1.593	1.373	1.141	0.566127	0.578314	0.896662	0.8687	0.874947	0.931089	103.88	103.93	109.25	25.48	25.27	67.28	298888	333471	531276	457911	440856	100.32	33.21	6.86		70.93	231703	158023	32818.5	170180	327364	284908	407622	378247
A0FGR8-2	Isoform 2 of Extended synaptotagmin-2 [OS=Homo sapiens]	0	41.498	17	11	52	11	1	893	98.8	8.68	156.18	11	1.773	1.582	2.89	1.456	1.403	2.628	0.821077	0.715364	0.669815	0.981186	0.924967	0.780468	72.19	57.74	67.27	31.18	26.63	40.67	983489	1.78602e+06	2.94e+06	2.35773e+06	5.74397e+06	35.23	15.38	11.33	13.37	3.79	336785	381219	302192	911455	884127	1.92381e+06	2.34266e+06	2.19733e+06
Q9UBL3-1	Set1/Ash2 histone methyltransferase complex subunit ASH2 [OS=Homo sapiens]	0	43.607	25	11	45	11	1	628	68.7	5.69	127.71	11	1.773	1.136	2.463	4.336	3.215	7.725	0.840464	0.906331	0.805485	0.310986	0.297206	0.0547813	13.27	18.26	28.91	21.2	28.77	41.2	268953	345990	6.44062e+06	3.29433e+06	1.14778e+07			21.24	49.25	7.96	62341.9					345990	4.70731e+06	6.74727e+06
Q9NVZ3-2	Isoform 2 of Adaptin ear-binding coat-associated protein 2 [OS=Homo sapiens]	0	12.355	22	3	12	3	1	273	29.4	8.38	37.5	3	1.772	1.04	1.061	1.299	0.681	1.058	0.688455	0.892613	0.988297	0.986171	0.849736	0.880575	76.49	76.17	112.82	28.19	11.89	33.78	635463	841442	668042	392015	822521	104.92	8.91	20.6	13.41	39.38	391680	335970	15465.2	429411	460438	877886	410735	499288
Q86VM9	Zinc finger CCCH domain-containing protein 18 [OS=Homo sapiens]	0	10.422	4	2	10	2	1	953	106.3	8.32	38.02	2	1.771	1.441	2.134	2.424	1.664	2.745	0.686816	0.634151	0.640532	0.591459	0.745042	0.74628	8.95	0	9.43	63.68	41.86	58.75	362490	329045	960442	377214	855807		39.15	53.5	62.22	21.61			111380		273033	247641	701966	218918
P29590	Protein PML [OS=Homo sapiens]	0	33.768	14	8	26	8	1	882	97.5	6.21	82.66	8	1.77	1.206	1.814	3.941	2.813	1.723	0.825475	0.892613	0.859277	0.333144	0.329083	0.988719	66.47	52.04	63.88	16.63	22.18	35.07	1.67211e+06	253414	3.76847e+06	2.43853e+06	917361	42.99	80.54	4.97	8.92	21.65	511764	884050	263986	129324	140601	862238	2754292	2.6649e+06
P12236	ADP/ATP translocase 3 [OS=Homo sapiens]	0	105.98	57	17	438	2	1	298	32.8	9.74	1303.85	17	1.769	1.428	1.639	1.313	1.182	1.054	0.850623	0.831649	0.978168	0.995935	0.99053	0.875403	35.89	46.49	76.41	52.94	28.25	44.99	1.93973e+07	3.1496e+07	2.87667e+07	3.35209e+07	3.07972e+07	79.82	20.58	7.82	36.26	35.07	4.49618e+06	7.75179e+06	1.85407e+07	1.60733e+07	1.43016e+07	3.47317e+07	22698692	21499975
P61313-1	60S ribosomal protein L15 [OS=Homo sapiens]	0	63.414	46	10	181	10	1	204	24.1	11.62	465.92	10	1.767	1.962	2.265	1.297	1.348	1.813	0.850623	0.604283	0.883914	0.999533	0.969477	0.979511	65.47	64.86	66.27	39.66	31.29	46.98	5.52791e+07	1.16188e+08	1.60876e+08	1.546e+08	2.27578e+08	63.17	10.72	5.63	5.43	13.01	3.40616e+07	2.78689e+07	1.69853e+07	5.55537e+07	7.25587e+07	133817706	1.27806e+08	1.17635e+08
Q3SXM5	Inactive hydroxysteroid dehydrogenase-like protein 1 [OS=Homo sapiens]	0	9.853	14	3	13	3	1	330	37	8.72	24.14	3	1.759	1.163	2.439	0.998	0.704	1.367	0.658781	0.827239	0.62369	0.933216	0.876228	0.978393	57.68	60.27	59.01	36.09	16.32	20.32	436188	1.22727e+06	809146	660781	1.15822e+06	2.66	32.45	8.96	20.68	14.34	101106	236062	130101	331670	766420	1.24061e+06	591388	656463
Q13310-3	Isoform 3 of Polyadenylate-binding protein 4 [OS=Homo sapiens]	0	121.767	40	24	286	13	1	660	72.3	9.35	864.26	24	1.758	1.336	1.385	2.231	1.625	1.689	0.851877	0.87788	0.996828	0.792514	0.908081	0.988719	64.04	72.75	68.62	33.96	30.57	34.52	1.47116e+07	1.46341e+07	3.31451e+07	2.38005e+07	2.46224e+07	66.53	12.55	10.46	7.56	11.35	7.73692e+06	7.77803e+06	2.80971e+06	9.06199e+06	9.13892e+06	1.41778e+07	2.74497e+07	2.28542e+07
O94901-9	Isoform 9 of SUN domain-containing protein 1 [OS=Homo sapiens]	0	44.364	16	10	35	10	1	916	101.9	7.31	111.42	10	1.755	1.945	2.962	2.615	2.065	3.709	0.801551	0.479609	0.444417	0.628226	0.608575	0.459612	61.37	36.22	76.07	32.04	36.38	45.76	462587	922083	2.01738e+06	1.74988e+06	2.94654e+06	95.44	54.35	37.3	18.41	6	378760	131201	142137	792248	575834	485771	1.47446e+06	864751
Q9Y2T2	ap-3 complex subunit mu-1 [OS=Homo sapiens]	0	46.565	44	12	47	12	1	418	46.9	6.93	128.47	12	1.754	1.216	2.306	1.732	1.146	1.906	0.850623	0.90059	0.83469	0.949172	0.993672	0.968346	58.27	67.83	63.75	35.35	49.21	38.82	2.65938e+06	5466789	8.01528e+06	6.2864e+06	8.3572e+06	77.57	11.77	11.97	4.62	6.68	1.56755e+06	1.40602e+06	432978	2.30914e+06	3.54773e+06	5466789	5.7259e+06	5.99054e+06
Q9Y4H2	Insulin receptor substrate 2 [OS=Homo sapiens]	0	22.653	9	8	18	8	1	1338	137.2	8.65	42.97	8	1.754	1.364	1.517	1.415	0.621	1.27	0.847042	0.803634	0.946497	0.985493	0.807136	0.96751	73.91	100.37	67.92	52.95	24.98	57.8	1.43441e+06	2.15096e+06	4.52039e+06	1.34447e+06	3.51846e+06	34.02	26.13	10.54	2.99	14.47	356549	758375	233205	760056	1.59826e+06	2.15096e+06	3.44881e+06	3.3785e+06
Q9NQW6	Anillin [OS=Homo sapiens]	0	33.134	12	10	29	10	1	1124	124.1	8.07	88.98	10	1.753	1.107	1.303	2.64	1.646	1.866	0.811827	0.887789	0.980527	0.602384	0.7146	0.975947	41.52	53.28	62.4	29.95	37.54	45.81	149315	238682	1.98596e+06	1.12406e+06	2.17955e+06	93.77	92.5	16.1	7.07	30.94	117740	41705.3	45879.3	119231	149055	1.04821e+06	1.4293e+06	1.92522e+06
Q8N0X7	Spartin [OS=Homo sapiens]	0	58.835	35	14	89	14	1	666	72.8	5.91	256.55	14	1.75	0.909	1.481	0.815	0.5	0.748	0.850623	0.987197	0.978168	0.864354	0.638679	0.566989	59.04	42.4	59.35	35.39	11.27	26.57	3.26952e+06	9.47941e+06	8.7284e+06	4.38383e+06	6.41164e+06	49.05	37.1	16.45	22.79	18.28	1.3525e+06	1.7286e+06	686350	3.69043e+06	5.91982e+06	1.48238e+07	6.3794e+06	5.10235e+06
P84243	histone H3.3 [OS=Homo sapiens]	0	39.534	46	6	95	1	1	136	15.3	11.27	320.31	6	1.749	0.981	1.669	2.075	1.163	1.979	0.823225	0.954408	0.919759	0.855634	0.968977	0.96751	109.55	98.05	122.47	15.98	29.02	49.48	1.64689e+06	1.38881e+06	2.88109e+06	1.6149e+06	2.74904e+06	106.81	6.58	23.98	44.97	67.57	1.46211e+06	312063	506031	708748	782900	1.42209e+06	1.3889e+06	2.1533e+06
Q6Y7W6-1	GRB10-interacting GYF protein 2 [OS=Homo sapiens]	0	189.273	35	33	344	33	1	1299	150	5.54	1229.08	33	1.746	0.557	0.932	1.495	0.48	0.86	0.855292	0.828941	0.884028	0.969073	0.563572	0.701906	56.61	18.04	48.9	37.82	10.2	31	4.61934e+07	4.92614e+07	8.54416e+07	2.28454e+07	3.98515e+07	16.65	20.36	8.85	4.14	15.99	1.20878e+07	1.96717e+07	1.41936e+07	24069709	3.07634e+07	6.73812e+07	6.24474e+07	5.86294e+07
Q9Y2K7	Lysine-specific demethylase 2A [OS=Homo sapiens]	0	53.258	13	13	82	11	1	1162	132.7	7.58	234.89	13	1.745	1.219	1.654	3.88	2.528	3.602	0.850623	0.896694	0.961885	0.485129	0.58227	0.486984	36.84	69.77	47.07	35.02	45.3	28.98	343322	2.04496e+06	9.87088e+06	5.12556e+06	9.11265e+06	140.13	61.82	4.72	5.33	5.85	921790	181515	73014.8	238486	1.27706e+06	2.29309e+06	7.21442e+06	6.96299e+06
O75436-1	Vacuolar protein sorting-associated protein 26A [OS=Homo sapiens]	0	27.003	26	6	16	6	1	327	38.1	6.57	52.19	6	1.736	1.953	3.224	1.379	1.134	1.892	0.820836	0.446483	0.487263	0.981186	0.975928	0.972558	87.77	87.67	77.56	34.76	30.44	37.67	538113	1.00019e+06	2.30992e+06	1.49189e+06	3.89865e+06	117.69	81.19	6.98	8.37	21.72	501993	284502	26190.8	122536	624611	1.97711e+06	1.65833e+06	1.72641e+06
P20073-1	Annexin A7 [OS=Homo sapiens]	0.001	7.918	7	3	6	3	1	488	52.7	5.68	12.86	3	1.734	1.325	1.63	2.14	2.195	2.258	0.686816	0.700063	0.830034	0.728617	0.467517	0.89277	78.59	26.4	26.76	68.13	23	27.68	305367	192297	960730	742933	450804	25.59	43.91	59.96	13.84	51.52	84990.7	134459		98134.6	105426	362985	446579
P07384	Calpain-1 catalytic subunit [OS=Homo sapiens]	0	79.265	35	19	116	19	1	714	81.8	5.67	324.59	19	1.734	1.347	2.908	1.304	1.15	2.539	0.865379	0.880635	0.741677	0.996316	0.997253	0.812972	65.24	58.1	58.82	36.26	41.92	37.68	7.3773e+06	1.05782e+07	1.35463e+07	1.1905e+07	2.80647e+07	29.14	17.64	4.04	11.34	11.1	2.01399e+06	3.90039e+06	1.45175e+06	5.39836e+06	5.93108e+06	1.33068e+07	9.90073e+06	9.78898e+06
A5YKK6	CCR4-NOT transcription complex subunit 1 [OS=Homo sapiens]	0	97.827	15	25	106	25	1	2376	266.8	7.11	319.1	25	1.73	0.778	1.108	1.734	0.83	1.132	0.850623	0.976228	0.973338	0.954801	0.94676	0.93066	42.08	20.66	50.21	30.88	16.7	29.14	2.63093e+06	3.12586e+06	8.81202e+06	3.51514e+06	5.60068e+06	23.62	41.17	14.47	12.14	30.09	826817	1.20321e+06	808392	1.46336e+06	1.95208e+06	5.78785e+06	6.44051e+06	7.21512e+06
Q5T749	Keratinocyte proline-rich protein [OS=Homo sapiens]	0	17.101	13	5	5	5	1	579	64.1	8.27	14.9	5	1.73	0.243	0.441	3.45	0.458	0.738	0.817453	0.190306	0.429874	0.290313	0.401883	0.521703	50.89	2.32	9.65	29.05	0.21	26.93	1.23193e+06	310857	941478	126296	285497	45.28	89.87	120.13	23.46	46.17	397928	467397		74895.6	411191		196346	2.46599e+06
Q9Y6K0	Choline/ethanolaminephosphotransferase 1 [OS=Homo sapiens]	0.003	3.809	3	1	7	1	1	416	46.5	8.21	14.71	1	1.722	1.411	2.647	1.388	0.973	2.313	0.541667	0.653654	0.434378	0.949172	0.98303	0.894427	44.64	42.65	28.86	19.4	79.57	50.19	243516	254152	352810	387471	696894	25.07	51.78	39.56	32.18	19.58		107631	89503.4	116529	158716	548702	257861	494781
Q8WUA2	Peptidyl-prolyl cis-trans isomerase-like 4 [OS=Homo sapiens]	0	31.139	26	8	30	8	1	492	57.2	5.92	96.28	8	1.722	1.176	1.909	1.96	1.455	2.256	0.82933	0.882479	0.830034	0.860184	0.864075	0.912056	33.02	38.35	45.4	26.82	34.55	23.22	1.03373e+06	732298	2.13654e+06	1.32567e+06	2.25456e+06	22.78	35.26	14.85	20.7	27.37	239613	396037	367409	313577	457315	1.17688e+06	1.56155e+06	1.41459e+06
Q6P2Q9	Pre-mRNA-processing-splicing factor 8 [OS=Homo sapiens]	0	273.653	39	67	493	67	1	2335	273.4	8.84	1439.76	67	1.722	1.285	1.813	1.728	1.162	1.922	0.863222	0.892613	0.961385	0.933147	0.993481	0.96751	82.37	81.33	85.71	36.22	43.47	37.28	1.38175e+07	21816829	4.59993e+07	2.59569e+07	5.0694e+07	91.8	22.7	9.45	12.52	11.71	1.21238e+07	7.30535e+06	3.12467e+06	9.6501e+06	1.36245e+07	2.91733e+07	3.36199e+07	30058583
P15924-1	Desmoplakin [OS=Homo sapiens]	0	51.392	7	14	16	14	1	2871	331.6	6.81	48.87	14	1.721	0.853	2.474	8.734	1.511	4.38	0.850623	0.969369	0.394364	0.0444527	0.775196	0.207239	75.73	118	162	0	0	0	413713	54926.8	6.98804e+06	82992.3	240569	139.08					1.05011e+06	19974.7				54926.8		5.22279e+06
Q9NZ01-1	Very-long-chain enoyl-CoA reductase [OS=Homo sapiens]	0	18.143	16	5	46	5	1	308	36	9.45	131.18	5	1.719	1.409	1.801	1.504	1.392	1.823	0.850623	0.854286	0.95324	0.977145	0.966405	0.978746	56.95	62.93	77.54	34.23	29.65	47.45	4.88654e+06	5.94626e+06	1.09703e+07	7.70349e+06	1.07806e+07	45.2	13.99	9.85	2.92	7.81	2.16633e+06	2.58352e+06	1.30093e+06	3.03454e+06	3.39083e+06	7.11285e+06	8.03738e+06	6.88358e+06
P62826	GTP-binding nuclear protein RAN [OS=Homo sapiens]	0	85.95	53	12	232	12	1	216	24.4	7.49	667.89	12	1.717	1.319	2.231	1.082	0.873	1.398	0.864455	0.883508	0.884562	0.956759	0.94196	0.984661	55.11	53.09	58.26	25.52	19.71	27.27	1.65065e+08	2.92084e+08	333246217	2.69402e+08	4.34263e+08	40.94	10.13	5.47	6.17	8.07	6.88273e+07	7.63444e+07	5.07186e+07	1.3593e+08	1.82404e+08	3.25871e+08	2.43562e+08	2.34376e+08
Q9NZN5	Rho guanine nucleotide exchange factor 12 [OS=Homo sapiens]	0.002	4.752	1	2	4	2	1	1544	173.1	5.74	4.95	2	1.716	0.01	0.01	0.5	0.01	0.01	0.552793	4.36955e-17	4.68139e-17	0.336821	4.28783e-17	5.05393e-17	0.34			17.47			114322	326893	196129				81.29	0.33				60442.3		166823	155193	1.04528e+06	143677	146248
P25490	Transcriptional repressor protein YY1 [OS=Homo sapiens]	0.003	4.27	4	2	16	2	1	414	44.7	6.25	30.94	2	1.715	1.326	2.179	1.662	1.311	2.089	0.838719	0.854305	0.818045	0.950362	0.962286	0.949083	68.28	47.15	49.89	25.81	14.62	28.48	1.98657e+06	2.26124e+06	3.31194e+06	2.893e+06	4.35651e+06	27.35	9.91	9.86	4.15	23.88	460478	889622	868353	1.19175e+06	1.41213e+06	1.9302e+06	2747863	2.47531e+06
Q6IN85	Serine/threonine-protein phosphatase 4 regulatory subunit 3A [OS=Homo sapiens]	0	29.492	11	8	20	6	1	833	95.3	4.94	53.25	8	1.715	1.301	1.564	1.509	0.763	1.321	0.813063	0.770468	0.924441	0.964124	0.93048	0.973444	68.68	38.67	75.38	40.3	26.36	42.69	713694	810346	1.66785e+06	552892	1.15488e+06	58.1	60.84	25.4	36.46	20.75	192491	377332	60502.1	219839	506055	1.54084e+06	1.21899e+06	991127
Q8WXX5	dnaJ homolog subfamily C member 9 [OS=Homo sapiens]	0.002	5.625	12	2	2	2	1	260	29.9	5.73	6.21	2	1.713	1.102	1.745	2.707	1.931	2.855	0.585621	0.847411	0.725611	0.341606	0.561632	0.654069	80.26	80.88	75.37	34.99	16.4	28.73	237689	135606	407214	261856	414855	70.49	15.81	25.55	17.37	23.56	122150	64710.2	73033.3		75691.9	151718	302631	188609
Q06210-1	glutamine--fructose-6-phosphate aminotransferase [isomerizing] 1 [OS=Homo sapiens]	0	153.876	58	30	293	30	1	699	78.8	7.11	888.99	30	1.713	1.756	3.242	1.116	0.985	2.009	0.865251	0.683684	0.681211	0.967461	0.971668	0.964797	84.66	80.6	83.47	33.46	26.75	32.72	1.12812e+07	3.05925e+07	3.59165e+07	3.2474e+07	6.36096e+07	84.78	5.24	12.18	3.14	2.47	9.13825e+06	5.96439e+06	2.8027e+06	1.69407e+07	1.91048e+07	3.01667e+07	2.62506e+07	2.17563e+07
Q7L2J0-1	7SK snRNA methylphosphate capping enzyme [OS=Homo sapiens]	0	32.106	14	7	44	7	1	689	74.3	9.57	126.09	7	1.712	0.985	2.321	1.644	1.022	2.368	0.813462	0.914259	0.689146	0.944281	0.993735	0.874909	29.81	13.94	58.24	32.9	36.13	40.08	206130	1.33661e+06	2.02556e+06	830865	2.76638e+06	56.08	26.35	10.85	42.08	14.84	115464	107226	63336.5	447310	834704	1.50873e+06	1.48044e+06	1.44079e+06
P11940-1	Polyadenylate-binding protein 1 [OS=Homo sapiens]	0	154.528	47	25	422	14	1	636	70.6	9.5	1280.9	25	1.711	1.44	1.464	2.456	2.177	2.143	0.865251	0.82816	0.999855	0.70431	0.719138	0.944603	68.5	62.31	61.21	30.06	28.98	31.55	7.14814e+07	5.75689e+07	1.41796e+08	1.22104e+08	120194118	36.42	5.1	1.95	0.81	10.4	2.67831e+07	3.10226e+07	2.19637e+07	2.9379e+07	3.84923e+07	5.5846e+07	1.06956e+08	1.05561e+08
Q8N163-1	Cell cycle and apoptosis regulator protein 2 [OS=Homo sapiens]	0	105.421	40	22	172	22	1	923	102.8	5.22	529.19	22	1.71	1.352	1.951	2.85	2.26	3.227	0.868256	0.87683	0.933705	0.670669	0.695552	0.601598	55.19	63.42	52.61	41.71	52.75	36.43	7.34325e+06	5.5914e+06	1.73301e+07	1.39628e+07	1.93767e+07	53.49	9.97	0.38	4.29	13.86	3.51865e+06	3.04648e+06	2.25632e+06	2.85345e+06	3.19221e+06	6.23307e+06	1.26804e+07	1.28746e+07
P26599-3	Isoform 3 of Polypyrimidine tract-binding protein 1 [OS=Homo sapiens]	0	114.66	59	19	216	16	1	557	59.6	9.16	784.71	19	1.709	1.297	1.615	2.237	1.809	2.395	0.870944	0.89156	0.979506	0.821813	0.841362	0.8632	93.06	90.67	85.61	36.47	31.19	40.02	7.52305e+06	7.43435e+06	1.68331e+07	1.49814e+07	1.73366e+07	97.72	10.08	6.02	18.98	18.73	6.12629e+06	1.88374e+06	2.31157e+06	4.19245e+06	4.6427e+06	6.71342e+06	1.34899e+07	1.25809e+07
O94905-1	Erlin-2 [OS=Homo sapiens]	0	52.965	49	10	53	8	1	339	37.8	5.62	172.72	10	1.708	1.677	1.946	3.088	2.708	2.991	0.813063	0.549209	0.822692	0.356913	0.253448	0.674145	69.17	79.37	73.74	40.35	30.99	32.96	422820	305264	1.29831e+06	974984	1.47974e+06	92.55	58.13	78.32	8.04	79.27	246512	53586.4	129918	155785	53655.1	362688	2.96091e+06	778456
Q969N2	GPI transamidase component PIG-T [OS=Homo sapiens]	0	16.035	7	3	30	3	1	578	65.7	8.38	92.29	3	1.707	0.963	1.604	1.481	0.656	1.41	0.7927	0.922917	0.918661	0.970406	0.807136	0.986041	47.07	59.07	41.61	26.68	18.51	25.31	252397	763131	1.32198e+06	359710	1.56292e+06	22.88	56.98	7.6	16.34	23.22	52326.4	182588	77552.6	389447	134122	866683	966205	996650
P17028-1	zinc finger protein 24 [OS=Homo sapiens]	0	12.457	10	3	12	3	1	368	42.1	6.21	26.29	3	1.706	1.27	2.208	1.999	1.249	2.927	0.791166	0.756582	0.715003	0.8193	0.935364	0.692715	53.83	71.59	55.4	17.19	44.09	25.2	464295	558329	1.14043e+06	661470	1.47738e+06	26.26	8.82	22.8	3.42	19.89	114656	245474	89625.2	275719	348672	636236	901617	582767
O95299-2	Isoform 2 of NADH dehydrogenase [ubiquinone] 1 alpha subcomplex subunit 10, mitochondrial [OS=Homo sapiens]	0	27.758	19	5	46	5	1	429	48.5	7.21	165.62	5	1.703	1.423	1.65	0.842	0.842	1.301	0.835396	0.792564	0.914333	0.855666	0.955796	0.96751	72.2	91.37	68.11	16.9	16.11	27.2	1.56605e+06	2.57138e+06	2.1173e+06	1.96011e+06	3.40058e+06	73.83	14.03	7.86	17.72	19.21	771343	341041	481193	1.2531e+06	1.60581e+06	3.16978e+06	1.40986e+06	1.68786e+06
O75795	UDP-glucuronosyltransferase 2B17 [OS=Homo sapiens]	0.074	1.637	1	1	5	1	1	530	61.1	8.54	9.78	1	1.698	2.154	2.972	1.235	1.315	1.814	0.856307	0.526565	0.663087	0.982899	0.967104	0.979511	94.77	94.77	94.77	35.22	24.51	21.03	2.24025e+06	3.6695e+06	3.80304e+06	4.82658e+06	6.65788e+06	108.05	23.73	29.34	20.09	8.07	1.43935e+06	1.18442e+06	38607.5	1.33872e+06	2291579	4276201	2779562	2.42091e+06
Q9P2K5-1	Myelin expression factor 2 [OS=Homo sapiens]	0	63.044	28	14	126	1	1	600	64.1	8.75	399.59	14	1.694	1.043	2.295	1.525	1.015	1.968	0.815575	0.906557	0.669023	0.961975	0.986043	0.96751	74.09	82.18	74.09	27.02	28.88	22.18	654379	726713	1.10854e+06	682552	1.50206e+06	87.5	16.4	25.75	31.74	23.3	303214	345972	31987.1	370862	521719	599363	810205	677490
Q96F24-1	Nuclear receptor-binding factor 2 [OS=Homo sapiens]	0	18.613	27	5	16	5	1	287	32.4	5.87	47.63	5	1.694	0.01	0.01	0.903	0.01	0.01	0.772319	4.36955e-17	4.68139e-17	0.866108	4.28783e-17	5.05393e-17	34.35			13.49			411940	949452	1.02336e+06			66.32	9.38	59.86			25403.3	318393	126575	563810	585066	949452	747954	807163
Q9UBX3-2	Isoform 2 of Mitochondrial dicarboxylate carrier [OS=Homo sapiens]	0	40.825	42	9	71	9	1	296	32.1	9.35	203.1	9	1.691	1.412	2.261	1.429	1.128	1.912	0.865379	0.820577	0.854103	0.991126	0.987902	0.96751	40.86	50.3	41.33	30.04	27.64	22.38	3.34957e+06	4.7189e+06	6.07409e+06	4.73452e+06	8.97593e+06	13.5	9.58	7.24	5.84	11.16	883509	1.77092e+06	892864	2.08568e+06	3.07886e+06	4.7189e+06	4.80657e+06	4.25508e+06
P08047	Transcription factor Sp1 [OS=Homo sapiens]	0	10.089	5	2	21	2	1	785	80.6	7.34	69.06	2	1.691	1.646	2.487	2.686	2.409	3.695	0.70299	0.514395	0.500397	0.408213	0.349097	0.43755	33.65	45.66	35.92	32.59	32.95	39.77	253770	134678	858790	324423	670114	39.99	18.93	19.04	34.62	54.66	75221.5	71919.2	77974.6	92559.3	84105.1	130651	561224	641851
Q86UE3	zinc finger protein 546 [OS=Homo sapiens]	0	14.472	3	3	30	3	1	836	98.3	8.6	86.97	3	1.69	1.018	1.191	2.203	1.639	2.255	0.850623	0.94472	0.998853	0.836152	0.879908	0.912056	17.5	19.28	31.92	55.21	47.37	66.85	2.23863e+06	2.53832e+06	4.35421e+06	2.76709e+06	3.49573e+06	22.22	32.72	9.48	20.31	23.17	475486	1.18357e+06	945038	1.4307e+06	1.58516e+06	1.41517e+06	3182397	3.56676e+06
Q9H5Q4	Dimethyladenosine transferase 2, mitochondrial [OS=Homo sapiens]	0.001	7.055	7	2	3	2	1	396	45.3	9.19	8.17	2	1.687	1.324	1.414	1.265	0.776	0.909	0.564125	0.713259	0.856712	0.976323	0.908545	0.74	0.74	8.46	40.69	21.85	13.24	33.59	235134	365954	396566	311284	332504		16.77	20.08	15.67	50.12		124316		186756	194637	435846	402845	296390
Q96SI9	spermatid perinuclear RNA-binding protein [OS=Homo sapiens]	0	48.205	21	13	62	7	1	672	73.6	8.72	184.38	13	1.685	1.28	1.994	1.742	1.228	1.712	0.84098	0.792513	0.790262	0.910079	0.945403	0.988719	47.91	64.53	48.64	19.26	29.49	24.59	683795	509541	2.86072e+06	1.27619e+06	2.80946e+06	39.9	26.77	11.71	19.34	8.88	158500	616237	171758	260033	291548	752875	2.09084e+06	1.86495e+06
Q13371	Phosducin-like protein [OS=Homo sapiens]	0.001	6.749	7	2	6	2	1	301	34.3	4.73	13.04	2	1.685	0.993	1.374	1.087	0.64	0.887	0.850623	0.952293	0.974714	0.956759	0.802424	0.725483	33.89	7.43	22.14	35.7	3.99	17.41	1.99533e+06	3.88497e+06	3.36232e+06	1.9804e+06	2.74238e+06	15.99	13.48	36.74	3.54	20.8	462507	1.22965e+06	517959	1.56605e+06	2.46393e+06	3.88497e+06	3.01923e+06	1.40099e+06
P03886	NADH-ubiquinone oxidoreductase chain 1 [OS=Homo sapiens]	0.002	5.489	6	2	8	2	1	318	35.6	6.55	29.16	2	1.681	0.944	2.004	0.82	0.533	1.132	0.57485	0.924191	0.611768	0.841536	0.563572	0.930125	26.61	81.9	49.14	15.4	21.7	49.14	132308	251239	222378	202896	313752	40.98	33.12	9.12	43.96	43.75	30668.2	59305.5	71939	211646	146679	251239	167786	143968
P53621-2	Isoform 2 of Coatomer subunit alpha [OS=Homo sapiens]	0	234.766	52	51	427	51	1	1233	139.2	7.59	1333.8	51	1.68	1.307	1.992	1.505	1.189	1.723	0.869987	0.887815	0.925377	0.967461	0.988712	0.988719	74.86	66.41	74.81	30.82	37.22	36.96	2.10588e+07	3.34886e+07	5.98632e+07	4.45853e+07	7.43022e+07	67.59	15.19	7.96	2.46	15.54	1.34562e+07	9.92092e+06	6.47064e+06	1.70902e+07	2.03798e+07	4.25674e+07	4.57545e+07	3.99879e+07
P14625	Endoplasmin [OS=Homo sapiens]	0	129.434	41	26	171	24	1	803	92.4	4.84	491.84	26	1.68	1.182	1.569	1.51	0.984	1.419	0.870014	0.919755	0.989869	0.967461	0.971668	0.986041	112.96	111.27	113.87	42.68	36.46	52.27	1.02759e+07	1.97961e+07	3.15664e+07	1.95029e+07	3.24461e+07	127.1	34.17	14.75	6.67	38.1	2.16524e+07	5.22101e+06	3.15742e+06	8.04293e+06	12362508	3.02872e+07	2.30712e+07	2.11845e+07
P26196	Probable ATP-dependent RNA helicase DDX6 [OS=Homo sapiens]	0	130.376	71	24	204	24	1	483	54.4	8.66	629.52	24	1.678	0.685	0.889	1.175	0.5	0.603	0.870944	0.925644	0.859277	0.979475	0.597681	0.36398	59.21	24.64	48.48	32.89	6.66	15.2	2.23229e+07	3.47877e+07	4.56712e+07	1.89363e+07	2.1954e+07	28.08	5.76	6.1	7.93	19.32	8.12489e+06	1.18022e+07	6.77048e+06	1.70096e+07	2.17247e+07	3.73301e+07	3.67445e+07	3.41342e+07
Q9BUN8	Derlin-1 [OS=Homo sapiens]	0	10.891	13	3	28	3	1	251	28.8	9.51	66.79	3	1.676	2.662	1.988	1.662	2.265	2.216	0.870944	0.384047	0.904266	0.955988	0.717789	0.928293	78.27	113.17	75.4	32.8	44.4	15.92	1.78035e+06	4.98828e+06	6.63904e+06	1.07937e+07	1.08519e+07	22.89	13.17	24.45	4.73	7.99	412675	1.0051e+06	369819	2.61774e+06	2.49374e+06	4.98828e+06	4.85233e+06	3.83991e+06
P24928	DNA-directed RNA polymerase II subunit RPB1 [OS=Homo sapiens]	0	48.397	9	11	40	11	1	1970	217	7.37	135.58	11	1.671	1.049	1.772	2.66	1.308	2.43	0.847042	0.90929	0.889842	0.623787	0.938664	0.851272	55.02	40.86	64.55	38.93	45.63	50.76	525612	313021	3.50221e+06	1.1916e+06	3.46519e+06	81.16	72.82	2.73	13.57	11.77	233205	277892	35537.5	66952	195479	657869	2.55969e+06	2.57211e+06
Q8NCA5	protein FAM98A [OS=Homo sapiens]	0	63.035	39	11	80	9	1	519	55.4	9.03	281.94	11	1.67	2.149	2.636	1.553	2.118	2.758	0.863222	0.559586	0.782372	0.972474	0.765279	0.743535	70.67	75.06	64.9	33.65	29.15	29.45	2.84238e+06	4.33757e+06	9.38489e+06	1.10168e+07	1.49215e+07	94.33	8.42	22.94	6.51	18.61	2.40229e+06	1.50277e+06	531727	2.21358e+06	2.54407e+06	4.80593e+06	7.3507e+06	4.74978e+06
P29317	Ephrin type-A receptor 2 [OS=Homo sapiens]	0	54.721	14	11	27	11	1	976	108.2	6.23	87.22	11	1.67	0.494	0.856	1.041	0.311	0.386	0.857115	0.817788	0.900722	0.949172	0.282154	0.105928	74.76	21.97	76.81	70.13	6.8	15.53	1.62376e+06	2.71391e+06	4.47736e+06	438137	225087	66.13	66.75	20.08	72.61	129.65	624889	517077		1.04001e+06	1.69482e+06	6.78271e+06	3.27241e+06	2.58177e+06
Q2KHR3-1	Glutamine and serine-rich protein 1 [OS=Homo sapiens]	0	246.903	42	47	370	47	1	1735	189.9	7.08	1275.9	47	1.664	1.758	3.383	3.987	4.252	8.141	0.87481	0.682548	0.647322	0.292077	0.239327	0.0446884	46.59	46.99	50.58	42.13	44.67	39.7	3.24978e+07	1.11818e+07	6.13384e+07	6.17894e+07	1.25838e+08	18.4	28.11	5.76	4.4	5.71	7.93585e+06	1.26152e+07	9.98544e+06	7.76212e+06	6.98297e+06	8.6954e+06	4.25665e+07	4.58437e+07
P46777	60S ribosomal protein L5 [OS=Homo sapiens]	0	71.997	41	13	205	13	1	297	34.3	9.72	641.76	13	1.662	1.236	2.144	1.296	0.984	1.831	0.87481	0.904667	0.904264	0.999533	0.971668	0.978147	66.98	70.09	72.23	24.51	38.94	28.69	4.49087e+07	6.99248e+07	1.03063e+08	7.40762e+07	1.4056e+08	55.19	20.75	8.88	21.32	13.4	2.40721e+07	2.2e+07	1.37989e+07	3.38212e+07	4.36675e+07	9.56995e+07	7.68911e+07	6.6519e+07
O43439-4	Isoform 4 of Protein CBFA2T2 [OS=Homo sapiens]	0	13.004	9	4	6	4	1	614	67.9	7.83	16.27	4	1.662	0.419	1.6	100	100	100	0.831938	0.634151	0.924441	6.02719e-17	4.28783e-17	5.05393e-17	18.72	0	7.21				918177		1.52616e+06	384543	1.46919e+06			19.96		11.14	212829						974615	1.46445e+06
P84095	Rho-related GTP-binding protein RhoG [OS=Homo sapiens]	0	28.029	52	6	28	5	1	191	21.3	8.12	92.45	6	1.66	2.125	2.627	3.877	3.536	5.901	0.798896	0.403209	0.470429	0.188046	0.184848	0.142505	18.76	54.73	0	39.16	25.56	31.76	342541	145185	1.15786e+06	1.86491e+06	1.0255e+06		18.81	29.87	14.79	76.41	79399.3				103648	127003	671045	865376
Q96N67	Dedicator of cytokinesis protein 7 [OS=Homo sapiens]	0	42.454	9	13	24	13	1	2140	242.4	6.8	73.15	13	1.659	0.967	1.721	0.87	0.84	1.48	0.829905	0.937915	0.854103	0.866602	0.961414	0.988719	74.88	58.67	55.74	38.95	26.07	54.42	569822	2.75214e+06	1.81758e+06	737440	922485	65.1	23.2	34.08	16.76	22.54	320955	225615	175086	1.09201e+06	1.71869e+06	3.42584e+06	1.32843e+06	955048
P35244	Replication protein A 14 kDa subunit [OS=Homo sapiens]	0	18.547	47	4	18	4	1	121	13.6	5.08	57.57	4	1.658	0.676	1.739	4.285	2.051	3.306	0.847042	0.956413	0.88268	0.289516	0.607647	0.57575	58.74	36.09	94	29.48	30.65	26.04	937731	495113	3.86549e+06	1.81983e+06	2.46137e+06	94.61	1.59	17.33	58.5	11.85	518042	495780	48073.4	255535		489562	2.65626e+06	2.88902e+06
P56524	Histone deacetylase 4 [OS=Homo sapiens]	0	64.33	22	16	77	15	1	1084	119	6.96	239.54	16	1.653	1.392	2.234	3.254	2.511	3.726	0.867341	0.826312	0.851764	0.587898	0.553484	0.455173	50.73	48.46	45.45	43.97	25.05	28.79	3.31757e+06	1.67605e+06	7.28497e+06	4.76028e+06	7.68824e+06	28.7	28.82	12.28	7.59	9.8	821066	1.75401e+06	607909	855336	1049222	959985	5.80821e+06	4.64005e+06
Q08380	Galectin-3-binding protein [OS=Homo sapiens]	0	19.801	14	5	23	5	1	585	65.3	5.27	66.91	5	1.652	2.84	4.665	1.303	2.284	2.783	0.740848	0.166995	0.125122	0.986171	0.497431	0.735207	66.9	100.12	94.45	19.09	43.34	36.82	421941	585505	778801	1.45609e+06	1.74178e+06	7.86	15.34	12.55	4.04	33.46		235839	122634	298784	365644	756196	651894	519197
Q15208	serine/threonine-protein kinase 38 [OS=Homo sapiens]	0	27.609	17	6	27	6	1	465	54.2	7.15	90.6	6	1.652	0.639	1.138	0.943	0.401	0.658	0.845024	0.930398	0.995463	0.907779	0.443077	0.440429	57.23	16.47	44.97	34.69	3.06	14.68	681799	2.26546e+06	2.23253e+06	466127	1.10226e+06	11.12	7.13	26.26	23.43	15.38	142963	360468	236459	1.05098e+06	1.41476e+06	2.37282e+06	1.63171e+06	1.1163e+06
A5D8V6	Vacuolar protein sorting-associated protein 37C [OS=Homo sapiens]	0.001	6.49	5	1	4	1	1	355	38.6	5.21	13.56	1	1.652	1.338	3.202	1.063	0.861	2.06	0.588512	0.640582	0.151543	0.97639	0.938537	0.910262	35.28	11.57	185.97	28.79	20.8	151.75	25580.2	39762	42260.7	34225.4	81901		28.36	32.74	11.01	110.58		13524.3		16558.3	30429.8			39982.8
P21127-1	Cyclin-dependent kinase 11B [OS=Homo sapiens]	0	18.885	8	6	35	6	1	795	92.7	5.57	71.34	6	1.651	0.932	1.884	1.948	1.123	1.842	0.847042	0.959786	0.832068	0.864354	0.977881	0.977572	79.54	47.32	66.43	30.94	44.92	17.55	654039	1.1008e+06	2.78769e+06	1.19917e+06	2.85982e+06	87.26	26.54	10.95	13.04	11.34	408876	345792	80286.1	561771	615148	1.59842e+06	2.09277e+06	2.08349e+06
O00743-3	Isoform 3 of Serine/threonine-protein phosphatase 6 catalytic subunit [OS=Homo sapiens]	0	15.986	19	5	27	5	1	342	38.9	6.18	71.72	5	1.65	0.869	2.2	1.46	0.831	1.878	0.828124	0.976228	0.712984	0.973761	0.962286	0.974328	85.13	64.29	86.9	30.11	22.05	33.73	570193	708392	1.15728e+06	594942	1.50368e+06	108.05	45.11	24.83	38.71	16.74	376206	301462	12854.8	361513	248982	1.04609e+06	1.10837e+06	691482
Q9BY77	Polymerase delta-interacting protein 3 [OS=Homo sapiens]	0	32.774	27	9	41	9	1	421	46.1	9.99	119.48	9	1.65	1.05	1.517	1.908	0.969	2.035	0.87481	0.943994	0.968337	0.934722	0.98303	0.96079	58.43	30.39	57.25	28.15	23.91	30.53	2.53227e+06	2.92652e+06	5.70844e+06	1.96391e+06	4.90035e+06	62.39	14.42	2.66	3.11	12.85	1.40897e+06	1.33882e+06	620229	1830456	1.71124e+06	2.92652e+06	3.99619e+06	4.26643e+06
O15417-1	Trinucleotide repeat-containing gene 18 protein [OS=Homo sapiens]	0	119.159	15	27	143	27	1	2968	314.3	8.7	425.78	27	1.65	1.65	3.001	3.223	2.621	5.111	0.893941	0.723028	0.722556	0.536066	0.591787	0.21552	70.97	69.97	61.19	52.63	74.1	77.85	7.52037e+06	8.5328e+06	1.54176e+07	1.56705e+07	2.93848e+07	46.83	50.38	8.77	7.36	10.06	3.04671e+06	3.97604e+06	1.62332e+06	4.35453e+06	7.46417e+06	3.82178e+06	9.87761e+06	11985266
O14965	Aurora kinase A [OS=Homo sapiens]	0.002	5.509	4	2	10	1	1	403	45.8	9.39	23.54	2	1.648	0.407	1.087	2.013	0.455	1.328	0.598906	0.712155	0.975365	0.607798	0.330989	0.977572	75.53	11.44	75.53	19.61	6.5	19.61	144906	118584	238769	53967.1	157526	64.19	19.2		33.83			46952.2	72650.5	53448.4	94564	118584		178453
Q92974	Rho guanine nucleotide exchange factor 2 [OS=Homo sapiens]	0	145.768	41	30	272	30	1	986	111.5	7.27	884.66	30	1.648	1.786	1.903	2.676	2.515	2.873	0.880075	0.676646	0.946032	0.624147	0.619583	0.709298	74.3	72.3	74.17	33.84	40.33	31.39	1.02443e+07	1.0017e+07	2.96135e+07	3.16883e+07	3.76011e+07	76.21	6.8	6.92	3.03	13.17	7.80461e+06	5.41617e+06	3.01642e+06	5.11194e+06	5.97811e+06	1.09302e+07	2.27954e+07	2.21329e+07
P55735-3	Isoform 3 of Protein SEC13 homolog [OS=Homo sapiens]	0	26.078	25	5	32	5	1	368	40.7	5.85	129.22	5	1.645	1.067	1.52	1.449	0.811	1.213	0.847042	0.903302	0.934743	0.972474	0.94212	0.953707	108.88	108.24	109.25	35	21.55	30.05	599219	1.55693e+06	1.98485e+06	651659	1.26815e+06	130.55	24.53	8.76	29.26	40.87	794962	316808	30334	981015	726452	1.55693e+06	1.45068e+06	1.70663e+06
P60604	Ubiquitin-conjugating enzyme E2 G2 [OS=Homo sapiens]	0.002	4.763	13	1	6	1	1	165	18.6	4.7	21.89	1	1.641	2.04	3.158	0.684	0.85	1.315	0.598906	0.271025	0.200174	0.691605	0.94212	0.969988	55.87	21.87	11.79	23.98	16.42	12.25	146122	337446	239844	298157	461387		8.99	49.87	20.63	11.21		77254.9		164339	238628	337446		124011
O75934	Pre-mRNA-splicing factor spf27 [OS=Homo sapiens]	0	11.288	19	2	10	2	1	225	26.1	5.66	47.77	2	1.641	1.049	1.214	100	100	100	0.665792	0.887789	0.964136	6.02719e-17	4.28783e-17	5.05393e-17	33.61	19.17	34.61				327517		537387	343601	397603			29.2	13.56	31.76	75916.9						261911	492689
Q9Y4F1-2	Isoform 2 of FERM, RhoGEF and pleckstrin domain-containing protein 1 [OS=Homo sapiens]	0	27.973	12	8	20	8	1	1076	122	8.48	63.49	8	1.639	1.101	2.78	1.628	2.399	3.785	0.729786	0.875422	0.512687	0.911293	0.370604	0.441681	70.33	82	66.54	48.12	34.21	21.74	314922	217980	895020	801930	2.92683e+06	72.76	63.73	11.15	57.89	17.75	128926	94271.3		33172.3	136127	318959	555576	668929
P46087-4	Isoform 4 of Probable 28S rRNA (cytosine(4447)-C(5))-methyltransferase [OS=Homo sapiens]	0	49.086	22	12	86	12	1	845	92.8	9.19	249.57	12	1.638	1.391	2.422	2.743	2.207	3.947	0.874115	0.833332	0.809872	0.755956	0.723507	0.403072	76.4	79.05	80.2	45.13	45.97	44.67	2.57722e+06	1.99422e+06	8.61729e+06	6.36842e+06	1.19839e+07	86.02	17.85	7.61	21.06	7.95	1.96877e+06	1.36258e+06	538584	1.08852e+06	1.24538e+06	1.49677e+06	6.29819e+06	5.74675e+06
Q14197	Peptidyl-tRNA hydrolase ICT1, mitochondrial [OS=Homo sapiens]	0.065	1.708	7	1	1	1	1	206	23.6	10.07	2.88	1	1.636	0.01	0.01	4.032	0.01	0.01	0.738531	4.36955e-17	4.68139e-17	0.0810192	4.28783e-17	5.05393e-17	40.58			37.48			451024	182960	737745				11.21	37.33			104545				123699	168995	706598
Q92793-1	CREB-binding protein [OS=Homo sapiens]	0	322.86	36	61	462	40	1	2442	265.2	8.53	1442.26	61	1.635		2.271	14.898	9.868	22	0.88383		0.88268	0.00138362	0.0179397	0.000281405	7.94		0.59	56.86	52.9	58.23	278137	165060	5.04877e+07	3.47844e+07	8.35661e+07		48.85	3.17	3.06	2.56			85461.8	131362	56593.2	165060	37973152	3.7734e+07
O14562	Ubiquitin domain-containing protein UBFD1 [OS=Homo sapiens]	0.002	4.281	4	1	4	1	1	309	33.4	5.77	10.81	1	1.635	0.01	0.833	0.503	0.01	0.218	0.648278	4.36955e-17	0.964136	0.35389	4.28783e-17	0.0101511	126.01		110.77	7.74		0.13	276115	1.05449e+06	420623		230107	103.58	21.65	24.53				371455	33342.4	538137	670442	709685	260742	314369
P38435-1	vitamin K-dependent gamma-carboxylase [OS=Homo sapiens]	0	9.625	4	2	7	2	1	758	87.5	8.02	23.71	2	1.634	0.01	2.036	0.883	0.01	1.1	0.626372	4.36955e-17	0.54506	0.870519	4.28783e-17	0.911428	38.12		40.6	7.21		1.49	61760.1	114357	100925		125771	37.35	1.42	8.9				24913.9	24871.2	57777.1		115509	78560.2
Q96I59	probable asparagine--tRNA ligase, mitochondrial [OS=Homo sapiens]	0	38.024	28	9	40	9	1	477	54.1	7.24	127.03	9	1.632	1.366	1.846	1.411	1.31	1.734	0.850623	0.837229	0.903182	0.986171	0.956235	0.988719	71.34	65.86	71.03	45.25	49.61	46.71	1.59283e+06	2.69904e+06	3.85012e+06	3.73044e+06	4.45096e+06	79.65	19.22	16.27	9.34	6.7	729751	842131	128383	1.02767e+06	1.68553e+06	2.96781e+06	3.05809e+06	2.25694e+06
Q6PKG0-1	La-related protein 1 [OS=Homo sapiens]	0	82.765	24	19	97	16	1	1096	123.4	8.82	273.37	19	1.632	0.57	1.012	0.666	0.218	0.395	0.868256	0.896694	0.950716	0.728617	0.106043	0.114609	55.02	15.64	54.06	18.03	2.08	5.87	3.33883e+06	1.59757e+07	9.61335e+06	1.05689e+06	3.69047e+06	28.25	10.12	21	45.25	37.26	1.18351e+06	1.76525e+06	958544	6.96967e+06	9.97672e+06	1.66273e+07	7.02619e+06	6.17457e+06
Q14186	Transcription factor Dp-1 [OS=Homo sapiens]	0	18.399	20	4	15	4	1	410	45	6.05	49.47	4	1.628	1.109	1.667	3.147	1.924	2.723	0.813063	0.856258	0.899197	0.371435	0.591562	0.753563	47.92	25.52	69.01	19.17	35.95	47.05	199101	227529	1.45363e+06	741498	1.68656e+06	86.56	97.93	11.37	39.85	37.99	26390.7	324405	61176.7	49497.9		533747	1.27129e+06	1.06262e+06
Q96M27-2	Isoform 2 of Protein PRRC1 [OS=Homo sapiens]	0.003	3.847	3	1	1	1	1	464	48.5	5.39	2.26	1	1.627	1.154	1.442	1.99	1.412	1.764	0.58289	0.787575	0.854103	0.668421	0.84917	0.977572	52.19	0	14.47	52.19	0	14.47	190349	155593	309705	219679	274459			41.1		16.28		100638				155593	341365	231470
Q8IW35-2	Isoform 2 of Centrosomal protein of 97 kDa [OS=Homo sapiens]	0.003	3.901	2	1	4	1	1	891	99.8	5.08	12.63	1	1.626	0.01	0.01	0.649	0.01	0.01	0.630898	4.36955e-17	4.68139e-17	0.609381	4.28783e-17	5.05393e-17	18.96			12.8			78827.3	207293	128185				26.79	17.94				41676.1		123920	86962.9	207293		108838
P78527	DNA-dependent protein kinase catalytic subunit [OS=Homo sapiens]	0	677.739	44	145	1405	145	1	4128	468.8	7.12	4234.72	145	1.625	1.085	2.408	2.268	1.463	3.334	0.889354	0.947795	0.854103	0.779436	0.94212	0.566989	87.96	88.91	86.25	32.72	34.99	34.82	7.31168e+07	8.39277e+07	2.06608e+08	1.20345e+08	3.2942e+08	87.22	13.63	4.73	7.07	8.12	6.4304e+07	3.3974e+07	2.24662e+07	4.28307e+07	4.81686e+07	1.00225e+08	1.55792e+08	1.45085e+08
O14519	Cyclin-dependent kinase 2-associated protein 1 [OS=Homo sapiens]	0	11.024	20	2	28	2	1	115	12.4	9.38	84.02	2	1.621	0.407	0.941	6.034	0.761	1.587	0.875923	0.658454	0.915084	0.212762	0.919743	0.999378	122.46	14.51	77.8	33.64	94.59	179.71	5.98531e+06	8.16991e+06	3.17612e+06	1.80101e+06	4.23724e+06	45.93	13.1	74.32	17.48	18.72	2.33853e+06	2.1434e+06	1.83907e+06	4.25253e+06	5.10205e+06	6.51673e+06	311980	3.05234e+06
P49585	choline-phosphate cytidylyltransferase A [OS=Homo sapiens]	0	18.542	15	4	12	4	1	367	41.7	7.25	40.96	4	1.62	0.971	1.105	2.151		2.143	0.847042	0.910547	0.990752	0.792514		0.944656	91.98	106.03	129.36	53.4		35.09	399890	424909	2.12247e+06	58993.9	1.26573e+06	92.69	58	20.42		42.8	203158	96463		70860.8	355494	424909	1.55127e+06	1.11433e+06
P30876	DNA-directed RNA polymerase II subunit RPB2 [OS=Homo sapiens]	0	21.438	7	6	9	6	1	1174	133.8	6.87	28.25	6	1.617	0.671	2.277	1.726	0.608	2.191	0.617606	0.977266	0.454518	0.821813	0.673668	0.896587	60.35	2.17	26.03	26.32	10.12	16.12	144917	159943	256600	97270.5	350440	64.39	19.92	28.12		9.7	91750.6	76617.7	43128.7	67135.5	122501	159943	165924	283709
Q9Y4E5	E3 SUMO-protein ligase ZNF451 [OS=Homo sapiens]	0	25.826	6	6	32	6	1	1061	121.4	6.77	74.44	6	1.617	0.989	2.266	2.277	1.434	2.969	0.850623	0.939816	0.823033	0.807053	0.883198	0.681985	53.25	52.73	52.56	32.78	28.14	15.04	914181	896976	3.4491e+06	1.40088e+06	5.65596e+06	44.35	12.27	16.32	25.18	21.5	330673	301964	280896	401517	628846	896976	2.29313e+06	3.19986e+06
P63208	s-phase kinase-associated protein 1 [OS=Homo sapiens]	0	23.347	61	6	34	6	1	163	18.6	4.54	99.29	6	1.616	1.458	2.197	2.299	2.339	3.381	0.881843	0.822964	0.840694	0.855634	0.66162	0.55366	66.64	65.95	55.63	23.77	37.06	28.14	2.24635e+06	1.5022e+06	6.70812e+06	3.82497e+06	5.73157e+06	55.92	8.14	27.25	19.54	21.27	815384	527205	690224	820800	938115	1.36612e+06	5.04858e+06	3.01666e+06
Q6IPR3-1	tRNA wybutosine-synthesizing protein 3 homolog [OS=Homo sapiens]	0.001	6.895	11	2	7	2	1	259	29.8	7.68	26.61	2	1.615	0.875	1.335	1.456	0.789	1.204	0.595502	0.959786	0.904264	0.936388	0.907725	0.954672	18.61	0	0	32.41	28.19	45.33	173125	192019	279530	151437	231130		34.97	14.91				91531.4		69660.1	119914	276580	229948	173911
Q9UIV1-1	CCR4-NOT transcription complex subunit 7 [OS=Homo sapiens]	0	19.04	15	3	24	3	1	285	32.7	4.84	75.34	3	1.609	0.725	1.075	1.847	0.733	1.123	0.848213	0.976228	0.989956	0.882167	0.889226	0.926353	52.65	27.23	81.35	25.58	22.99	57.35	776522	689217	1.2411e+06	377171	760079	35.02	15.37	11.76	16.49	24.84	252715	281109	238598	351727	347562	758650	1.02778e+06	831207
Q6VY07-2	Isoform 2 of Phosphofurin acidic cluster sorting protein 1 [OS=Homo sapiens]	0	17.501	7	5	9	5	1	1008	109.3	7.36	19.77	5	1.609	1.078	2.196	0.764	0.604	0.838	0.688455	0.87788	0.722625	0.753747	0.742226	0.678145	20.8	20.8	46.79	10.82	15.57	47.14	362908	978142	628096	566681	1.50649e+06	15.47	48.07	57.19	6.9	27.71		214140	99912.4	499173	414962	1.71187e+06	842673	469433
Q14320	Protein FAM50A [OS=Homo sapiens]	0.002	5.468	7	2	2	2	1	339	40.2	6.83	4.9	2	1.608	0.773	1.196	1.867	1.129	1.313	0.715938	0.996721	0.968337	0.744732	0.977638	0.970385	65.18	39.79	65.18	56.63	49.7	57.37	348112	291425	559912	269064	416500	84.56	53.65	20.28	26.24	28.96	143992	184048	14730.1		122076	434461	488690	330879
Q92618	Zinc finger protein 516 [OS=Homo sapiens]	0	135.094	41	34	123	33	1	1163	124.2	8.72	356.83	34	1.606	1.454	1.457	3.018	2.019	4.002	0.905652	0.817181	0.999934	0.592859	0.777965	0.39051	134.72	89.79	125.23	82.86	71.66	104.25	1.67708e+06	1.8783e+06	2.12775e+07	9.38405e+06	3.39839e+07	143.97	43.39	11.5	10.15	3.62	4.82524e+06	886678	297868	476832	1.17298e+06	2.43626e+06	1.55513e+07	1.42404e+07
Q16563	Synaptophysin-like protein 1 [OS=Homo sapiens]	0.011	2.822	4	1	6	1	1	259	28.5	8.43	15.68	1	1.605	0.964	3.097	1.078	0.65	1.896	0.825475	0.94472	0.443955	0.949172	0.805592	0.970751	88.73	82.02	88.73	17.38	6.63	12.24	634104	1.03564e+06	1.01783e+06	610998	1.96379e+06	96.06	13.81	8.95	15.97	5.67	366042	335252	34063.4	528517	512812	1.06974e+06	743911	726946
P62979	Ubiquitin-40S ribosomal protein S27a [OS=Homo sapiens]	0	39.429	46	6	78	6	1	156	18	9.64	239.86	6	1.604	1.367	2.022	1.61	1.503	1.992	0.893882	0.862603	0.924441	0.949172	0.939354	0.96751	86.62	88.47	90.3	22.81	37.25	22.7	1.46696e+07	1.8219e+07	2.89677e+07	2.8499e+07	3.53336e+07	84.97	7.72	2.01	9.31	11.56	1.22757e+07	6.66488e+06	4.50746e+06	9.29768e+06	1.04986e+07	1.96228e+07	2.04959e+07	2.1749e+07
Q8N7H5	RNA polymerase II-associated factor 1 homolog [OS=Homo sapiens]	0	39.331	25	10	35	10	1	531	59.9	4.63	101.07	10	1.604	1.551	1.95	2.337	1.662	2.274	0.878709	0.741127	0.88268	0.806579	0.818684	0.907847	26.29	45.86	33.14	17.74	28.67	34.95	647861	738167	5.39255e+06	3.01412e+06	5.59275e+06	61.6	36.45	9.04	8.48	3.27	190794	90644.3	199065	376707	415145	1.25778e+06	3.9413e+06	3600614
Q8IXS6-2	Isoform 2 of Paralemmin-2 [OS=Homo sapiens]	0.002	4.661	3	1	5	1	1	411	45.4	5.08	14.63	1	1.603	1.297	0.759	0.853	0.69	0.476	0.585621	0.696374	0.933914	0.900005	0.804086	0.165679	45.75	45.75	37.94	16.44	3.61	12.68	187432	352161	300410	243109	130296	42.9	30.12	10.47		61.74	62835.1	57541.6	57591.4	102899	219922	371102	186099	233016
Q04637-8	Isoform 8 of Eukaryotic translation initiation factor 4 gamma 1 [OS=Homo sapiens]	0	230.769	36	43	251	38	1	1600	175.5	5.33	781.52	43	1.6	0.303	0.475	0.663	0.126	0.177	0.894262	0.361394	0.436466	0.676536	0.0148847	0.00373118	44.01	3.26	11.41	17.12	0.58	1.64	1.75007e+07	7.00021e+07	4.55054e+07	6.66893e+07	2.90086e+07	50.8	28.42	8.37	14.65	29.07	9.07266e+06	9.25267e+06	5.33705e+06	2.77792e+07	4.37158e+07	9.5731e+07	3.83136e+07	3.39927e+07
P14678-3	Isoform SM-B1 of Small nuclear ribonucleoprotein-associated proteins B and B' [OS=Homo sapiens]	0	19.792	20	6	59	6	1	289	30	10.18	128.79	6	1.6	1.278	1.738	1.708	1.413	2.067	0.87481	0.90059	0.966827	0.949172	0.958574	0.952201	69.21	66.03	66.3	32.82	20.49	39.36	4.77273e+06	4.95233e+06	1.16578e+07	9.01912e+06	1.35645e+07	65.13	6.84	16.31	8.73	12	3.06978e+06	2.52335e+06	1.43201e+06	2.52731e+06	3.09028e+06	5.56112e+06	6.84346e+06	8.71293e+06
Q01780	exosome component 10 [OS=Homo sapiens]	0	75.599	29	20	77	20	1	885	100.8	8.46	191.72	20	1.6	0.749	1.555	1.717	0.814	1.62	0.88383	0.97503	0.979506	0.949172	0.94196	0.99598	60.39	33.82	65.07	61.68	36.37	60.6	3.52888e+06	4.70977e+06	1.10548e+07	4.45275e+06	1.20001e+07	76.01	54.38	38.21	11.92	34.54	2.71572e+06	1.86573e+06	1.06745e+06	2.40353e+06	2.80932e+06	1.09223e+07	8.07971e+06	5.37017e+06
P52756	RNA-binding protein 5 [OS=Homo sapiens]	0	12.384	6	3	13	2	1	815	92.1	6.28	34.04	3	1.599	1.983	1.786	0.581	0.613	0.649	0.617742	0.326148	0.702529	0.4885	0.698363	0.381547	44.12	47.52	58.14	8.55	20.97	10.78	100672	325915	198644	199627	214379	33.41	11.1	31.88	53.4	39.54	29688.9	41835.2			188143	352572	145184	82121.2
P46821	microtubule-associated protein 1B [OS=Homo sapiens]	0	167.346	22	37	138	36	1	2468	270.5	4.81	411.16	37	1.598	0.996	1.188	0.964	1.036	0.923	0.881376	0.961056	0.986372	0.937619	0.98303	0.76092	79.4	61.19	69.57	39.14	40.49	69.01	4.48901e+06	9.7983e+06	1.11412e+07	3.27424e+06	4.34576e+06	68.23	29.18	16.79	7.45	28.83	1.76521e+06	2.37335e+06	445608	4.3987e+06	6.11897e+06	1.46922e+07	8.1431e+06	6.11983e+06
Q9UBU9-1	nuclear RNA export factor 1 [OS=Homo sapiens]	0	61.849	31	15	85	15	1	619	70.1	8.51	276.04	15	1.597	1.129	1.899	1.733	1.381	2.143	0.910257	0.94472	0.941779	0.949172	0.956196	0.944603	70.73	72.83	77.1	34.83	32.98	32.27	7.05806e+06	6.94291e+06	1.58219e+07	1.05303e+07	1.80675e+07	70.08	19.82	3.64	10.91	19.94	3.87814e+06	2.24511e+06	2.16869e+06	3.54316e+06	3.92652e+06	9.10727e+06	1.15639e+07	1.18756e+07
P84085	ADP-ribosylation factor 5 [OS=Homo sapiens]	0	66.34	71	10	128	5	1	180	20.5	6.79	489.02	10	1.596	1.604	2.322	0.942	0.757	1.305	0.846183	0.628672	0.691716	0.913011	0.927102	0.96751	84.06	89.84	74.85	29.45	11.49	25.18	622786	1.70629e+06	1.66695e+06	965341	2.25249e+06	75.26	30	49.76	39.58	28.79	470507	329268	186095	870769	744491	2.2149e+06	1.64393e+06	541095
P22681	E3 ubiquitin-protein ligase CBL [OS=Homo sapiens]	0	40.589	19	10	24	10	1	906	99.6	6.54	74.82	10	1.595	0.01	0.458	0.542	0.01	0.978	0.850623	4.36955e-17	0.564043	0.517488	4.28783e-17	0.809225	28.04		0	11.56		1.06	475582	4.4606e+06	1.46693e+06		427537	55.03	20.84	32.51			110238	230387	335161	1.61476e+06	2.78562e+06	4.79895e+06	1.54683e+06	1.09637e+06
P52739	Zinc finger protein 131 [OS=Homo sapiens]	0	9.197	4	2	10	2	1	623	71.4	5.19	32.13	2	1.594	0.594	1.098	7.969	3.632	6.068	0.839837	0.906331	0.999855	0.010732	0.0868216	0.117302	6.6	4.45	16.36	3.19	23.21	17.18	553524	38934.5	1.20695e+06	470090	843751			14.08	11.31	33.85	128304				24314.3		871596	902059
Q9UNQ2	Probable dimethyladenosine transferase [OS=Homo sapiens]	0	25.999	27	5	34	5	1	313	35.2	9.99	113.6	5	1.593	1.288	1.662	1.398	1.139	1.612	0.862139	0.864798	0.914333	0.991307	0.98303	0.997363	69.03	77.78	69.57	42.92	42.31	38.95	1.77852e+06	2.3001e+06	3.36492e+06	2.40141e+06	3.54724e+06	77.9	16.83	10.72	21.24	8.02	770214	940306	136759	1.17381e+06	1.26731e+06	2.81827e+06	2.45934e+06	2.40231e+06
Q86SE9	Polycomb group RING finger protein 5 [OS=Homo sapiens]	0	10.392	14	3	11	3	1	256	29.7	6.52	34.02	3	1.591	1.251	2.042	4.21	3.492	6.047	0.813063	0.755488	0.781471	0.165443	0.120009	0.132033	37.56	33.67	16.64	33.18	41.96	42.75	398313	110310	1.11835e+06	650769	1.5223e+06	4.69	41.69	0.78	43.13	9.84	92326.9	214484	113944	101586	68887.7	94971.6	817375	831180
O00217	NADH dehydrogenase [ubiquinone] iron-sulfur protein 8, mitochondrial [OS=Homo sapiens]	0.003	3.899	4	1	11	1	1	210	23.7	6.34	23.26	1	1.59	0.659	2.239	1.561	0.634	2.121	0.615431	0.975503	0.566186	0.881359	0.73497	0.941459	54.02	23.45	60.13	22.1	16.82	13.54	231541	249534	368220	152558	534093	62.15	21.47	17.3	29.77	20.71	123021	89723.7	71144.5	91434.6	155832	277144	223017	275204
P35251-1	Replication factor C subunit 1 [OS=Homo sapiens]	0	13.493	4	3	21	3	1	1148	128.2	9.36	61.94	3	1.589	1.652	2.703	100	100	100	0.695654	0.498075	0.40279	6.02719e-17	4.28783e-17	5.05393e-17	99.12	66.85	64.71				354861		505987	245204	696973	79.77		27.31	21.33	28.66	155800	99051.8					223099	392083
P54277	PMS1 protein homolog 1 [OS=Homo sapiens]	0	12.187	5	4	5	4	1	932	105.8	6.67	14.17	4	1.588	0.653	1.935	3.26	1.34	3.971	0.62475	0.976228	0.621274	0.130944	0.882964	0.280353	37.57	0	0	37.57	0	0	110782	53978.5	175968	72320.5	214344			34.74					34039.5			53978.5	165263
Q9NTJ3-1	Structural maintenance of chromosomes protein 4 [OS=Homo sapiens]	0	107.615	27	27	157	27	1	1288	147.1	6.79	479.7	27	1.588	1.206	2.3	1.665	1.382	2.516	0.909621	0.912933	0.875753	0.949172	0.962286	0.821518	77.06	75.5	78.01	35.87	31.57	41.95	5.06522e+06	8.1297e+06	1.78237e+07	1.32068e+07	2.83325e+07	118.87	22.62	4.71	9.78	16.4	6.94198e+06	2.67799e+06	894616	3.78974e+06	5.07694e+06	1.12216e+07	1.30269e+07	1.2773e+07
Q15029	116 kDa U5 small nuclear ribonucleoprotein component [OS=Homo sapiens]	0	86.889	27	19	135	19	1	972	109.4	5	427.96	19	1.588	1.177	1.597	1.974	1.379	1.756	0.88979	0.919745	0.975365	0.907085	0.968977	0.986919	84.69	84.28	86.26	36.38	40.27	41.12	3.92464e+06	5.6317e+06	1.20343e+07	7.75334e+06	1.10988e+07	98.96	10.61	6.54	26.83	10.45	4.40459e+06	1.9452e+06	1.2059e+06	2.4204e+06	3.51696e+06	5.81269e+06	8.79563e+06	8.45239e+06
P05141	ADP/ATP translocase 2 [OS=Homo sapiens]	0	89.349	45	16	386	5	1	298	32.8	9.69	1073.74	16	1.584	1.321	1.841	1.245	1.062	1.543	0.898544	0.883508	0.955821	0.988364	0.983066	0.996305	48.44	50.2	43.68	38.66	28.67	29.07	2.81747e+07	3.74419e+07	5.55609e+07	4.71217e+07	6.46621e+07	46.59	19.98	13.26	14.16	1.5	1.07648e+07	1.4896e+07	5.54452e+06	1.91077e+07	2.24324e+07	5.09594e+07	4.74545e+07	3.738e+07
Q13425-1	Beta-2-syntrophin [OS=Homo sapiens]	0	20.289	16	6	22	6	1	540	57.9	8.82	55.27	6	1.584	0.915	2.083	1.312	0.713	1.464	0.849879	0.958457	0.739619	0.99614	0.892505	0.988719	75.64	59.58	77.67	34.13	11.57	22.29	518707	1.13846e+06	1.75072e+06	824121	1.63976e+06	73.17	16.84	18.6	6.28	28.66	331378	274241	117951	580989	607746	1.36164e+06	1.32901e+06	948012
Q2M1Z3	Rho GTPase-activating protein 31 [OS=Homo sapiens]	0	13.821	3	3	15	2	1	1444	156.9	5.76	50.47	3	1.583	1.527	1.507	100	100	100	0.633021	0.576125	0.830034	6.02719e-17	4.28783e-17	5.05393e-17	0	0	0				188755		163442	288237	284487			103.54					57997.7				303777
Q96A33-1	Coiled-coil domain-containing protein 47 [OS=Homo sapiens]	0	26.185	18	6	18	6	1	483	55.8	4.87	47.81	6	1.582	0.84	2.083	1.127	0.6	1.319	0.850623	0.98394	0.758195	0.969395	0.757629	0.972729	51.63	30.72	61.41	54.12	17.41	46.8	750953	1.83869e+06	1.70698e+06	350859	2.52318e+06	45.05	18.38	33.95	42.25	0.94	323977	328473	230741	806847	1.14825e+06	2.27111e+06	1.27572e+06	656253
Q6NT55	Cytochrome P450 4F22 [OS=Homo sapiens]	0	13.85	10	3	18	3	1	531	61.9	8.73	56.18	3	1.581	0.442	1.07	100	100	100	0.628211	0.785267	0.978168	6.02719e-17	4.28783e-17	5.05393e-17	53.72	10.16	56.22				125183		289884	66578.5	219688	60.95		18.87	1.13	46.02	45506.6	24711.6	38464.3				179223	216656
Q8IYB3	Serine/arginine repetitive matrix protein 1 [OS=Homo sapiens]	0	16.61	8	4	16	4	1	904	102.3	11.84	45.64	4	1.58	1.496	2.782	3.135	2.38	4.163	0.863222	0.725335	0.578148	0.467136	0.463901	0.362266	73.65	76.25	74.54	36.23	26.18	37.02	985412	358694	2.74688e+06	1.61439e+06	4.13058e+06	63.81	56.62	25.25	28.39	28.92	598155	472398	302782	125860	224002	727300	1.52326e+06	2.05299e+06
P62879	Guanine nucleotide-binding protein G(I)/G(S)/G(T) subunit beta-2 [OS=Homo sapiens]	0	54.567	47	10	80	6	1	340	37.3	6	279.37	10	1.578	1.657	2.045	1.643	1.701	2.305	0.863222	0.681872	0.829491	0.949172	0.7948	0.897246	84.93	86.76	86.26	28.6	28.23	29.74	1.14032e+06	1.30303e+06	2.41173e+06	2.3698e+06	3.30181e+06	80.28	13.4	1.82	15.31	8.59	789041	410347	350381	612372	813731	1.55237e+06	1.76268e+06	1.84701e+06
Q9NRL2	Bromodomain adjacent to zinc finger domain protein 1A [OS=Homo sapiens]	0	89.421	20	20	113	20	1	1556	178.6	6.6	381.86	20	1.576	0.778	1.258	3.091	1.69	2.346	0.890532	0.989478	0.999855	0.636492	0.824109	0.885514	68.82	46.15	86.33	23.98	27.01	42.66	438101	1.09594e+06	8.77156e+06	3.43216e+06	6.32621e+06	132.13	57.84	14.85	14.78	15.67	952351	176728	134613	247007	684405	1.77817e+06	6.41094e+06	5.75772e+06
Q9Y679-1	Ancient ubiquitous protein 1 [OS=Homo sapiens]	0.001	6.424	5	2	7	2	1	476	53	8.09	16.55	2	1.574	0.885	1.338	1.969	1.106	1.658	0.698548	0.955562	0.925377	0.667432	0.98303	0.988965	41.92	30.81	48.87	29.11	50.1	15.92	336885	269427	530412	298064	423564	46.82	14.49	30.07	49.6	16.97	110154		73380.4	124064		298597	312377	491972
P16402	Histone H1.3 [OS=Homo sapiens]	0	32.282	17	6	106	3	1	221	22.3	11.02	299.49	6	1.574	1.029	2.272	1.98	1.559	3.282	0.902391	0.968985	0.88268	0.861142	0.925111	0.583934	46.03	65.65	60.15	51.32	47.3	29.42	9.67018e+07	7.69856e+07	1.3679e+08	1.09528e+08	1.93018e+08	41.37	19.19	10.34	23.1	21.2	3.15178e+07	2.97592e+07	2.97131e+07	4.12738e+07	3.46798e+07	7.69856e+07	1.10997e+08	1.02236e+08
Q5JRA6-1	Melanoma inhibitory activity protein 3 [OS=Homo sapiens]	0.001	6.454	1	1	2	1	1	1907	213.6	4.84	8.61	1	1.574	0.665	0.01	4.239	1.791	0.01	0.633664	0.981979	4.68139e-17	0.0358824	0.602882	5.05393e-17	18.09	3.79		18.09	8.56		105046	39000.4	165304	69851				23.91	10.82		24349.2					39000.4	83093	138623
P25789	Proteasome subunit alpha type-4 [OS=Homo sapiens]	0	21.013	32	6	23	6	1	261	29.5	7.72	64.46	6	1.573	0.871	2.369	1.301	0.9	1.78	0.852599	0.976228	0.720933	0.99251	0.980687	0.986041	86.62	54.5	86.61	42.07	36.15	40.35	808070	1.68721e+06	2.43371e+06	1.35127e+06	3.30897e+06	48.36	10.72	12.01	37.16	12.88	336497	301356	248291	750773	1.05365e+06	1.8243e+06	1.77875e+06	1.47479e+06
Q9BUJ2-1	Heterogeneous nuclear ribonucleoprotein U-like protein 1 [OS=Homo sapiens]	0	171.866	44	25	292	25	1	856	95.7	6.92	985.88	25	1.57	1.516	2.122	20.417	18.576	28.669	0.902391	0.796044	0.9051	0.000204587	0.00108314	4.86405e-05	102.36	101.35	97.31	36.95	37.51	38.55	2.40828e+06	2.36797e+06	9.63574e+07	9.45578e+07	1.36777e+08	167.89	21.65	3.71	3.14	8.36	5.34311e+07	1.27019e+06	739978	869547	1.47878e+06	2.64836e+06	7.04255e+07	6.84304e+07
Q9HD45	Transmembrane 9 superfamily member 3 [OS=Homo sapiens]	0	21.758	10	4	15	4	1	589	67.8	7.21	44.52	4	1.568	1.262	2.626	1.291	0.988	1.97	0.865251	0.869401	0.632283	0.991637	0.992562	0.96751	56.41	43.9	61.32	28.69	40.59	35.15	1.3679e+06	1.71655e+06	2.35069e+06	1.85794e+06	3.95042e+06	49.05	33.82	10.82	10.74	10	462516	723209	207519	850636	1.07198e+06	2.92229e+06	1.71807e+06	1.98419e+06
Q9NRA8-3	Isoform 3 of Eukaryotic translation initiation factor 4E transporter [OS=Homo sapiens]	0	51.391	21	13	65	13	1	986	108.3	8.32	194.82	13	1.565	0.667	0.857	1.704	0.73	0.936	0.896135	0.936262	0.894287	0.955591	0.875646	0.774863	51.12	25.49	41.14	25.67	12.13	30.95	5.10888e+06	4.16136e+06	6.8922e+06	2.88757e+06	3.91015e+06	22.21	16.77	3.63	26.18	15.4	1.54398e+06	2.284e+06	1.56978e+06	2.12366e+06	3.17258e+06	3.65842e+06	5.11729e+06	4.87968e+06
Q15054	DNA polymerase delta subunit 3 [OS=Homo sapiens]	0	17.272	13	5	22	5	1	466	51.4	9.35	66.65	5	1.562	0.818	2.517	1.455	0.892	2.403	0.835913	0.977266	0.607939	0.977145	0.977199	0.859495	46.48	33.11	54.63	36	16.25	33.04	277852	870964	1.32519e+06	227161	1.76661e+06	43.6	10.5	12.69	14.8	26.54	96720.7	88383.1	85374.1	412320	543911	991951	776183	990436
P05198	Eukaryotic translation initiation factor 2 subunit 1 [OS=Homo sapiens]	0	49.313	50	13	88	13	1	315	36.1	5.08	239.36	13	1.561	1.258	1.864	1.725	1.42	1.846	0.906944	0.898953	0.952726	0.949172	0.956196	0.977572	51.47	55.11	54.12	31.84	34.82	45.85	6.39478e+06	9.05447e+06	1.62044e+07	1.3862e+07	1.77936e+07	50.98	24.36	12.05	18.03	21.42	3.09184e+06	2.91096e+06	1.96489e+06	3.47149e+06	5.65445e+06	1.1195e+07	1.21419e+07	1.2111e+07
Q13416	Origin recognition complex subunit 2 [OS=Homo sapiens]	0	41.167	27	10	48	10	1	577	65.9	6.51	151.1	10	1.56	0.584	1.081	1.733	0.746	1.212	0.867343	0.904502	0.975365	0.949172	0.921722	0.953707	66.65	21.7	53.01	31.62	26.21	36.82	1.55997e+06	1.57281e+06	3.44011e+06	1.03879e+06	2.01506e+06	51.28	21.62	20.99	20.02	30.71	631604	508317	479323	802649	778959	1.93202e+06	2.5143e+06	1.90996e+06
Q86T24	Transcriptional regulator Kaiso [OS=Homo sapiens]	0	64.003	32	14	109	14	1	672	74.4	5.12	314.07	14	1.559	1.423	3.382	0.554	0.604	1.368	0.898652	0.836642	0.618844	0.602844	0.728383	0.978666	43.04	37.19	36.46	11.62	11.8	36.89	4.01437e+06	1.33106e+07	7.44465e+06	7.81416e+06	1.79376e+07	5.75	1.14	13.21	4.73	9.95	897857	2.28978e+06	1.23347e+06	6.80502e+06	8.31238e+06	1.3063e+07	5.44114e+06	4.51202e+06
Q9NVD7	alpha-parvin [OS=Homo sapiens]	0	15.761	12	3	20	3	1	372	42.2	5.95	71.18	3	1.553	1.254	1.893	1.065	0.881	1.495	0.649485	0.755195	0.643725	0.97639	0.956235	0.996773	75.78	74.25	66.52	11.21	19.11	35.94	100974	137312	151788	120927	226668	72.09	13.57	15.09	23.23	27.91	41073.5	30420.7		68735.4	85750.5	170596	110939	135838
Q13263	Transcription intermediary factor 1-beta [OS=Homo sapiens]	0	92.55	34	18	163	18	1	835	88.5	5.77	509.08	18	1.549	0.625	1.181	2.096	0.681	1.405	0.905882	0.892613	0.965602	0.83466	0.808727	0.986041	96.37	36.19	95.96	32.76	19.84	40.55	1.74877e+07	1.90871e+07	4.30268e+07	1.17622e+07	2.59924e+07	110.03	6.54	12.6	30.68	9.07	1.86525e+07	9.2458e+06	2.68548e+06	8.99748e+06	1.19198e+07	2.0096e+07	3.22307e+07	2.59693e+07
Q8TEA7	TBC domain-containing protein kinase-like protein [OS=Homo sapiens]	0.087	1.573	1	1	1	1	1	893	100.6	6.58	1.7	1	1.547	0.01	0.975	2.141	0.01	1.22	0.646333	4.36955e-17	0.999855	0.601281	4.28783e-17	0.962153	80.49		69.92	33.68		49.02	241423	159192	394326		235284	73.46	38.83	11.42		28.25	99510.6	71779.7		79511.2	99414.2	294010	305742	249356
Q9BQA1	Methylosome protein 50 [OS=Homo sapiens]	0	19.56	18	4	36	4	1	342	36.7	5.17	135.52	4	1.546	0.906	1.372	1.762	0.962	1.705	0.868256	0.977434	0.978168	0.949172	0.983066	0.988719	66.9	49.36	56.03	31.75	31.42	55.67	1.58244e+06	1.73273e+06	3.91247e+06	2.02101e+06	2.90801e+06	73.37	64.98	18.49	8.74	26.21	921492	505845	486227	412776	1.08207e+06	3.31826e+06	2.93523e+06	2.92414e+06
P20340-1	Ras-related protein Rab-6A [OS=Homo sapiens]	0	15.706	22	4	50	3	1	208	23.6	5.54	134.33	4	1.544	1.273	1.966	2.773	3.409	4.251	0.854831	0.829897	0.822455	0.549915	0.224793	0.343486	96.6	46.94	82.02	48.99	37.78	47.34	537031	596263	1.88434e+06	1.92623e+06	2.62336e+06	121.02	38.69	23.69	10.7	13.68	446509	79155.7		231217	596264	596263	1.37723e+06	1.01933e+06
P46060	Ran GTPase-activating protein 1 [OS=Homo sapiens]	0	109.841	61	25	151	25	1	587	63.5	4.68	467.1	25	1.544	0.332	0.632	0.898	0.213	0.354	0.905882	0.430634	0.655512	0.892012	0.0907732	0.0780958	57.18	6.29	23.22	21.58	0.97	3.71	1.56569e+07	2.86109e+07	2.47691e+07	2.89677e+06	9.39239e+06	49.22	14.66	3.81	11.9	18.38	6.48345e+06	8.27784e+06	3.27686e+06	1.7517e+07	1.78673e+07	2.58178e+07	1.81835e+07	1.73565e+07
Q9Y330	Zinc finger and BTB domain-containing protein 12 [OS=Homo sapiens]	0.002	5.248	4	1	1	1	1	459	49.1	7.5	3.49	1	1.544	0.01	1.967	100		100	0.649485	4.36955e-17	0.545264	6.02719e-17		5.05393e-17	72.05		58.54				29219.6		41522.9		57481.8	67.23		23.07		78.08		9212.33	15055.7				41031.9	31033.8
P35611-3	Isoform 3 of Alpha-adducin [OS=Homo sapiens]	0	27.756	15	7	19	7	1	768	84.3	5.96	65.3	7	1.544	0.698	1.045	0.519	0.331	0.456	0.781618	0.976228	0.999855	0.41576	0.281107	0.178999	39.03	29.24	56.82	14.05	4.51	10.01	465916	1.7749e+06	696301	187977	306760	15.87	33.87	46.57	30.91	30.1		220085	160232	905782	759061	2.44007e+06	508911	295392
P06730-2	Isoform 2 of Eukaryotic translation initiation factor 4E [OS=Homo sapiens]	0	24.911	29	7	68	7	1	248	28.8	6.42	181.62	7	1.539	0.713	0.758	1.098	0.478	0.551	0.925811	0.93978	0.81137	0.959555	0.556783	0.297796	46.21	23.51	23.95	37.61	7.61	12.4	7.44671e+06	1.20532e+07	1.3982e+07	5.97718e+06	6.95906e+06	40.73	7.28	7.8	20.93	30.65	2.65832e+06	3.93709e+06	1.54647e+06	5.46666e+06	7.52716e+06	1.229e+07	1.02191e+07	9.16485e+06
Q15717-2	Isoform 2 of ELAV-like protein 1 [OS=Homo sapiens]	0	57.103	41	11	134	11	1	353	39	9.45	359.96	11	1.539	1.206	1.972	1.253	0.99	1.47	0.907141	0.910048	0.931282	0.990839	0.974092	0.988719	79.72	81.42	86.23	34.28	33.51	30.95	1.34891e+07	2.93357e+07	3.48832e+07	2.29669e+07	3.74099e+07	90.32	9.47	24.55	19.49	14.21	1.04454e+07	7.1317e+06	2.44254e+06	1.41251e+07	1.83199e+07	3.32285e+07	2.86224e+07	1.76939e+07
Q99848	Probable rRNA-processing protein EBP2 [OS=Homo sapiens]	0.001	7.551	7	2	12	2	1	306	34.8	10.1	33.64	2	1.539	1.416	2.818	1.408	1.159	2.193	0.861887	0.72596	0.495158	0.979863	0.970165	0.932349	89.21	89.21	84.9	94.49	91.29	81.2	710175	917006	1.70913e+06	1.36592e+06	2.26732e+06	109.82	30.19	11.42	40.57	6.58	496099	375471	17967.2	431917	572663	1.43594e+06	1.30356e+06	1.06755e+06
P47914	60S ribosomal protein L29 [OS=Homo sapiens]	0.001	7.692	14	2	25	2	1	159	17.7	11.66	64.15	2	1.536	0.964	1.389	2.331	1.698	2.614	0.922334	0.987197	0.999298	0.830296	0.890707	0.785684	40.08	40.11	47.06	14.73	19.32	33.29	9.49677e+06	6.19937e+06	1.35445e+07	9.57549e+06	1.17663e+07	46.58	20.11	4.96	14.8	14.31	2.82077e+06	2.25033e+06	2.91802e+06	3.16371e+06	3.91423e+06	4.28921e+06	9.82035e+06	1.0123e+07
Q96PV6-2	Isoform 2 of Leukocyte receptor cluster member 8 [OS=Homo sapiens]	0	49.683	21	11	75	11	1	800	88.1	9.11	239.23	11	1.532	1.167	1.939	2.034	1.643	2.458	0.902391	0.923732	0.931282	0.902902	0.903854	0.841076	33.23	42.34	34.57	44.98	31	36.26	4.00003e+06	3.30801e+06	8.37099e+06	7.47892e+06	1.20446e+07	7.79	13.34	18.94	14.43	9.29	1.01451e+06	2.11483e+06	1.15252e+06	1.68817e+06	2.5261e+06	3.17635e+06	6.11817e+06	5.65758e+06
P00414	Cytochrome c oxidase subunit 3 [OS=Homo sapiens]	0.002	5.067	5	1	2	1	1	261	29.9	7.31	2.39	1	1.532	1.096	2.025	1.478	1.387	2.1	0.871333	0.922334	0.823033	0.972474	0.908545	0.949083	71.51	45.65	65.73	36.93	29.1	36.93	1.80542e+06	1.29061e+06	1.71597e+06	1.78961e+06	2.1642e+06	50.47	24.71	39.34	20.87	38.19	443736	319190	554743	494591	805980	1.60582e+06	1.25417e+06	1.07027e+06
Q96KA5-1	cleft lip and palate transmembrane protein 1-like protein [OS=Homo sapiens]	0	11.442	7	2	19	2	1	538	62.2	8.56	73.98	2	1.532	0.805	1.406	1.463	0.763	1.487	0.715938	0.982516	0.884156	0.929759	0.888608	0.992459	72.77	47.15	61.41	20.03	9.4	31.61	255897	267868	565220	205976	411726	86.3	41.16	19	8.03	49.8	180897	76313.2	78628.1	124173	167282	493399	413107	298474
O60573	eukaryotic translation initiation factor 4E type 2 [OS=Homo sapiens]	0	40.933	49	9	95	9	1	245	28.3	8.88	290.17	9	1.532	0.481	0.859	1.203	0.365	0.604	0.910168	0.727035	0.843377	0.982711	0.346192	0.365657	47.65	10.88	38.95	32.42	3.75	14.38	1.83257e+07	1.98684e+07	2.05038e+07	6.27913e+06	1.15603e+07	38.68	12.71	9.4	24.1	11.01	4.2478e+06	5.0037e+06	6.73333e+06	1.01394e+07	1.18454e+07	2.39617e+07	1.68351e+07	1.43223e+07
Q01081	Splicing factor U2AF 35 kDa subunit [OS=Homo sapiens]	0	32.193	25	5	68	5	1	240	27.9	8.81	196.06	5	1.522	1.047	2.537	5.631	3.999	7.948	0.905882	0.94472	0.82524	0.248591	0.302298	0.0488423	106.54	111.31	104.22	48.35	46.9	37.08	1.1522e+06	1.49546e+06	9.97777e+06	6.43119e+06	1.58662e+07	143.79	23.73	5.27	7.8	9.12	3.71474e+06	473178	354030	553175	933906	1.76663e+06	7.29254e+06	7341568
Q9Y580	RNA-binding protein 7 [OS=Homo sapiens]	0	34.363	47	7	43	7	1	266	30.5	9.57	161.74	7	1.52	1.861	2.504	2.334	2.398	3.483	0.897866	0.637325	0.772631	0.807053	0.590541	0.522758	73.55	59.23	66.29	22.16	24.13	30.91	2.00692e+06	1.5496e+06	4.26382e+06	4.92928e+06	6.77159e+06	37.23	30.77	7.96	3.18	15.12	634989	1.06106e+06	384414	1.26422e+06	967714	1.46106e+06	3.50605e+06	3.18674e+06
O75376-1	Nuclear receptor corepressor 1 [OS=Homo sapiens]	0	466.961	44	78	883	73	1	2440	270	7.11	2789.83	78	1.518	1.346	2.572	3.114	2.848	5.364	0.914322	0.87542	0.825374	0.489036	0.522821	0.189844	50.51	50.33	51.16	41.8	43.27	41.39	1.11128e+08	4.33286e+07	1.58145e+08	1.52792e+08	2.94779e+08	25.51	22.72	4.76	6	8.94	2.57589e+07	3.72927e+07	3.60567e+07	2.84493e+07	2.70584e+07	3.55344e+07	1.15585e+08	1.17033e+08
Q9BYD1	39S ribosomal protein L13, mitochondrial [OS=Homo sapiens]	0	9.993	19	3	4	3	1	178	20.7	9.16	10.41	3	1.516	1.25	1.582	1.862	1.557	2.193	0.721651	0.758176	0.848281	0.730964	0.794744	0.93066	116.41	121.39	110.34	12.46	8.63	13.81	250668	197168	560140	512089	737504	93.86		27.72	30.76	23.22	129232	59585.5		100621			427351	251379
Q9HBM6	Transcription initiation factor TFIID subunit 9B [OS=Homo sapiens]	0	33.836	40	8	57	4	1	251	27.6	9.55	158.73	8	1.516	0.636	1.297	3.103	1.285	2.328	0.883364	0.936727	0.987362	0.543345	0.927102	0.893498	35.33	13.85	21.65	30.98	25.51	23.91	1.62639e+06	734280	3.68147e+06	1.14304e+06	2.9934e+06	27.17	56.91	11.92	25.73	17.28	285136	1.12682e+06	499732	374724	520920	207255	2.69071e+06	3.26555e+06
Q9UKM9-1	RNA-binding protein Raly [OS=Homo sapiens]	0	23.94	22	7	53	7	1	306	32.4	9.17	110.28	7	1.515	1.217	1.764	3.665	3.421	4.184	0.905652	0.906331	0.965472	0.522156	0.404977	0.357309	104.98	115.24	108.37	20.28	52.3	22.96	2.80191e+06	1.94709e+06	9.46008e+06	9.93061e+06	1.35446e+07	126.91	20.51	9.91	25.15	12.36	4.70543e+06	858337	860927	716558	1.21594e+06	2.12154e+06	6.91417e+06	6.59998e+06
Q9UBS3	DnaJ homolog subfamily B member 9 [OS=Homo sapiens]	0	29.776	40	7	50	7	1	223	25.5	8.27	179.47	7	1.513	1.608	1.441	2.154	2.079	1.581	0.902295	0.754499	0.979506	0.841536	0.694705	0.999899	49.57	50.54	67.27	41.62	39.63	66.01	2.52125e+06	2.24298e+06	4.57842e+06	4.12027e+06	4.14948e+06	18.42	28.21	10.68	21.65	35.82	435973	1.43598e+06	774690	1.25347e+06	1.40072e+06	1.37727e+06	3.98228e+06	3.38317e+06
P16401	Histone H1.5 [OS=Homo sapiens]	0	25.63	17	6	65	6	1	226	22.6	10.92	177.99	6	1.513	1.083	2.168	2.196	1.806	4.188	0.915814	0.948469	0.898154	0.802609	0.842128	0.356681	69.12	73.85	85.69	38	56.25	31.74	2.90274e+07	2.19982e+07	4.9631e+07	4.46194e+07	8.97387e+07	47.67	33.12	17.38	23.33	14.91	1.21655e+07	1.11684e+07	8.91911e+06	1.79318e+07	1.20977e+07	2.19982e+07	4.52783e+07	3.3143e+07
P20810-6	Isoform 6 of Calpastatin [OS=Homo sapiens]	0.002	4.654	2	1	3	1	1	791	84.9	5.36	8.57	1	1.511	0.01	0.01	0.541	0.01	0.01	0.688455	4.36955e-17	4.68139e-17	0.387182	4.28783e-17	5.05393e-17	9.06			7.87			94455.6	263747	142700				35.21	8.63				49938.9		77612.3	164708	322770		113371
P25788-1	Proteasome subunit alpha type-3 [OS=Homo sapiens]	0.004	3.567	5	1	11	1	1	255	28.4	5.33	29.38	1	1.51	1.535	1.933	1.66	1.808	2.137	0.735782	0.567982	0.712984	0.841154	0.65644	0.937639	18.65	43.04	34.29	25.79	9.16	11.94	278395	287071	445572	518893	589770	55.64	10.93	53.99	15.23	13.32	151487	138545	85541.1	147920	148084	287071	721427	294175
Q96JM3	Chromosome alignment-maintaining phosphoprotein 1 [OS=Homo sapiens]	0	23.124	9	7	15	7	1	812	89	8.44	41.14	7	1.51	0.658	1.715	1.766	0.736	2.117	0.902391	0.94472	0.924441	0.946815	0.907725	0.945484	34.99	15.04	45.14	36.93	20.43	32.95	1.69635e+06	1545257	4.76678e+06	626818	4.25413e+06	31.48	9.54	9.49	34.58	16.1	547308	663001	521228	704110	1.04357e+06	1545257	3.48394e+06	3072838
Q6N021	Methylcytosine dioxygenase TET2 [OS=Homo sapiens]	0	151.423	27	34	129	33	1	2002	223.7	7.99	391.13	34	1.509	1.218	2.259	2.4	1.644	3.298	0.917129	0.907739	0.884028	0.780844	0.883198	0.578486	55.19	53.83	61.29	77.52	72.77	87.9	1.03439e+07	4.99495e+06	1.95478e+07	11908582	3.12373e+07	50.13	1.3	10.94	13.54	5.95	4.41915e+06	3.83355e+06	3.17832e+06	2.5551e+06	3.11931e+06	4.88928e+06	1.42871e+07	1.21009e+07
P46778	60S ribosomal protein L21 [OS=Homo sapiens]	0	23.855	36	5	67	5	1	160	18.6	10.49	173.53	5	1.509	1.408	1.809	1.299	1.238	1.66	0.917129	0.84089	0.961885	0.998735	0.98303	0.992459	66.06	55.69	62.82	27.71	32.12	22.63	4.6324e+07	7.89198e+07	1.27109e+08	1.06227e+08	1.45186e+08	57.17	12	5.85	7.39	6.04	2.51021e+07	2.44916e+07	1.26756e+07	4.0275e+07	4.89649e+07	9.62294e+07	8.49714e+07	9.72478e+07
Q9Y2A7-2	Isoform 2 of Nck-associated protein 1 [OS=Homo sapiens]	0	87.514	24	21	69	21	1	1134	129.4	6.68	201.84	21	1.508	1.063	1.305	1.323	0.782	1.079	0.908492	0.943425	0.999855	0.991975	0.925111	0.896257	76.27	73.91	73.01	41.13	21.56	40	2.67597e+06	4.09471e+06	8.01544e+06	2.74021e+06	7.41912e+06	63.69	42.53	37.05	25.49	41.85	1.66935e+06	1.36019e+06	822231	2.08964e+06	2.30137e+06	7.6655e+06	5.85831e+06	3.63725e+06
P62280	40S ribosomal protein S11 [OS=Homo sapiens]	0	64.941	58	15	195	15	1	158	18.4	10.3	516.82	15	1.507	1.463	2.074	1.133	0.977	1.457	0.917129	0.819568	0.91462	0.970406	0.971042	0.988719	72.6	71	66.65	31.7	36.9	27.84	8.45038e+07	1.79495e+08	1.9907e+08	1.89654e+08	2.57624e+08	78.95	12.41	2.28	8.11	2.38	6.00487e+07	3.37733e+07	2.5965e+07	9.16015e+07	1.03173e+08	2.10151e+08	1.45496e+08	153171213
O15014	zinc finger protein 609 [OS=Homo sapiens]	0	133.421	26	24	241	24	1	1411	151.1	8.03	813.38	24	1.506	1.759	3.743	3.964	4.787	9.411	0.917137	0.68226	0.567949	0.296815	0.1806	0.0246113	48.5	39.92	52.45	32.38	32.11	37.68	1.36418e+07	5.12928e+06	3.06544e+07	3.71973e+07	7.87481e+07	30.35	29.41	3.07	7.95	4.54	5.01893e+06	6.79331e+06	4.19165e+06	3.15132e+06	3.2032e+06	3.33724e+06	2.24046e+07	2.2775e+07
Q96EP5	DAZ-associated protein 1 [OS=Homo sapiens]	0	53.948	33	8	86	8	1	407	43.4	8.56	244.51	8	1.505	2.371	1.957	1.054	1.669	1.468	0.911639	0.448033	0.931282	0.949172	0.890707	0.988719	66.07	58.61	80.42	56.46	34.61	62.83	6.05359e+06	1.37017e+07	1.26165e+07	2.20585e+07	2.10298e+07	49.48	26.44	27.91	19.73	29.71	3.04123e+06	3.20054e+06	1.80612e+06	7.22098e+06	8.5566e+06	8.40546e+06	1.44208e+07	9.28372e+06
Q9P2K5-2	Isoform 2 of Myelin expression factor 2 [OS=Homo sapiens]	0	63.988	31	14	127	1	1	576	61.9	8.62	407.69	14	1.504	1.326	1.263	0.912	0.927	0.909	0.691654	0.668314	0.925113	0.910079	0.976648	0.734911	107.38	135.01	122.46	17.24	8.13	17.36	174329	249397	227478	231098	226599	98.5		31.88	9.01	15.94	95535		22656.5		155747		143026	262693
P33993-1	DNA replication licensing factor MCM7 [OS=Homo sapiens]	0	224.806	60	38	529	38	1	719	81.3	6.46	1592.25	38	1.504	1.31	2.162	1.344	1.2	1.91	0.917649	0.887789	0.900722	0.989571	0.988399	0.96751	61.54	54.01	59.88	29.1	32.38	33.61	6.97174e+07	9.18562e+07	1.34447e+08	1.15152e+08	1.85665e+08	46.48	7.85	6.28	5.41	13.99	2.93522e+07	2.79929e+07	2.14217e+07	4.68768e+07	5.49994e+07	1.02336e+08	9.82642e+07	9.27134e+07
O95347-1	structural maintenance of chromosomes protein 2 [OS=Homo sapiens]	0	88.619	23	22	110	22	1	1197	135.6	8.43	331.28	22	1.503	1.203	1.906	1.67	1.414	2.343	0.925811	0.922917	0.944154	0.949172	0.956196	0.887869	75.67	73.44	66.48	37.89	31.56	34.66	7.95126e+06	8.017e+06	1.74202e+07	1.27416e+07	2.26677e+07	72.53	31.84	10.29	8.06	11.67	3.93854e+06	1.8492e+06	2.44314e+06	3.48953e+06	5.00656e+06	1.23168e+07	1.21338e+07	1.30197e+07
Q13823	Nucleolar GTP-binding protein 2 [OS=Homo sapiens]	0	14.648	8	4	10	4	1	731	83.6	9.25	22.99	4	1.501	1.397	1.28	1.208	0.872	1.325	0.867922	0.692445	0.946497	0.981186	0.968977	0.974328	82.26	67.37	62.55	52.32	26.53	59.22	276607	588319	1.72313e+06	1.05234e+06	733599	81.92	23.44	3.78	51.15	57.43	208563	146243	65484.9	343562	259761	588319	1.26906e+06	1.21048e+06
Q147X3	N-alpha-acetyltransferase 30 [OS=Homo sapiens]	0.001	7.174	6	2	5	2	1	362	39.3	5.52	10.87	2	1.501	0.911	1.814	0.906	0.512	1.104	0.796983	0.94472	0.775294	0.894636	0.590399	0.911526	0	2.62	20.17	9.95	6.9	17.44	454979	754013	683036	414338	825174		11.53		21.53	19.21		240548			510972	694844
Q14103	heterogeneous nuclear ribonucleoprotein D0 [OS=Homo sapiens]	0	28.614	24	8	71	6	1	355	38.4	7.81	187.33	8	1.5	0.431	1.864	3.444	1.636	3.912	0.911609	0.732034	0.924441	0.541602	0.802464	0.411075	110.73	14.63	111.07	63.8	25.19	67.74	1.97415e+06	1.56109e+06	7.00852e+06	1.56849e+06	8.9968e+06	112.49	13.78	13.34	25.96	35.44	2.34768e+06	603375	606586	869943	806923	1.56109e+06	5.12238e+06	5.11062e+06
Q9P0M6	Core histone macro-H2A.2 [OS=Homo sapiens]	0	56.825	44	11	56	9	1	372	40	9.69	181.77	11	1.498	1.456	2.421	1.976	1.743	3.601	0.910257	0.815211	0.843377	0.906707	0.892505	0.487059	131.35	129.01	131.88	26.31	54.36	40.83	3.03988e+06	4.37945e+06	1.05569e+07	8.88719e+06	1.51736e+07	153.83	14.97	17.49	25.42	30.76	1.287e+07	1.60719e+06	444596	1.97596e+06	2.73493e+06	5.2022e+06	7.71585e+06	5.97205e+06
P49761	Dual specificity protein kinase CLK3 [OS=Homo sapiens]	0	10.002	6	2	19	2	1	638	73.5	9.92	73.42	2	1.497	1.048	1.661	1.421	1.515	2.234	0.693057	0.865671	0.745081	0.949172	0.796572	0.894826	86.98	90.47	73.86	13.01	23.5	37.95	113239	126140	297205	280048	485500	104.47	19.04	30.27	43.59	46.83	124239	42510.9	34794.2	47032.4	78773.6	134396	123902	233902
Q15555	Microtubule-associated protein RP/EB family member 2 [OS=Homo sapiens]	0	13.215	14	3	15	3	1	327	37	5.57	44.26	3	1.495	1.054	1.793	1.357	1.005	1.63	0.743077	0.887789	0.754666	0.949172	0.991612	0.993999	73.68	73.68	73.68	13.52	12.39	11.98	286379	300453	428128	301937	513415	67.98	18.29	11.15	22.1	19.98	131967	68199.2	87994.2	152377	187631	405593	296140	373847
P29084	transcription initiation factor iie subunit beta [OS=Homo sapiens]	0	44.721	36	8	70	8	1	291	33	9.66	249.66	8	1.494	1.117	1.69	1.827	1.296	2.26	0.917623	0.93978	0.95324	0.938278	0.968977	0.911526	42.32	35.04	51.82	28.5	30.71	28.5	2.80389e+06	2.5174e+06	5.20181e+06	3.58715e+06	6.49911e+06	12.64	14.59	11.58	3.71	9.25	613933	1.48242e+06	1.03088e+06	992897	1.5721e+06	2.55421e+06	3.80189e+06	3.64246e+06
P48729-1	Casein kinase I isoform alpha [OS=Homo sapiens]	0	33.281	27	7	38	7	1	337	38.9	9.57	99.86	7	1.494	0.993	1.253	1.628	0.843	1.133	0.88383	0.925644	0.988393	0.954801	0.961428	0.93066	77.66	58.8	77.23	48.17	30.08	35.61	238737	1.34816e+06	3.21039e+06	1.04554e+06	1.3975e+06	91.63	32.07	23.04	56.07	51.17	217289	126221	58824.7	688004	481434	1.50814e+06	1.82636e+06	2.39941e+06
O43795	Unconventional myosin-Ib [OS=Homo sapiens]	0	93.255	26	22	120	22	1	1136	131.9	9.38	348.83	22	1.493	1.154	1.484	1.114	0.855	1.144	0.905882	0.931556	0.992728	0.967461	0.939354	0.934011	67.37	61.72	69.26	35.01	23.82	34.75	4.73586e+06	9.46336e+06	1.17628e+07	8.78021e+06	1.07646e+07	57.74	17.87	13.47	14.34	25.7	2.64628e+06	2.50386e+06	1.35307e+06	4.82942e+06	5.73286e+06	1.25277e+07	8.59719e+06	8.51223e+06
P11021	78 kDa glucose-regulated protein [OS=Homo sapiens]	0	217.844	51	30	585	28	1	654	72.3	5.16	1919.78	30	1.491	0.894	1.779	1.444	0.799	1.618	0.923051	0.999217	0.966222	0.97942	0.907725	0.99598	57.52	46	54.99	27.94	17.98	26.27	1.32938e+08	1.99085e+08	2.96101e+08	1.49327e+08	3.23903e+08	43.3	1.99	9.2	15.17	4.93	6.06846e+07	6.81686e+07	4.08473e+07	1.01599e+08	1.28508e+08	1.98638e+08	2.32256e+08	197477749
Q6P1J9	Parafibromin [OS=Homo sapiens]	0	28.877	19	7	45	7	1	531	60.5	9.61	132.19	7	1.488	1.085	1.657	2.281	1.346	2.476	0.87481	0.892613	0.914333	0.75999	0.90888	0.834193	63.18	55.58	64.01	52.92	42.18	40.95	923714	717899	1.69878e+06	1.00528e+06	2.18304e+06	61.2	13.99	8.89	49.68	7.19	526574	424251	283825	310615	448323	807407	1.24161e+06	1.26252e+06
Q9UGV2	protein NDRG3 [OS=Homo sapiens]	0.014	2.685	3	1	2	1	1	375	41.4	5.31	1.82	1	1.487	0.808	1.872	1.119	0.632	1.409	0.767975	0.986837	0.738083	0.982711	0.768707	0.986041	90.33	58.96	90.33	30.97	11.84	16.22	371379	493594	552367	300039	695405	87.02	14.29	23.68	20.77	8.72	220322	196349	40179.2	267046	308246	394840	403713	306967
O00629	Importin subunit alpha-3 [OS=Homo sapiens]	0	50.655	30	8	61	6	1	521	57.9	4.96	209.73	8	1.484	1.253	1.867	2.353	1.739	2.382	0.889922	0.844345	0.837296	0.795507	0.732751	0.869094	62.61	88.61	81.03	25.25	37.12	42.76	635614	1.10258e+06	3.50905e+06	1.74002e+06	2.65723e+06	95.33	15.11	4.11	18.08	22.89	625512	275842	195302	562675	577987	1.25609e+06	2.56469e+06	2.72788e+06
Q14974	Importin subunit beta-1 [OS=Homo sapiens]	0	115.402	32	18	194	18	1	876	97.1	4.78	657.43	18	1.482	0.395	0.697	1.136	0.283	0.463	0.924764	0.567982	0.720933	0.970406	0.198735	0.186973	55.71	7.89	27.56	34.72	3.36	7.65	1.80239e+07	2.3117e+07	2.61113e+07	4.34069e+06	8.04749e+06	35.9	17.49	11.55	34.78	32.48	5.06713e+06	5.35293e+06	5.53812e+06	9.67464e+06	1.44364e+07	2.701e+07	1.90842e+07	2.0913e+07
Q96SB8-2	Isoform 2 of Structural maintenance of chromosomes protein 6 [OS=Homo sapiens]	0	21.63	9	6	17	6	1	1117	129.1	7.15	44.94	6	1.481	3.329	3.557	2.085	5.053	6.351	0.867341	0.0488839	0.317364	0.781825	0.0242024	0.112527	76.03	1.3	13.04	92.77	128.14	57.09	507424	324088	1.32808e+06	294404	2.14298e+06	21.32	8.43	46.24	118.59	19.1	117618	270655	105125	145012	208753	324088	970666	1.10148e+06
P40692-1	DNA mismatch repair protein MLH1 [OS=Homo sapiens]	0	52.376	23	12	77	12	1	756	84.5	5.72	278.59	12	1.479	0.84	1.36	1.463	0.899	1.4	0.918848	0.99581	0.996828	0.988364	0.964356	0.98591	31.56	32.66	53.82	32.09	29.56	36.29	2.41347e+06	4.01916e+06	6.49674e+06	1.50451e+06	5.48271e+06	26.32	15.71	6.06	59.07	6.86	528441	1.27601e+06	1.10667e+06	1.65732e+06	2.50994e+06	4.46132e+06	4.74833e+06	4.43878e+06
Q9NV06	DDB1- and CUL4-associated factor 13 [OS=Homo sapiens]	0	28.017	20	7	30	7	1	445	51.4	9.19	98.61	7	1.479	1.641	1.87	1.244	1.345	1.663	0.922334	0.708658	0.9195	0.982899	0.962286	0.991189	57.81	48.95	50.72	25.65	29.3	25.55	1.89721e+06	4.38583e+06	5.83863e+06	5.78995e+06	7.88612e+06	29.43	2.58	9.82	24.12	12.44	481471	1.00306e+06	348278	2.14574e+06	2.73892e+06	4.40866e+06	4.26733e+06	3.69571e+06
Q99986	Serine/threonine-protein kinase VRK1 [OS=Homo sapiens]	0	29.135	27	8	55	8	1	396	45.4	8.91	130.25	8	1.478	0.965	1.537	1.39	0.931	1.462	0.917623	0.974053	0.974714	0.991364	0.970165	0.988719	83.89	90.18	91.79	47.19	37.52	43.21	3.97131e+06	4.86751e+06	6.46642e+06	3.53815e+06	5.6311e+06	93.71	20.25	28.78	8.69	29.66	2.96249e+06	2.09964e+06	562024	1.93368e+06	3.03972e+06	5.72712e+06	4.72616e+06	3003438
P50914	60S ribosomal protein L14 [OS=Homo sapiens]	0	27.46	24	5	76	5	1	215	23.4	10.93	212.83	5	1.477	1.066	1.442	1.728	1.232	1.749	0.925811	0.955334	0.999855	0.933147	0.98303	0.988719	88.45	80.49	82.86	32.54	30.6	29.17	2.24635e+07	2.90409e+07	5.17928e+07	3.48601e+07	5.38788e+07	93.14	19.95	7.67	7.57	11.45	1.99539e+07	8.51418e+06	6.90225e+06	1.88218e+07	1.56049e+07	2.90409e+07	3.75577e+07	3.87094e+07
Q12756-2	Isoform 2 of Kinesin-like protein KIF1A [OS=Homo sapiens]	0	128.313	26	32	162	25	1	1799	202.8	5.54	496.29	32	1.474	1.282	2.225	1.134	1.141	1.69	0.928381	0.875422	0.854103	0.969073	0.993481	0.988719	73.54	65.26	64.18	36.21	35.38	41.18	1.71696e+06	4.86225e+06	6.19553e+06	6.23857e+06	1.18186e+07	75.18	32.31	19.12	9.4	23.69	1.12763e+06	907758	385817	2.48134e+06	2.80593e+06	7.87582e+06	4.52818e+06	4.12188e+06
Q32P41	tRNA (guanine(37)-N1)-methyltransferase [OS=Homo sapiens]	0	23.407	16	6	33	6	1	509	58.2	8.62	99.24	6	1.474	1.464	1.427	1.448	1.212	1.292	0.880938	0.728586	0.966827	0.972011	0.956196	0.96751	81.3	78.29	85.9	31.57	40.21	48.29	1.03529e+06	1.05384e+06	1.64005e+06	1.27248e+06	1.52124e+06	140.92	30.98	30.67	20.79	37.05	2.60336e+06	547362	173493	537803	443134	1.35263e+06	681402	1.22576e+06
Q5EB52-1	Mesoderm-specific transcript homolog protein [OS=Homo sapiens]	0	13.544	13	2	9	2	1	335	38.8	9.74	32.48	2	1.471		2.995	0.582	0.845	0.875	0.723429		0.201614	0.397121	0.939354	0.694171	0		14.32	8.04	8.04	40.11	30249.8	76496.4	110141	112742	162660		78.27	62.58	10.7	53.16		15993.1		126022	41175.5	76496.4	50044.9	132414
Q96N11	Uncharacterized protein C7orf26 [OS=Homo sapiens]	0.002	5.741	4	1	6	1	1	449	50	7.69	23.38	1	1.468	1.593	1.647	1.736	1.874	2.268	0.725461	0.485312	0.741627	0.77535	0.567677	0.824633	119.43	126.51	92.68	17.62	15.73	33.91	62369.3	53308.5	87747.4	99331.3	120926	94.85	15.26	12.02	8.19	34.64	32562.8	14639.8		30201.8	33290.8	43475.5	59598.5	76784.4
P48059-3	Isoform 3 of LIM and senescent cell antigen-like-containing domain protein 1 [OS=Homo sapiens]	0.003	3.799	3	1	1	1	1	387	44.4	8.02	2.52	1	1.467	1.163	1.184	0.945	0.831	0.703	0.781618	0.81634	0.970213	0.932095	0.956196	0.496185	107.79	106.84	133.26	21	5.47	0.8	351113	589736	557509	490176	414482	95.27		22.06	23.71	1.42	184314	81969				589736	300265	416677
Q9UKN8	General transcription factor 3C polypeptide 4 [OS=Homo sapiens]	0	46.565	22	12	41	12	1	822	91.9	6.65	109.57	12	1.467	1.062	1.302	2.2	1.676	2.418	0.88979	0.924191	0.986372	0.830266	0.775846	0.855486	53.03	32.06	70.54	19.45	12.98	20.88	1.5762e+06	1.09042e+06	3.17676e+06	1.3407e+06	2.75189e+06	29.49	15.15	9.3	16.37	12.68	484552	605615	484310	645416	680959	932783	2.32183e+06	2.10748e+06
Q13206	probable ATP-dependent RNA helicase DDX10 [OS=Homo sapiens]	0	33.85	13	8	21	8	1	875	100.8	8.63	60.64	8	1.466	1.436	1.431	1.28	1.187	1.383	0.806755	0.627436	0.904264	0.986171	0.958331	0.979511	80.17	50.07	96.3	52.92	52.86	63.04	301535	306951	829652	499998	612539	84.2	104.06	28.54	5.38	75.48	120954	159422	11862.2	32444	191689	950313	463486	620074
Q9BZ95	Histone-lysine N-methyltransferase NSD3 [OS=Homo sapiens]	0	18.153	5	5	9	4	1	1437	161.5	8.21	26.26	5	1.465	0.368	1.139	100	100	100	0.850623	0.559586	0.978168	6.02719e-17	4.28783e-17	5.05393e-17	26.04	2.7	15.37				393212		1.06988e+06	144647	447931			10.72	18.83	14.98	91144.5						781949	736550
Q9UHD2	Serine/threonine-protein kinase TBK1 [OS=Homo sapiens]	0	45.041	18	9	39	9	1	729	83.6	6.79	119.52	9	1.464	1.321	1.243	0.866	0.754	0.874	0.873363	0.776352	0.97049	0.865055	0.927102	0.713788	90.2	105.56	79.41	29.04	33.61	35.73	485321	1.79463e+06	1.57196e+06	1.18239e+06	716197	117.56	7.81	28.86	10.7	28.83	781434	256590	133279	1.00538e+06	1.05478e+06	1.79463e+06	1.14891e+06	1.07955e+06
O60832-1	H/ACA ribonucleoprotein complex subunit 4 [OS=Homo sapiens]	0	34.788	28	9	42	9	1	514	57.6	9.42	126.42	9	1.461	1.597	1.826	2.452	2.52	3.297	0.913136	0.732034	0.924441	0.7704	0.600647	0.578746	108.31	113.11	122.29	24.48	34.47	32.21	2.41454e+06	1.54094e+06	3.77688e+06	5.12034e+06	6.49514e+06	145.36	18.94	23.43	26.92	9.84	6998940	647271	741904	850064	712234	1.54094e+06	4.03585e+06	2.8228e+06
P19525	interferon-induced, double-stranded RNA-activated protein kinase [OS=Homo sapiens]	0	76.618	39	18	155	18	1	551	62.1	8.4	407.17	18	1.46	2.161	1.324	2.767	4.099	2.323	0.930363	0.527845	0.988297	0.663976	0.259918	0.894523	113.35	114.14	114.22	36.92	41.1	40.39	7.68327e+06	6.02954e+06	1.88712e+07	2.94789e+07	1.44679e+07	121.04	23.93	7.59	12.1	27.02	1.30146e+07	3.40027e+06	2.3608e+06	3.07704e+06	3.0487e+06	7.84938e+06	1.54721e+07	1.37567e+07
[truncated: 2,743 more rows]
[truncated: 7 more columns]

## Sheet: Common, ratio>5, p value<0.05
Gene name	Accession	Description	Exp. q-value: Combined	Sum PEP Score	Coverage [%]	# Peptides	# PSMs	# Unique Peptides	# Protein Groups	# AAs	MW [kDa]	calc. pI	Score Sequest HT: Sequest HT	# Peptides (by Search Engine): Sequest HT	Abundance Ratio: (EWS-ETV4) / (BioID)	Abundance Ratio: (EWS-ERG) / (BioID)	Abundance Ratio: (EWS-FLI1) / (BioID)	Abundance Ratio: (EWS-ETV4) / (Luc2)	Abundance Ratio: (EWS-ERG) / (Luc2)	Abundance Ratio: (EWS-FLI1) / (Luc2)	Abundance Ratio Adj. P-Value: (EWS-ETV4) / (BioID)	Abundance Ratio Adj. P-Value: (EWS-ERG) / (BioID)	Abundance Ratio Adj. P-Value: (EWS-FLI1) / (BioID)	Abundance Ratio Adj. P-Value: (EWS-ETV4) / (Luc2)	Abundance Ratio Adj. P-Value: (EWS-ERG) / (Luc2)	Abundance Ratio Adj. P-Value: (EWS-FLI1) / (Luc2)	Abundance Ratio Variability [%]: (EWS-ETV4) / (BioID)	Abundance Ratio Variability [%]: (EWS-ERG) / (BioID)	Abundance Ratio Variability [%]: (EWS-FLI1) / (BioID)	Abundance Ratio Variability [%]: (EWS-ETV4) / (Luc2)	Abundance Ratio Variability [%]: (EWS-ERG) / (Luc2)	Abundance Ratio Variability [%]: (EWS-FLI1) / (Luc2)	Abundances (Grouped): BioID	Abundances (Grouped): Luc2	Abundances (Grouped): EWS-ETV4	Abundances (Grouped): EWS-ERG	Abundances (Grouped): EWS-FLI1	Abundances (Grouped) CV [%]: BioID	Abundances (Grouped) CV [%]: Luc2	Abundances (Grouped) CV [%]: EWS-ETV4	Abundances (Grouped) CV [%]: EWS-ERG	Abundances (Grouped) CV [%]: EWS-FLI1	Abundance: F1: Sample, BioID	Abundance: F3: Sample, BioID	Abundance: F4: Sample, BioID	Abundance: F14: Sample, Luc2	Abundance: F15: Sample, Luc2	Abundance: F16: Sample, Luc2	Abundance: F5: Sample, EWS-ETV4
[truncated: 193 more rows]
[truncated: 8 more columns]

[truncated: 3 more sheets: EWS-FLI1 ratio>5, p value<0.05, EWS-ERG ratio>5, p value<0.05, EWS-ETV4 ratio>5, p value<0.05]
