# Supplementary material for: AT-hook DNA-binding motif-containing protein one knockdown downregulates EWS-FLI1 transcriptional activity in Ewing’s sarcoma cells
Source: PLoS One. 2022 Oct 4;17(10):e0269077. doi: 10.1371/journal.pone.0269077 (PMC9531837; doi:10.1371/journal.pone.0269077)
Supplement: S4 Table — (XLSX) [file pone.0269077.s013.xlsx]

## Sheet: string_kmeans_clusters
#clustering method	cluster number	cluster color	gene count	protein name	protein identifier	protein description
kmeans	1	Red	25	CBLL1	9606.ENSP00000401277	E3 ubiquitin-protein ligase Hakai; Promotes ubiquitination of several tyrosine- phosphorylated Src substrates, including CDH1, CTTN and DOK1. Targets CDH1 for endocytosis and degradation; Ring finger proteins
kmeans	1	Red	25	CPSF1	9606.ENSP00000484669	Cleavage and polyadenylation specificity factor subunit 1; Component of the cleavage and polyadenylation specificity factor (CPSF) complex that plays a key role in pre- mRNA 3'-end formation, recognizing the AAUAAA signal sequence and interacting with poly(A) polymerase and other factors to bring about cleavage and poly(A) addition. This subunit is involved in the RNA recognition step of the poly…
kmeans	1	Red	25	CPSF2	9606.ENSP00000298875	Cleavage and polyadenylation specificity factor subunit 2; Component of the cleavage and polyadenylation specificity factor (CPSF) complex that play a key role in pre-mRNA 3'-end formation, recognizing the AAUAAA signal sequence and interacting with poly(A) polymerase and other factors to bring about cleavage and poly(A) addition. Involved in the histone 3' end pre-mRNA processing; Belongs to the…
kmeans	1	Red	25	CPSF4	9606.ENSP00000292476	Cleavage and polyadenylation specificity factor subunit 4; Component of the cleavage and polyadenylation specificity factor (CPSF) complex that play a key role in pre-mRNA 3'-end formation, recognizing the AAUAAA signal sequence and interacting with poly(A) polymerase and other factors to bring about cleavage and poly(A) addition. CPSF4 binds RNA polymers with a preference for poly(U)
kmeans	1	Red	25	CPSF6	9606.ENSP00000266679	Cleavage and polyadenylation specificity factor subunit 6; Component of the cleavage factor Im complex (CFIm) that plays a key role in pre-mRNA 3'-processing. Involved in association with NUDT21/CPSF5 in pre-MRNA 3'-end poly(A) site cleavage and poly(A) addition. CPSF6 binds to cleavage and polyadenylation RNA substrates and promotes RNA looping; RNA binding motif containing
kmeans	1	Red	25	CPSF7	9606.ENSP00000345412	Cleavage and polyadenylation specificity factor subunit 7; Component of the cleavage factor Im complex (CFIm) that plays a key role in pre-mRNA 3'-processing. Binds to cleavage and polyadenylation RNA substrates; RNA binding motif containing
kmeans	1	Red	25	CSTF2	9606.ENSP00000362063	Cleavage stimulation factor subunit 2; One of the multiple factors required for polyadenylation and 3'-end cleavage of mammalian pre-mRNAs. This subunit is directly involved in the binding to pre-mRNAs (By similarity)
kmeans	1	Red	25	DGCR14	9606.ENSP00000252137	Ess-2 splicing factor homolog; Protein DGCR14; May be involved in pre-mRNA splicing
kmeans	1	Red	25	DNAH10	9606.ENSP00000386770	Dynein heavy chain 10, axonemal; Force generating protein of respiratory cilia. Produces force towards the minus ends of microtubules. Dynein has ATPase activity; the force-producing power stroke is thought to occur on release of ADP. Involved in sperm motility; implicated in sperm flagellar assembly (By similarity). Probable inner arm dynein heavy chain
kmeans	1	Red	25	FIP1L1	9606.ENSP00000336752	Factor interacting with papola and cpsf1; Pre-mRNA 3'-end-processing factor FIP1; Component of the cleavage and polyadenylation specificity factor (CPSF) complex that plays a key role in pre- mRNA 3'-end formation, recognizing the AAUAAA signal sequence and interacting with poly(A) polymerase and other factors to bring about cleavage and poly(A) addition. FIP1L1 contributes to poly(A) site recogn…
kmeans	1	Red	25	FUBP1	9606.ENSP00000359804	Far upstream element-binding protein 1; Regulates MYC expression by binding to a single-stranded far-upstream element (FUSE) upstream of the MYC promoter. May act both as activator and repressor of transcription
kmeans	1	Red	25	GPATCH1	9606.ENSP00000170564	G patch domain-containing protein 1; G-patch domain containing 1; Belongs to the GPATCH1 family
kmeans	1	Red	25	KHSRP	9606.ENSP00000381216	Far upstream element-binding protein 2; Binds to the dendritic targeting element and may play a role in mRNA trafficking (By similarity). Part of a ternary complex that binds to the downstream control sequence (DCS) of the pre-mRNA. Mediates exon inclusion in transcripts that are subject to tissue-specific alternative splicing. May interact with single- stranded DNA from the far-upstream element …
kmeans	1	Red	25	KIAA0907	9606.ENSP00000357304	Kh domain containing 4, pre-mrna splicing factor; Protein BLOM7; RNA-binding protein involved in pre-mRNA splicing. Interacts with the PRP19C/Prp19 complex/NTC/Nineteen complex which is part of the spliceosome. Involved in regulating splice site selection. Binds preferentially RNA with A/C rich sequences and poly-C stretches; Belongs to the BLOM7 family
kmeans	1	Red	25	LRIF1	9606.ENSP00000358778	Ligand-dependent nuclear receptor-interacting factor 1; Represses the ligand-induced transcriptional activity of retinoic acid receptor alpha (RARA). This repression may occur through direct recruitment of histone deacetylases; Belongs to the LRIF1 family
kmeans	1	Red	25	NUDT21	9606.ENSP00000300291	Cleavage and polyadenylation specificity factor subunit 5; Component of the cleavage factor Im (CFIm) complex that plays a key role in pre-mRNA 3'-processing. Involved in association with CPSF6 or CPSF7 in pre-MRNA 3'-end poly(A) site cleavage and poly(A) addition. NUDT21/CPSF5 binds to cleavage and polyadenylation RNA substrates. The homodimer mediates simultaneous sequence-specific recognition …
kmeans	1	Red	25	RBM12	9606.ENSP00000363228	RNA-binding protein 12; RNA binding motif containing
kmeans	1	Red	25	RBM26	9606.ENSP00000483408	RNA-binding protein 26; Protein phosphatase 1 regulatory subunits
kmeans	1	Red	25	RBM27	9606.ENSP00000265271	RNA-binding protein 27; RNA binding motif containing
kmeans	1	Red	25	SCAF1	9606.ENSP00000353769	Splicing factor, arginine/serine-rich 19; May function in pre-mRNA splicing
kmeans	1	Red	25	SCAF4	9606.ENSP00000286835	Splicing factor, arginine/serine-rich 15; May act to physically and functionally link transcription and pre-mRNA processing; Belongs to the splicing factor SR family
kmeans	1	Red	25	WDR33	9606.ENSP00000325377	pre-mRNA 3' end processing protein WDR33; Essential for both cleavage and polyadenylation of pre- mRNA 3' ends; WD repeat domain containing
kmeans	1	Red	25	ZC3H13	9606.ENSP00000282007	Zinc finger CCCH domain-containing protein 13; Acts as component of the WTAP complex that is involved in RNA processing and cell cycle
kmeans	1	Red	25	ZNF710	9606.ENSP00000268154	Zinc finger protein 710; May be involved in transcriptional regulation; Zinc fingers C2H2-type
kmeans	1	Red	25	ZNF845	9606.ENSP00000388311	Zinc finger protein 845; May be involved in transcriptional regulation; Zinc fingers C2H2-type
kmeans	2	Yellow	31	ARNT	9606.ENSP00000351407	Aryl hydrocarbon receptor nuclear translocator; Required for activity of the Ah (dioxin) receptor. This protein is required for the ligand-binding subunit to translocate from the cytosol to the nucleus after ligand binding. The complex then initiates transcription of genes involved in the activation of PAH procarcinogens. The heterodimer with HIF1A or EPAS1/HIF2A functions as a transcriptional re…
kmeans	2	Yellow	31	ATF1	9606.ENSP00000262053	Cyclic AMP-dependent transcription factor ATF-1; This protein binds the cAMP response element (CRE) (consensus: 5'-GTGACGT[AC][AG]-3'), a sequence present in many viral and cellular promoters. Binds to the Tax-responsive element (TRE) of HTLV-I. Mediates PKA-induced stimulation of CRE-reporter genes. Represses the expression of FTH1 and other antioxidant detoxification genes. Triggers cell prolif…
kmeans	2	Yellow	31	ATF7	9606.ENSP00000399465	Cyclic AMP-dependent transcription factor ATF-7; Plays important functions in early cell signaling. Binds the cAMP response element (CRE) (consensus: 5'-GTGACGT[AG][AG]- 3'), a sequence present in many viral and cellular promoters. Activator of the NF-ELAM1/delta-A site of the E-selectin promoter. Has no intrinsic transcriptional activity, but activates transcription on formation of JUN or FOS he…
kmeans	2	Yellow	31	CCNK	9606.ENSP00000374529	Cyclin-K; Regulatory subunit of cyclin-dependent kinases that mediates activation of target kinases. Plays a role in transcriptional regulation via its role in regulating the phosphorylation of the C-terminal domain (CTD) of the large subunit of RNA polymerase II (POLR2A)
kmeans	2	Yellow	31	CREB5	9606.ENSP00000350359	Cyclic AMP-responsive element-binding protein 5; Binds to the cAMP response element and activates transcription; Basic leucine zipper proteins
kmeans	2	Yellow	31	DLX2	9606.ENSP00000234198	Homeobox protein DLX-2; Acts as a transcriptional activator. Plays a role in terminal differentiation of interneurons, such as amacrine and bipolar cells in the developing retina. Likely to play a regulatory role in the development of the ventral forebrain. May play a role in craniofacial patterning and morphogenesis; NKL subclass homeoboxes and pseudogenes
kmeans	2	Yellow	31	FOS	9606.ENSP00000306245	Proto-oncogene c-Fos; Nuclear phosphoprotein which forms a tight but non- covalently linked complex with the JUN/AP-1 transcription factor. In the heterodimer, FOS and JUN/AP-1 basic regions each seems to interact with symmetrical DNA half sites. On TGF-beta activation, forms a multimeric SMAD3/SMAD4/JUN/FOS complex at the AP1/SMAD- binding site to regulate TGF-beta-mediated signaling. Has a crit…
kmeans	2	Yellow	31	FOSL1	9606.ENSP00000310170	Fos-related antigen 1; FOS like 1, AP-1 transcription factor subunit; Belongs to the bZIP family. Fos subfamily
kmeans	2	Yellow	31	FOSL2	9606.ENSP00000264716	Fos like 2, ap-1 transcription factor subunit; Fos-related antigen 2; Controls osteoclast survival and size. As a dimer with JUN, activates LIF transcription. Activates CEBPB transcription in PGE2-activated osteoblasts; Basic leucine zipper proteins
kmeans	2	Yellow	31	IRX4	9606.ENSP00000482393	Iroquois-class homeodomain protein IRX-4; Likely to be an important mediator of ventricular differentiation during cardiac development; TALE class homeoboxes and pseudogenes
kmeans	2	Yellow	31	ISL2	9606.ENSP00000290759	Insulin gene enhancer protein ISL-2; Transcriptional factor that defines subclasses of motoneurons that segregate into columns in the spinal cord and select distinct axon pathways; LIM class homeoboxes
kmeans	2	Yellow	31	JUN	9606.ENSP00000360266	Transcription factor AP-1; Transcription factor that recognizes and binds to the enhancer heptamer motif 5'-TGA[CG]TCA-3'. Promotes activity of NR5A1 when phosphorylated by HIPK3 leading to increased steroidogenic gene expression upon cAMP signaling pathway stimulation. Involved in activated KRAS-mediated transcriptional activation of USP28 in colorectal cancer (CRC) cells. Binds to the USP28 pro…
kmeans	2	Yellow	31	JUNB	9606.ENSP00000303315	Transcription factor jun-B; Transcription factor involved in regulating gene activity following the primary growth factor response. Binds to the DNA sequence 5'-TGA[CG]TCA-3'; Belongs to the bZIP family. Jun subfamily
kmeans	2	Yellow	31	JUND	9606.ENSP00000252818	Transcription factor jun-D; Transcription factor binding AP-1 sites; Belongs to the bZIP family. Jun subfamily
kmeans	2	Yellow	31	MAFF	9606.ENSP00000345393	Transcription factor MafF; Interacts with the upstream promoter region of the oxytocin receptor gene. May be a transcriptional enhancer in the up-regulation of the oxytocin receptor gene at parturition. Since it lacks a putative transactivation domain, it may behave as a transcriptional repressor when it dimerize among himself. May also serve as a transcriptional activator by dimerizing with othe…
kmeans	2	Yellow	31	NFIB	9606.ENSP00000370340	Nuclear factor 1 B-type; Recognizes and binds the palindromic sequence 5'- TTGGCNNNNNGCCAA-3' present in viral and cellular promoters and in the origin of replication of adenovirus type 2. These proteins are individually capable of activating transcription and replication; Belongs to the CTF/NF-I family
kmeans	2	Yellow	31	PHC3	9606.ENSP00000420294	Polyhomeotic-like protein 3; Component of a Polycomb group (PcG) multiprotein PRC1- like complex, a complex class required to maintain the transcriptionally repressive state of many genes, including Hox genes, throughout development. PcG PRC1 complex acts via chromatin remodeling and modification of histones; it mediates monoubiquitination of histone H2A 'Lys-119', rendering chromatin heritably c…
kmeans	2	Yellow	31	PITX2	9606.ENSP00000304169	Paired-like homeodomain transcription factor 2; Pituitary homeobox 2; Controls cell proliferation in a tissue-specific manner and is involved in morphogenesis. During embryonic development, exerts a role in the expansion of muscle progenitors. May play a role in the proper localization of asymmetric organs such as the heart and stomach. Isoform PTX2C is involved in left-right asymmetry the develo…
kmeans	2	Yellow	31	POU2F1	9606.ENSP00000356840	POU domain, class 2, transcription factor 1; Transcription factor that binds to the octamer motif (5'-ATTTGCAT-3') and activates the promoters of the genes for some small nuclear RNAs (snRNA) and of genes such as those for histone H2B and immunoglobulins. Modulates transcription transactivation by NR3C1, AR and PGR (By similarity). In case of human herpes simplex virus (HSV) infection, POU2F1 for…
kmeans	2	Yellow	31	REL	9606.ENSP00000295025	Rel proto-oncogene, nf-kb subunit; Proto-oncogene c-Rel; Proto-oncogene that may play a role in differentiation and lymphopoiesis. NF-kappa-B is a pleiotropic transcription factor which is present in almost all cell types and is involved in many biological processed such as inflammation, immunity, differentiation, cell growth, tumorigenesis and apoptosis. NF- kappa-B is a homo- or heterodimeric c…
kmeans	2	Yellow	31	SALL4	9606.ENSP00000217086	Sal-like protein 4; Transcription factor with a key role in the maintenance and self-renewal of embryonic and hematopoietic stem cells; Zinc fingers C2H2-type
kmeans	2	Yellow	31	SAV1	9606.ENSP00000324729	Salvador family ww domain containing protein 1; Protein salvador homolog 1; Regulator of STK3/MST2 and STK4/MST1 in the Hippo signaling pathway which plays a pivotal role in organ size control and tumor suppression by restricting proliferation and promoting apoptosis. The core of this pathway is composed of a kinase cascade wherein STK3/MST2 and STK4/MST1, in complex with its regulatory protein S…
kmeans	2	Yellow	31	SSBP3	9606.ENSP00000360371	Single-stranded DNA-binding protein 3; May be involved in transcription regulation of the alpha 2(I) collagen gene where it binds to the single-stranded polypyrimidine sequences in the promoter region
kmeans	2	Yellow	31	SSBP4	9606.ENSP00000270061	Single stranded DNA binding protein 4
kmeans	2	Yellow	31	SUMO2	9606.ENSP00000405965	Small ubiquitin-related modifier 2; Ubiquitin-like protein that can be covalently attached to proteins as a monomer or as a lysine-linked polymer. Covalent attachment via an isopeptide bond to its substrates requires prior activation by the E1 complex SAE1-SAE2 and linkage to the E2 enzyme UBE2I, and can be promoted by an E3 ligase such as PIAS1-4, RANBP2, CBX4 or ZNF451. This post-translational …
kmeans	2	Yellow	31	TCF7L2	9606.ENSP00000358404	Transcription factor 7-like 2; Participates in the Wnt signaling pathway and modulates MYC expression by binding to its promoter in a sequence-specific manner. Acts as repressor in the absence of CTNNB1, and as activator in its presence. Activates transcription from promoters with several copies of the Tcf motif 5'-CCTTTGATC-3' in the presence of CTNNB1. TLE1, TLE2, TLE3 and TLE4 repress transact…
kmeans	2	Yellow	31	TEAD1	9606.ENSP00000435233	Transcriptional enhancer factor TEF-1; Transcription factor which plays a key role in the Hippo signaling pathway, a pathway involved in organ size control and tumor suppression by restricting proliferation and promoting apoptosis. The core of this pathway is composed of a kinase cascade wherein MST1/MST2, in complex with its regulatory protein SAV1, phosphorylates and activates LATS1/2 in comple…
kmeans	2	Yellow	31	TFAP2A	9606.ENSP00000368924	Transcription factor ap-2 alpha/beta; Transcription factor AP-2-alpha; Sequence-specific DNA-binding protein that interacts with inducible viral and cellular enhancer elements to regulate transcription of selected genes. AP-2 factors bind to the consensus sequence 5'-GCCNNNGGC-3' and activate genes involved in a large spectrum of important biological functions including proper eye, face, body wal…
kmeans	2	Yellow	31	USF2	9606.ENSP00000222305	Upstream stimulatory factor 2; Transcription factor that binds to a symmetrical DNA sequence (E-boxes) (5'-CACGTG-3') that is found in a variety of viral and cellular promoters; Basic helix-loop-helix proteins
kmeans	2	Yellow	31	VEZF1	9606.ENSP00000462337	Vascular endothelial zinc finger 1; Possible transcription factor. Specifically binds to the CT/GC-rich region of the interleukin-3 promoter and mediates tax transactivation of IL-3; Zinc fingers C2H2-type
kmeans	2	Yellow	31	ZBTB10	9606.ENSP00000387462	Zinc finger and BTB domain-containing protein 10; May be involved in transcriptional regulation; BTB domain containing
kmeans	3	Lime Green	38	ANKS3	9606.ENSP00000304586	Ankyrin repeat and sterile alpha motif domain containing 3
kmeans	3	Lime Green	38	BUB3	9606.ENSP00000357858	Mitotic checkpoint protein BUB3; Has a dual function in spindle-assembly checkpoint signaling and in promoting the establishment of correct kinetochore-microtubule (K-MT) attachments. Promotes the formation of stable end-on bipolar attachments. Necessary for kinetochore localization of BUB1. Regulates chromosome segregation during oocyte meiosis. The BUB1/BUB3 complex plays a role in the inhibiti…
kmeans	3	Lime Green	38	CCAR1	9606.ENSP00000265872	Cell division cycle and apoptosis regulator protein 1; Associates with components of the Mediator and p160 coactivator complexes that play a role as intermediaries transducing regulatory signals from upstream transcriptional activator proteins to basal transcription machinery at the core promoter. Recruited to endogenous nuclear receptor target genes in response to the appropriate hormone. Also f…
kmeans	3	Lime Green	38	CDC40	9606.ENSP00000357928	Pre-mRNA-processing factor 17; Associates with the spliceosome late in the splicing pathway and may function in the second step of pre-mRNA splicing; Spliceosomal Bact complex
kmeans	3	Lime Green	38	CSRP2BP	9606.ENSP00000392318	Cysteine-rich protein 2-binding protein; Component of the ATAC complex, a complex with histone acetyltransferase activity on histones H3 and H4. May function as a scaffold for the ATAC complex to promote ATAC complex stability. Has also weak histone acetyltransferase activity toward histone H4. Required for the normal progression through G1 and G2/M phases of the cell cycle
kmeans	3	Lime Green	38	DAK	9606.ENSP00000378360	Triose/dihydroxyacetone kinase / fad-amp lyase (cyclizing); Triokinase/FMN cyclase; Catalyzes both the phosphorylation of dihydroxyacetone and of glyceraldehyde, and the splitting of ribonucleoside diphosphate-X compounds among which FAD is the best substrate. Represses IFIH1-mediated cellular antiviral response
kmeans	3	Lime Green	38	DR1	9606.ENSP00000359295	Down-regulator of transcription 1; Protein Dr1; The association of the DR1/DRAP1 heterodimer with TBP results in a functional repression of both activated and basal transcription of class II genes. This interaction precludes the formation of a transcription-competent complex by inhibiting the association of TFIIA and/or TFIIB with TBP. Can bind to DNA on its own. Component of the ATAC complex, a …
kmeans	3	Lime Green	38	GRIPAP1	9606.ENSP00000365606	GRIP1-associated protein 1; Regulates the endosomal recycling back to the neuronal plasma membrane, possibly by connecting early and late recycling endosomal domains and promoting segregation of recycling endosomes from early endosomal membranes. Involved in the localization of recycling endosomes to dendritic spines, thereby playing a role in the maintenance of dendritic spine morphology. Requir…
kmeans	3	Lime Green	38	HMG20B	9606.ENSP00000328269	High mobility group 20B; Required for correct progression through G2 phase of the cell cycle and entry into mitosis. Required for RCOR1/CoREST mediated repression of neuronal specific gene promoters; Non-canonical high mobility group
kmeans	3	Lime Green	38	HOXD13	9606.ENSP00000376322	Homeobox protein Hox-D13; Sequence-specific transcription factor that binds gene promoters and activates their transcription. Part of a developmental regulatory system that provides cells with specific positional identities on the anterior-posterior axis (By similarity); Belongs to the Abd-B homeobox family
kmeans	3	Lime Green	38	MEAF6	9606.ENSP00000362166	Chromatin modification-related protein MEAF6; Component of the NuA4 histone acetyltransferase complex which is involved in transcriptional activation of select genes principally by acetylation of nucleosomal histone H4 and H2A. This modification may both alter nucleosome - DNA interactions and promote interaction of the modified histones with other proteins which positively regulate transcription…
kmeans	3	Lime Green	38	NKTR	9606.ENSP00000232978	Natural killer cell triggering receptor; NK-tumor recognition protein; Component of a putative tumor-recognition complex. Involved in the function of NK cells; Cyclophilin peptidylprolyl isomerases
kmeans	3	Lime Green	38	PATZ1	9606.ENSP00000266269	POZ-, AT hook-, and zinc finger-containing protein 1; Transcriptional repressor; Belongs to the krueppel C2H2-type zinc-finger protein family
kmeans	3	Lime Green	38	PRPF40A	9606.ENSP00000386458	Pre-mRNA-processing factor 40 homolog A; Binds to WASL/N-WASP and suppresses its translocation from the nucleus to the cytoplasm, thereby inhibiting its cytoplasmic function (By similarity). Plays a role in the regulation of cell morphology and cytoskeletal organization. Required in the control of cell shape and migration. May play a role in cytokinesis. May be involved in pre-mRNA splicing; Spli…
kmeans	3	Lime Green	38	RASIP1	9606.ENSP00000222145	Ras-interacting protein 1; Required for the proper formation of vascular structures that develop via both vasculogenesis and angiogenesis. Acts as a critical and vascular-specific regulator of GTPase signaling, cell architecture, and adhesion, which is essential for endothelial cell morphogenesis and blood vessel tubulogenesis. Regulates the activity of Rho GTPases in part by recruiting ARHGAP29 …
kmeans	3	Lime Green	38	RBM10	9606.ENSP00000328848	RNA-binding protein 10; May be involved in post-transcriptional processing, most probably in mRNA splicing. Binds to RNA homopolymers, with a preference for poly(G) and poly(U) and little for poly(A) (By similarity). May bind to specific miRNA hairpins; G-patch domain containing
kmeans	3	Lime Green	38	RBM17	9606.ENSP00000388638	Rna binding motif protein 17; Splicing factor 45; Splice factor that binds to the single-stranded 3'AG at the exon/intron border and promotes its utilization in the second catalytic step. Involved in the regulation of alternative splicing and the utilization of cryptic splice sites. Promotes the utilization of a cryptic splice site created by the beta-110 mutation in the HBB gene. The resulting f…
kmeans	3	Lime Green	38	RBM25	9606.ENSP00000261973	RNA-binding protein 25; RNA-binding protein that acts as a regulator of alternative pre-mRNA splicing. Involved in apoptotic cell death through the regulation of the apoptotic factor BCL2L1 isoform expression. Modulates the ratio of proapoptotic BCL2L1 isoform S to antiapoptotic BCL2L1 isoform L mRNA expression. When overexpressed, stimulates proapoptotic BCL2L1 isoform S 5'-splice site (5'-ss) s…
kmeans	3	Lime Green	38	RBM33	9606.ENSP00000384160	RNA-binding protein 33; RNA binding motif containing
kmeans	3	Lime Green	38	RBM42	9606.ENSP00000262633	RNA-binding protein 42; Binds (via the RRM domain) to the 3'-untranslated region (UTR) of CDKN1A mRNA; RNA binding motif containing
kmeans	3	Lime Green	38	SF1	9606.ENSP00000366604	Splicing factor 1; Necessary for the ATP-dependent first step of spliceosome assembly. Binds to the intron branch point sequence (BPS) 5'-UACUAAC-3' of the pre-mRNA. May act as transcription repressor; Spliceosomal A complex
kmeans	3	Lime Green	38	SF3A1	9606.ENSP00000215793	Splicing factor 3A subunit 1; Subunit of the splicing factor SF3A required for 'A' complex assembly formed by the stable binding of U2 snRNP to the branchpoint sequence (BPS) in pre-mRNA. Sequence independent binding of SF3A/SF3B complex upstream of the branch site is essential, it may anchor U2 snRNP to the pre-mRNA. May also be involved in the assembly of the 'E' complex; U2 small nucleolar rib…
kmeans	3	Lime Green	38	SF3A2	9606.ENSP00000221494	Splicing factor 3A subunit 2; Subunit of the splicing factor SF3A required for 'A' complex assembly formed by the stable binding of U2 snRNP to the branchpoint sequence (BPS) in pre-mRNA. Sequence independent binding of SF3A/SF3B complex upstream of the branch site is essential, it may anchor U2 snRNP to the pre-mRNA. May also be involved in the assembly of the 'E' complex; Belongs to the SF3A2 f…
kmeans	3	Lime Green	38	SF3A3	9606.ENSP00000362110	Splicing factor 3A subunit 3; Subunit of the splicing factor SF3A required for 'A' complex assembly formed by the stable binding of U2 snRNP to the branchpoint sequence (BPS) in pre-mRNA. Sequence independent binding of SF3A/SF3B complex upstream of the branch site is essential, it may anchor U2 snRNP to the pre-mRNA. May also be involved in the assembly of the 'E' complex; U2 small nucleolar rib…
kmeans	3	Lime Green	38	SF3B2	9606.ENSP00000318861	Splicing factor 3B subunit 2; Involved in pre-mRNA splicing as a component of the splicing factor SF3B complex. SF3B complex is required for 'A' complex assembly formed by the stable binding of U2 snRNP to the branchpoint sequence (BPS) in pre-mRNA. Sequence independent binding of SF3A/SF3B complex upstream of the branch site is essential, it may anchor U2 snRNP to the pre-mRNA. May also be invol…
kmeans	3	Lime Green	38	SF3B4	9606.ENSP00000271628	Splicing factor 3B subunit 4; Involved in pre-mRNA splicing as a component of the splicing factor SF3B complex. SF3B complex is required for 'A' complex assembly formed by the stable binding of U2 snRNP to the branchpoint sequence (BPS) in pre-mRNA. Sequence independent binding of SF3A/SF3B complex upstream of the branch site is essential, it may anchor U2 snRNP to the pre-mRNA. May also be invol…
kmeans	3	Lime Green	38	SLC16A10	9606.ENSP00000357844	Mfs transporter, mct family, solute carrier family 16 (monocarboxylic acid transporters), member 10; Monocarboxylate transporter 10; Sodium-independent transporter that mediates the uptake of aromatic acids. Can function as a net efflux pathway for aromatic amino acids in the basosolateral epithelial cells (By similarity); Belongs to the major facilitator superfamily. Monocarboxylate porter (TC 2…
kmeans	3	Lime Green	38	SMN1	9606.ENSP00000370083	Survival of motor neuron 1, telomeric; The SMN complex plays a catalyst role in the assembly of small nuclear ribonucleoproteins (snRNPs), the building blocks of the spliceosome. Thereby, plays an important role in the splicing of cellular pre-mRNAs. Most spliceosomal snRNPs contain a common set of Sm proteins SNRPB, SNRPD1, SNRPD2, SNRPD3, SNRPE, SNRPF and SNRPG that assemble in a heptameric pro…
kmeans	3	Lime Green	38	SNRNP70	9606.ENSP00000472998	U1 small nuclear ribonucleoprotein 70 kDa; Component of the spliceosomal U1 snRNP, which is essential for recognition of the pre-mRNA 5' splice-site and the subsequent assembly of the spliceosome. SNRNP70 binds to the loop I region of U1-snRNA. The truncated isoforms cannot bind U1-snRNA; RNA binding motif containing
kmeans	3	Lime Green	38	SNRPA	9606.ENSP00000243563	U1 small nuclear ribonucleoprotein A; Component of the spliceosomal U1 snRNP, which is essential for recognition of the pre-mRNA 5' splice-site and the subsequent assembly of the spliceosome. U1 snRNP is the first snRNP to interact with pre-mRNA. This interaction is required for the subsequent binding of U2 snRNP and the U4/U6/U5 tri-snRNP. SNRPA binds stem loop II of U1 snRNA. In a snRNP-free fo…
kmeans	3	Lime Green	38	SNRPC	9606.ENSP00000244520	U1 small nuclear ribonucleoprotein C; Component of the spliceosomal U1 snRNP, which is essential for recognition of the pre-mRNA 5' splice-site and the subsequent assembly of the spliceosome. SNRPC/U1-C is directly involved in initial 5' splice-site recognition for both constitutive and regulated alternative splicing. The interaction with the 5' splice-site seems to precede base-pairing between t…
kmeans	3	Lime Green	38	TCERG1	9606.ENSP00000296702	Transcription elongation regulator 1; Transcription factor that binds RNA polymerase II and inhibits the elongation of transcripts from target promoters. Regulates transcription elongation in a TATA box-dependent manner. Necessary for TAT-dependent activation of the human immunodeficiency virus type 1 (HIV-1) promoter
kmeans	3	Lime Green	38	TOR1AIP2	9606.ENSP00000356584	Torsin-1A-interacting protein 2; Required for endoplasmic reticulum integrity. Regulates the distribution of TOR1A between the endoplasmic reticulum and the nuclear envelope as well as induces TOR1A, TOR1B and TOR3A ATPase activity; Belongs to the TOR1AIP family
kmeans	3	Lime Green	38	YLPM1	9606.ENSP00000324463	YLP motif-containing protein 1; Plays a role in the reduction of telomerase activity during differentiation of embryonic stem cells by binding to the core promoter of TERT and controlling its down-regulation; Protein phosphatase 1 regulatory subunits
kmeans	3	Lime Green	38	ZDHHC17	9606.ENSP00000403397	Palmitoyltransferase ZDHHC17; Palmitoyltransferase specific for a subset of neuronal proteins, including SNAP25, DLG4/PSD95, GAD2, SYT1 and HTT. Palmitoylates MPP1 in erythrocytes. May be involved in the sorting or targeting of critical proteins involved in the initiating events of endocytosis at the plasma membrane. May play a role in Mg(2+) transport; Ankyrin repeat domain containing
kmeans	3	Lime Green	38	ZFC3H1	9606.ENSP00000368017	Zinc finger C3H1 domain-containing protein; Subunit of the trimeric poly(A) tail exosome targeting (PAXT) complex, a complex that directs a subset of long and polyadenylated poly(A) RNAs for exosomal degradation. The RNA exosome is fundamental for the degradation of RNA in eukaryotic nuclei. Substrate targeting is facilitated by its cofactor SKIV2L2/MTR4, which links to RNA-binding protein adapte…
kmeans	3	Lime Green	38	ZNF207	9606.ENSP00000378165	BUB3-interacting and GLEBS motif-containing protein ZNF207; Kinetochore- and microtubule-binding protein that plays a key role in spindle assembly. ZNF207/BuGZ is mainly composed of disordered low-complexity regions and undergoes phase transition or coacervation to form temperature-dependent liquid droplets. Coacervation promotes microtubule bundling and concentrates tubulin, promoting microtubul…
kmeans	3	Lime Green	38	ZNF512B	9606.ENSP00000393795	Zinc finger protein 512B; May be involved in transcriptional regulation
kmeans	4	Green	34	ASXL2	9606.ENSP00000383920	Additional sex combs like 2, transcriptional regulator; Putative Polycomb group protein ASXL2; Putative Polycomb group (PcG) protein. PcG proteins act by forming multiprotein complexes, which are required to maintain the transcriptionally repressive state of homeotic genes throughout development. PcG proteins are not required to initiate repression, but to maintain it during later stages of devel…
kmeans	4	Green	34	ATF7IP	9606.ENSP00000440440	Activating transcription factor 7-interacting protein 1; Recruiter that couples transcriptional factors to general transcription apparatus and thereby modulates transcription regulation and chromatin formation. Can both act as an activator or a repressor depending on the context. Mediates MBD1-dependent transcriptional repression, probably by recruiting complexes containing SETDB1. Required to st…
kmeans	4	Green	34	BUB1	9606.ENSP00000302530	Mitotic checkpoint serine/threonine-protein kinase BUB1; Serine/threonine-protein kinase that performs 2 crucial functions during mitosis: it is essential for spindle-assembly checkpoint signaling and for correct chromosome alignment. Has a key role in the assembly of checkpoint proteins at the kinetochore, being required for the subsequent localization of CENPF, BUB1B, CENPE and MAD2L1. Required…
kmeans	4	Green	34	C17orf49	9606.ENSP00000448598	Chromosome 17 open reading frame 49; Chromatin complexes subunit BAP18; Component of chromatin complexes such as the MLL1/MLL and NURF complexes; Myb/SANT domain containing
kmeans	4	Green	34	DPY30	9606.ENSP00000345837	Protein dpy-30 homolog; As part of the MLL1/MLL complex, involved in the methylation of histone H3 at 'Lys-4', particularly trimethylation. Histone H3 'Lys-4' methylation represents a specific tag for epigenetic transcriptional activation. May play some role in histone H3 acetylation. In a teratocarcinoma cell, plays a crucial role in retinoic acid-induced differentiation along the neural lineage…
kmeans	4	Green	34	FAM222B	9606.ENSP00000462419	Protein FAM222B; Family with sequence similarity 222 member B
kmeans	4	Green	34	FOXJ3	9606.ENSP00000361653	Forkhead box protein J3; Transcriptional activator of MEF2C involved in the regulation pf adult muscle fiber type identity and skeletal muscle regeneration; Forkhead boxes
kmeans	4	Green	34	HIPK2	9606.ENSP00000385571	Homeodomain-interacting protein kinase 2; Serine/threonine-protein kinase involved in transcription regulation, p53/TP53-mediated cellular apoptosis and regulation of the cell cycle. Acts as a corepressor of several transcription factors, including SMAD1 and POU4F1/Brn3a and probably NK homeodomain transcription factors. Phosphorylates PDX1, ATF1, PML, p53/TP53, CREB1, CTBP1, CBX4, RUNX1, EP300, …
kmeans	4	Green	34	IKZF2	9606.ENSP00000412869	Zinc finger protein Helios; Associates with Ikaros at centromeric heterochromatin; Zinc fingers C2H2-type
kmeans	4	Green	34	ING3	9606.ENSP00000320566	Inhibitor of growth protein 3; Component of the NuA4 histone acetyltransferase (HAT) complex which is involved in transcriptional activation of select genes principally by acetylation of nucleosomal histones H4 and H2A. This modification may both alter nucleosome - DNA interactions and promote interaction of the modified histones with other proteins which positively regulate transcription. This c…
kmeans	4	Green	34	IRF2BP1	9606.ENSP00000307265	Interferon regulatory factor 2-binding protein 1; Acts as a transcriptional corepressor in a IRF2- dependent manner; this repression is not mediated by histone deacetylase activities. May act as an E3 ligase towards JDP2, enhancing its polyubiquitination. Represses ATF2-dependent transcriptional activation
kmeans	4	Green	34	KDM1B	9606.ENSP00000297792	Lysine-specific histone demethylase 1B; Histone demethylase that demethylates 'Lys-4' of histone H3, a specific tag for epigenetic transcriptional activation, thereby acting as a corepressor. Required for de novo DNA methylation of a subset of imprinted genes during oogenesis. Acts by oxidizing the substrate by FAD to generate the corresponding imine that is subsequently hydrolyzed. Demethylates …
kmeans	4	Green	34	KNOP1	9606.ENSP00000219837	Lysine rich nucleolar protein 1
kmeans	4	Green	34	L3MBTL2	9606.ENSP00000216237	Lethal(3)malignant brain tumor-like protein 2; Putative Polycomb group (PcG) protein. PcG proteins maintain the transcriptionally repressive state of genes, probably via a modification of chromatin, rendering it heritably changed in its expressibility. Its association with a chromatin-remodeling complex suggests that it may contribute to prevent expression of genes that trigger the cell into mito…
kmeans	4	Green	34	LIN37	9606.ENSP00000301159	Protein lin-37 homolog; Lin-37 DREAM MuvB core complex component
kmeans	4	Green	34	LIN52	9606.ENSP00000451812	Protein lin-52 homolog; Lin-52 DREAM MuvB core complex component
kmeans	4	Green	34	LIN9	9606.ENSP00000329102	Lin-9 DREAM MuvB core complex component; Protein lin-9 homolog; Acts as a tumor suppressor. Inhibits DNA synthesis. Its ability to inhibit oncogenic transformation is mediated through its association with RB1. Plays a role in the expression of genes required for the G1/S transition; Belongs to the lin-9 family
kmeans	4	Green	34	MBD2	9606.ENSP00000256429	Methyl-CpG-binding domain protein 2; Binds CpG islands in promoters where the DNA is methylated at position 5 of cytosine within CpG dinucleotides. Binds hemimethylated DNA as well. Recruits histone deacetylases and DNA methyltransferases. Acts as transcriptional repressor and plays a role in gene silencing. Functions as a scaffold protein, targeting GATAD2A and GATAD2B to chromatin to promote re…
kmeans	4	Green	34	MBD4	9606.ENSP00000249910	Methyl-CpG-binding domain protein 4; Mismatch-specific DNA N-glycosylase involved in DNA repair. Has thymine glycosylase activity and is specific for G:T mismatches within methylated and unmethylated CpG sites. Can also remove uracil or 5-fluorouracil in G:U mismatches. Has no lyase activity. Was first identified as methyl-CpG-binding protein
kmeans	4	Green	34	MNT	9606.ENSP00000174618	Max network transcriptional repressor; Max-binding protein MNT; Binds DNA as a heterodimer with MAX and represses transcription. Binds to the canonical E box sequence 5'-CACGTG-3' and, with higher affinity, to 5'-CACGCG-3'; Basic helix-loop-helix proteins
kmeans	4	Green	34	MRPL49	9606.ENSP00000279242	39S ribosomal protein L49, mitochondrial; Mitochondrial ribosomal protein L49
kmeans	4	Green	34	MRPL50	9606.ENSP00000363999	39S ribosomal protein L50, mitochondrial; Mitochondrial ribosomal protein L50
kmeans	4	Green	34	MSANTD3	9606.ENSP00000480445	Myb/SANT-like DNA-binding domain-containing protein 3; Myb/SANT DNA binding domain containing 3; Belongs to the MSANTD3 family
kmeans	4	Green	34	OTX1	9606.ENSP00000282549	Homeobox protein OTX1; Probably plays a role in the development of the brain and the sense organs. Can bind to the BCD target sequence (BTS): 5'-TCTAATCCC-3'; PRD class homeoboxes and pseudogenes
kmeans	4	Green	34	PIAS2	9606.ENSP00000465676	E3 SUMO-protein ligase PIAS2; Functions as an E3-type small ubiquitin-like modifier (SUMO) ligase, stabilizing the interaction between UBE2I and the substrate, and as a SUMO-tethering factor. Plays a crucial role as a transcriptional coregulator in various cellular pathways, including the STAT pathway, the p53 pathway and the steroid hormone signaling pathway. The effects of this transcriptional …
kmeans	4	Green	34	RFX5	9606.ENSP00000290524	DNA-binding protein RFX5; Activates transcription from class II MHC promoters. Recognizes X-boxes. Mediates cooperative binding between RFX and NF-Y. RFX binds the X1 box of MHC-II promoters; Belongs to the RFX family
kmeans	4	Green	34	SIN3B	9606.ENSP00000369131	SIN3 transcription regulator family member B; Paired amphipathic helix protein Sin3b; Acts as a transcriptional repressor. Interacts with MXI1 to repress MYC responsive genes and antagonize MYC oncogenic activities. Interacts with MAD-MAX heterodimers by binding to MAD. The heterodimer then represses transcription by tethering SIN3B to DNA. Also forms a complex with FOXK1 which represses transcri…
kmeans	4	Green	34	SLC35E1	9606.ENSP00000470652	Solute carrier family 35 member E1; Putative transporter; Solute carriers
kmeans	4	Green	34	SUDS3	9606.ENSP00000443988	Sin3 histone deacetylase corepressor complex component SDS3; Regulatory protein which represses transcription and augments histone deacetylase activity of HDAC1. May have a potential role in tumor suppressor pathways through regulation of apoptosis. May function in the assembly and/or enzymatic activity of the mSin3A corepressor complex or in mediating interactions between the complex and other r…
kmeans	4	Green	34	USP54	9606.ENSP00000345216	Inactive ubiquitin carboxyl-terminal hydrolase 54; Has no peptidase activity; Belongs to the peptidase C19 family
kmeans	4	Green	34	VAX1	9606.ENSP00000358207	Ventral anterior homeobox 1; Transcription factor that may function in dorsoventral specification of the forebrain. Required for axon guidance and major tract formation in the developing forebrain. May contribute to the differentiation of the neuroretina, pigmented epithelium and optic stalk (By similarity); Belongs to the EMX homeobox family
kmeans	4	Green	34	VPS26B	9606.ENSP00000281187	Vacuolar protein sorting-associated protein 26B; Acts as component of the retromer cargo-selective complex (CSC). The CSC is believed to be the core functional component of retromer or respective retromer complex variants acting to prevent missorting of selected transmembrane cargo proteins into the lysosomal degradation pathway. The recruitment of the CSC to the endosomal membrane involves RAB7A…
kmeans	4	Green	34	YAF2	9606.ENSP00000328004	YY1 associated factor 2, isoform CRA_d; Zinc fingers RANBP2-type
kmeans	4	Green	34	ZNF462	9606.ENSP00000277225	Zinc finger protein 462; May be involved in transcriptional regulation; Zinc fingers C2H2-type
kmeans	5	Blue	25	AFF4	9606.ENSP00000265343	AF4/FMR2 family member 4; Key component of the super elongation complex (SEC), a complex required to increase the catalytic rate of RNA polymerase II transcription by suppressing transient pausing by the polymerase at multiple sites along the DNA. In the SEC complex, AFF4 acts as a central scaffold that recruits other factors through direct interactions with ELL proteins (ELL, ELL2 or ELL3) and t…
kmeans	5	Blue	25	CCNC	9606.ENSP00000428982	Cyclin-C; Component of the Mediator complex, a coactivator involved in regulated gene transcription of nearly all RNA polymerase II-dependent genes. Mediator functions as a bridge to convey information from gene-specific regulatory proteins to the basal RNA polymerase II transcription machinery. Mediator is recruited to promoters by direct interactions with regulatory proteins and serves as a sca…
kmeans	5	Blue	25	CCNT2	9606.ENSP00000264157	Cyclin-T2; Regulatory subunit of the cyclin-dependent kinase pair (CDK9/cyclin T) complex, also called positive transcription elongation factor B (P-TEFB), which is proposed to facilitate the transition from abortive to production elongation by phosphorylating the CTD (carboxy-terminal domain) of the large subunit of RNA polymerase II (RNAP II). The activity of this complex is regulated by bindin…
kmeans	5	Blue	25	DNTTIP1	9606.ENSP00000361705	Deoxynucleotidyltransferase terminal-interacting protein 1; Increases DNTT terminal deoxynucleotidyltransferase activity (in vitro). Also acts as a transcriptional regulator, binding to the consensus sequence 5'- GNTGCATG-3' following an AT-tract. Associates with RAB20 promoter and positively regulates its transcription. Binds DNA and nucleosomes; may recruit HDAC1 complexes to nucleosomes or nak…
kmeans	5	Blue	25	ELMSAN1	9606.ENSP00000286523	Mitotic deacetylase associated sant domain protein; ELM2 and Myb/SANT domain containing 1
kmeans	5	Blue	25	ETV6	9606.ENSP00000379658	Transcription factor ETV6; Transcriptional repressor; binds to the DNA sequence 5'- CCGGAAGT-3'. Plays a role in hematopoiesis and malignant transformation; Belongs to the ETS family
kmeans	5	Blue	25	FLI1	9606.ENSP00000433488	Friend leukemia integration 1 transcription factor; Sequence-specific transcriptional activator. Recognizes the DNA sequence 5'-C[CA]GGAAGT-3'; Belongs to the ETS family
kmeans	5	Blue	25	HIVEP3	9606.ENSP00000361664	Transcription factor HIVEP3; Plays a role of transcription factor; binds to recognition signal sequences (Rss heptamer) for somatic recombination of immunoglobulin and T-cell receptor gene segments; Binds also to the kappa-B motif of gene such as S100A4, involved in cell progression and differentiation. Kappa-B motif is a gene regulatory element found in promoters and enhancers of genes involved …
kmeans	5	Blue	25	KLF3	9606.ENSP00000261438	Krueppel-like factor 3; Binds to the CACCC box of erythroid cell-expressed genes. May play a role in hematopoiesis (By similarity); Belongs to the krueppel C2H2-type zinc-finger protein family
kmeans	5	Blue	25	KRT86	9606.ENSP00000444533	Keratin, type II cuticular Hb6; Keratins, type II
kmeans	5	Blue	25	LMO4	9606.ENSP00000359575	LIM domain transcription factor LMO4; Probable transcriptional factor; LIM domain containing
kmeans	5	Blue	25	MED11	9606.ENSP00000293777	Mediator of RNA polymerase II transcription subunit 11; Component of the Mediator complex, a coactivator involved in the regulated transcription of nearly all RNA polymerase II-dependent genes. Mediator functions as a bridge to convey information from gene-specific regulatory proteins to the basal RNA polymerase II transcription machinery. Mediator is recruited to promoters by direct interactions…
kmeans	5	Blue	25	MED13L	9606.ENSP00000281928	Mediator of RNA polymerase II transcription subunit 13-like; Component of the Mediator complex, a coactivator involved in the regulated transcription of nearly all RNA polymerase II-dependent genes. Mediator functions as a bridge to convey information from gene-specific regulatory proteins to the basal RNA polymerase II transcription machinery. Mediator is recruited to promoters by direct interac…
kmeans	5	Blue	25	MED22	9606.ENSP00000482438	Mediator of RNA polymerase II transcription subunit 22; Component of the Mediator complex, a coactivator involved in the regulated transcription of nearly all RNA polymerase II-dependent genes. Mediator functions as a bridge to convey information from gene-specific regulatory proteins to the basal RNA polymerase II transcription machinery. Mediator is recruited to promoters by direct interactions…
kmeans	5	Blue	25	MED25	9606.ENSP00000326767	Mediator of RNA polymerase II transcription subunit 25; Component of the Mediator complex, a coactivator involved in the regulated transcription of nearly all RNA polymerase II-dependent genes. Mediator functions as a bridge to convey information from gene-specific regulatory proteins to the basal RNA polymerase II transcription machinery. Mediator is recruited to promoters by direct interactions…
kmeans	5	Blue	25	MED30	9606.ENSP00000297347	Mediator of RNA polymerase II transcription subunit 30; Component of the Mediator complex, a coactivator involved in the regulated transcription of nearly all RNA polymerase II-dependent genes. Mediator functions as a bridge to convey information from gene-specific regulatory proteins to the basal RNA polymerase II transcription machinery. Mediator is recruited to promoters by direct interactions…
kmeans	5	Blue	25	NKX2-2	9606.ENSP00000366347	Homeobox protein Nkx-2.2; Acts as a transcriptional activator. Required for the maintenance of NEUROD1 expression in the horomone-producing endocrine cells of the pancreas. May be involved in specifying diencephalic neuromeric boundaries, and in controlling the expression of genes that play a role in axonal guidance. Associates with chromatin at the NEUROD1 promoter region. Binds to a subset of c…
kmeans	5	Blue	25	PRRX2	9606.ENSP00000361547	Paired mesoderm homeobox protein 2; May play a role in the scarless healing of cutaneous wounds during the first two trimesters of development; Belongs to the paired homeobox family
kmeans	5	Blue	25	RNF170	9606.ENSP00000445725	E3 ubiquitin-protein ligase RNF170; E3 ubiquitin-protein ligase that plays an essential role in stimulus-induced inositol 1,4,5-trisphosphate receptor type 1 (ITPR1) ubiquitination and degradation via the endoplasmic reticulum-associated degradation (ERAD) pathway. Also involved in ITPR1 turnover in resting cells; Ring finger proteins
kmeans	5	Blue	25	SIX4	9606.ENSP00000216513	Homeobox protein SIX4; Transcriptional regulator which can act as both a transcriptional repressor and activator by binding a DNA sequence on these target genes and is involved in processes like cell differentiation, cell migration and cell survival. Transactivates gene expression by binding a 5'-[CAT]A[CT][CT][CTG]GA[GAT]-3' motif present in the Trex site and a 5'-TCA[AG][AG]TTNC-3' motif presen…
kmeans	5	Blue	25	SSBP2	9606.ENSP00000483921	Single stranded DNA binding protein 2
kmeans	5	Blue	25	ZNF292	9606.ENSP00000358590	Zinc finger protein 292; May be involved in transcriptional regulation; Zinc fingers C2H2-type
kmeans	5	Blue	25	ZNF423	9606.ENSP00000455426	Zinc finger protein 423; Transcription factor that can both act as an activator or a repressor depending on the context. Plays a central role in BMP signaling and olfactory neurogenesis. Associates with SMADs in response to BMP2 leading to activate transcription of BMP target genes. Acts as a transcriptional repressor via its interaction with EBF1, a transcription factor involved in terminal olfa…
kmeans	5	Blue	25	ZNF644	9606.ENSP00000337008	Zinc finger protein 644; May be involved in transcriptional regulation
kmeans	5	Blue	25	ZNF746	9606.ENSP00000395007	Zinc finger protein 746; Transcription repressor that specifically binds to the 5'-TATTTT[T/G]-3' consensus sequence on promoters and repress transcription of PGC-1-alpha (PPARGC1A), thereby playing a role in regulation of neuron death; Zinc fingers C2H2-type
kmeans	6	Purple	35	ARID1A	9606.ENSP00000320485	AT-rich interactive domain-containing protein 1A; Involved in transcriptional activation and repression of select genes by chromatin remodeling (alteration of DNA-nucleosome topology). Component of SWI/SNF chromatin remodeling complexes that carry out key enzymatic activities, changing chromatin structure by altering DNA-histone contacts within a nucleosome in an ATP-dependent manner. Binds DNA n…
kmeans	6	Purple	35	ARID2	9606.ENSP00000335044	AT-rich interactive domain-containing protein 2; Involved in transcriptional activation and repression of select genes by chromatin remodeling (alteration of DNA-nucleosome topology). Required for the stability of the SWI/SNF chromatin remodeling complex SWI/SNF-B (PBAF). May be involved in targeting the complex to different genes. May be involved in regulating transcriptional activation of cardi…
kmeans	6	Purple	35	ASF1A	9606.ENSP00000229595	Histone chaperone ASF1A; Histone chaperone that facilitates histone deposition and histone exchange and removal during nucleosome assembly and disassembly. Cooperates with chromatin assembly factor 1 (CAF-1) to promote replication-dependent chromatin assembly and with HIRA to promote replication-independent chromatin assembly. Required for the formation of senescence-associated heterochromatin fo…
kmeans	6	Purple	35	BAZ2B	9606.ENSP00000376534	Bromodomain adjacent to zinc finger domain protein 2B; May play a role in transcriptional regulation interacting with ISWI; Belongs to the WAL family
kmeans	6	Purple	35	BCL11B	9606.ENSP00000349723	B-cell lymphoma/leukemia 11B; Key regulator of both differentiation and survival of T- lymphocytes during thymocyte development in mammals. Essential in controlling the responsiveness of hematopoietic stem cells to chemotactic signals by modulating the expression of the receptors CCR7 and CCR9, which direct the movement of progenitor cells from the bone marrow to the thymus. Is a regulator of IL2…
kmeans	6	Purple	35	BCL7C	9606.ENSP00000369674	B-cell CLL/lymphoma 7 protein family member C; May play an anti-apoptotic role; BAF complex
kmeans	6	Purple	35	BRD4	9606.ENSP00000263377	Bromodomain-containing protein 4; Chromatin reader protein that recognizes and binds acetylated histones and plays a key role in transmission of epigenetic memory across cell divisions and transcription regulation. Remains associated with acetylated chromatin throughout the entire cell cycle and provides epigenetic memory for postmitotic G1 gene transcription by preserving acetylated chromatin st…
kmeans	6	Purple	35	DPF1	9606.ENSP00000347716	D4 zinc and double PHD fingers family 1 variant 4; Double PHD fingers 1; BAF complex
kmeans	6	Purple	35	E2F3	9606.ENSP00000262904	Transcription factor E2F3; Transcription activator that binds DNA cooperatively with DP proteins through the E2 recognition site, 5'-TTTC[CG]CGC- 3' found in the promoter region of a number of genes whose products are involved in cell cycle regulation or in DNA replication. The DRTF1/E2F complex functions in the control of cell-cycle progression from G1 to S phase. E2F3 binds specifically to RB1 …
kmeans	6	Purple	35	E2F6	9606.ENSP00000370936	Transcription factor E2F6; Inhibitor of E2F-dependent transcription. Binds DNA cooperatively with DP proteins through the E2 recognition site, 5'-TTTC[CG]CGC-3'. Has a preference for the 5'-TTTCCCGC-3' E2F recognition site. E2F6 lacks the transcriptional activation and pocket protein binding domains. Appears to regulate a subset of E2F-dependent genes whose products are required for entry into th…
kmeans	6	Purple	35	GLTSCR1	9606.ENSP00000379946	BRD4-interacting chromatin-remodeling complex-associated protein; May play a role in BRD4-mediated gene transcription
kmeans	6	Purple	35	INO80	9606.ENSP00000355205	DNA helicase INO80; DNA helicase and probable main scaffold component of the chromatin remodeling INO80 complex which is involved in transcriptional regulation, DNA replication and probably DNA repair; according to the contribution to DNA double-strand break repair appears to be largely indirect through transcriptional regulation. Recruited by YY1 to YY1-activated genes, where it acts as an essen…
kmeans	6	Purple	35	LDB2	9606.ENSP00000306772	LIM domain-binding protein 2; Binds to the LIM domain of a wide variety of LIM domain- containing transcription factors; Belongs to the LDB family
kmeans	6	Purple	35	MPND	9606.ENSP00000471735	Mpn domain-containing protein; Probable protease (By similarity). Acts as a sensor of N(6)- methyladenosine methylation on DNA (m6A): recognizes and binds m6A DNA, leading to its degradation
kmeans	6	Purple	35	NKX2-5	9606.ENSP00000327758	Homeobox protein Nkx-2.5; Implicated in commitment to and/or differentiation of the myocardial lineage. Acts as a transcriptional activator of ANF in cooperation with GATA4 (By similarity). Binds to the core DNA motif of NPPA promoter. It is transcriptionally controlled by PBX1 and acts as a transcriptional repressor of CDKN2B (By similarity). It is required for spleen development; NKL subclass h…
kmeans	6	Purple	35	NSD1	9606.ENSP00000395929	Histone-lysine N-methyltransferase, H3 lysine-36 and H4 lysine-20 specific; Histone methyltransferase. Preferentially methylates 'Lys-36' of histone H3 and 'Lys-20' of histone H4 (in vitro). Transcriptional intermediary factor capable of both negatively or positively influencing transcription, depending on the cellular context; Lysine methyltransferases
kmeans	6	Purple	35	PBRM1	9606.ENSP00000378307	Protein polybromo-1; Involved in transcriptional activation and repression of select genes by chromatin remodeling (alteration of DNA-nucleosome topology). Required for the stability of the SWI/SNF chromatin remodeling complex SWI/SNF-B (PBAF). Acts as a negative regulator of cell proliferation; Bromodomain containing
kmeans	6	Purple	35	PHF10	9606.ENSP00000341805	BRG1-associated factor 45A; PHD finger protein 10; Involved in transcription activity regulation by chromatin remodeling. Belongs to the neural progenitors-specific chromatin remodeling complex (npBAF complex) and is required for the proliferation of neural progenitors. During neural development a switch from a stem/progenitor to a post-mitotic chromatin remodeling mechanism occurs as neurons exi…
kmeans	6	Purple	35	PIAS4	9606.ENSP00000262971	E3 SUMO-protein ligase PIAS4; Functions as an E3-type small ubiquitin-like modifier (SUMO) ligase, stabilizing the interaction between UBE2I and the substrate, and as a SUMO-tethering factor. Plays a crucial role as a transcriptional coregulation in various cellular pathways, including the STAT pathway, the p53/TP53 pathway, the Wnt pathway and the steroid hormone signaling pathway. Involved in g…
kmeans	6	Purple	35	RBPJ	9606.ENSP00000345206	Recombining binding protein suppressor of hairless; Transcriptional regulator that plays a central role in Notch signaling, a signaling pathway involved in cell-cell communication that regulates a broad spectrum of cell-fate determinations. Acts as a transcriptional repressor when it is not associated with Notch proteins. When associated with some NICD product of Notch proteins (Notch intracellul…
kmeans	6	Purple	35	RCOR2	9606.ENSP00000301459	REST corepressor 2; May act as a component of a corepressor complex that represses transcription; Myb/SANT domain containing
kmeans	6	Purple	35	SMARCA4	9606.ENSP00000395654	Swi/snf related, matrix associated, actin dependent regulator of chromatin, subfamily a, member 4; Transcription activator BRG1; Involved in transcriptional activation and repression of select genes by chromatin remodeling (alteration of DNA-nucleosome topology). Component of SWI/SNF chromatin remodeling complexes that carry out key enzymatic activities, changing chromatin structure by altering D…
kmeans	6	Purple	35	SMARCAL1	9606.ENSP00000349823	SWI/SNF-related matrix-associated actin-dependent regulator of chromatin subfamily A-like protein 1; ATP-dependent annealing helicase that binds selectively to fork DNA relative to ssDNA or dsDNA and catalyzes the rewinding of the stably unwound DNA. Rewinds single-stranded DNA bubbles that are stably bound by replication protein A (RPA). Acts throughout the genome to reanneal stably unwound DNA,…
kmeans	6	Purple	35	SMARCB1	9606.ENSP00000263121	Swi/snf related, matrix associated, actin dependent regulator of chromatin, subfamily b, member 1; SWI/SNF-related matrix-associated actin-dependent regulator of chromatin subfamily B member 1; Core component of the BAF (hSWI/SNF) complex. This ATP- dependent chromatin-remodeling complex plays important roles in cell proliferation and differentiation, in cellular antiviral activities and inhibiti…
kmeans	6	Purple	35	SMARCC1	9606.ENSP00000254480	Swi/snf related, matrix associated, actin dependent regulator of chromatin subfamily c member 1; SWI/SNF complex subunit SMARCC1; Involved in transcriptional activation and repression of select genes by chromatin remodeling (alteration of DNA-nucleosome topology). Component of SWI/SNF chromatin remodeling complexes that carry out key enzymatic activities, changing chromatin structure by altering …
kmeans	6	Purple	35	SMARCD1	9606.ENSP00000378414	Swi/snf related, matrix associated, actin dependent regulator of chromatin, subfamily d, member 1; SWI/SNF-related matrix-associated actin-dependent regulator of chromatin subfamily D member 1; Involved in transcriptional activation and repression of select genes by chromatin remodeling (alteration of DNA-nucleosome topology). Component of SWI/SNF chromatin remodeling complexes that carry out key…
kmeans	6	Purple	35	SMARCE1	9606.ENSP00000323967	Swi/snf related, matrix associated, actin dependent regulator of chromatin, subfamily e, member 1; SWI/SNF-related matrix-associated actin-dependent regulator of chromatin subfamily E member 1; Involved in transcriptional activation and repression of select genes by chromatin remodeling (alteration of DNA-nucleosome topology). Component of SWI/SNF chromatin remodeling complexes that carry out key…
kmeans	6	Purple	35	SRCAP	9606.ENSP00000262518	Helicase SRCAP; Catalytic component of the SRCAP complex which mediates the ATP-dependent exchange of histone H2AZ/H2B dimers for nucleosomal H2A/H2B, leading to transcriptional regulation of selected genes by chromatin remodeling. Acts as a coactivator for CREB-mediated transcription, steroid receptor-mediated transcription, and Notch-mediated transcription; Belongs to the SNF2/RAD54 helicase fa…
kmeans	6	Purple	35	SS18L1	9606.ENSP00000333012	SS18L1 subunit of BAF chromatin remodeling complex; Calcium-responsive transactivator; Transcriptional activator which is required for calcium- dependent dendritic growth and branching in cortical neurons. Recruits CREB-binding protein (CREBBP) to nuclear bodies. Component of the CREST-BRG1 complex, a multiprotein complex that regulates promoter activation by orchestrating a calcium-dependent rel…
kmeans	6	Purple	35	STAG1	9606.ENSP00000372689	Cohesin subunit SA-1; Component of cohesin complex, a complex required for the cohesion of sister chromatids after DNA replication. The cohesin complex apparently forms a large proteinaceous ring within which sister chromatids can be trapped. At anaphase, the complex is cleaved and dissociates from chromatin, allowing sister chromatids to segregate. The cohesin complex may also play a role in spi…
kmeans	6	Purple	35	TLE3	9606.ENSP00000452871	Transducin-like enhancer protein 3; Transcriptional corepressor that binds to a number of transcription factors. Inhibits the transcriptional activation mediated by CTNNB1 and TCF family members in Wnt signaling. The effects of full-length TLE family members may be modulated by association with dominant-negative AES (By similarity); WD repeat domain containing
kmeans	6	Purple	35	TLE4	9606.ENSP00000365720	Transducin-like enhancer protein 4; Transcriptional corepressor that binds to a number of transcription factors. Inhibits the transcriptional activation mediated by PAX5, and by CTNNB1 and TCF family members in Wnt signaling. The effects of full-length TLE family members may be modulated by association with dominant-negative AES. Essential for the transcriptional repressor activity of SIX3 during…
kmeans	6	Purple	35	TOP3A	9606.ENSP00000442336	DNA topoisomerase 3-alpha; Releases the supercoiling and torsional tension of DNA introduced during the DNA replication and transcription by transiently cleaving and rejoining one strand of the DNA duplex. Introduces a single-strand break via transesterification at a target site in duplex DNA. The scissile phosphodiester is attacked by the catalytic tyrosine of the enzyme, resulting in the format…
kmeans	6	Purple	35	YAP1	9606.ENSP00000478927	Yes1 associated transcriptional regulator; Transcriptional coactivator YAP1; Transcriptional regulator which can act both as a coactivator and a corepressor and is the critical downstream regulatory target in the Hippo signaling pathway that plays a pivotal role in organ size control and tumor suppression by restricting proliferation and promoting apoptosis. The core of this pathway is composed o…
kmeans	6	Purple	35	ZMIZ1	9606.ENSP00000334474	Zinc finger MIZ domain-containing protein 1; Acts as transcriptional coactivator. Increases ligand- dependent transcriptional activity of AR and promotes AR sumoylation. The stimulation of AR activity is dependent upon sumoylation. Involved in transcriptional activation of a subset of NOTCH1 target genes including MYC. Involved in thymocyte and T cell development (By similarity); Zinc fingers MIZ…
